# Supplementary material for: Proteomic analysis of serum in a population‐based cohort did not reveal a biomarker for Modic changes
Source: JOR Spine. 2024 Jul 15;7(3):e1337. doi: 10.1002/jsp2.1337 (PMC11250394; doi:10.1002/jsp2.1337)
Supplement: Supplementary file 1 — Table S1: Full log‐transformed and normalized data of the DIA/SWATH‐MS in arbitrary units. [file JSP2-7-e1337-s001.xlsx]

## Sheet: Sheet1
subject	gender	MC_1	MC_2	MC_3	MC1load	MC2load	MC3load	Pfirrmann score	LV469_HUMAN	LV861_HUMAN	LVX54_HUMAN	LV746_HUMAN	LV537_HUMAN	LV322_HUMAN	LV312_HUMAN	LV310_HUMAN	LV39_HUMAN	KV228_HUMAN.KVD28_HUMAN	HV364_HUMAN	HV404_HUMAN	KVD29_HUMAN	KV127_HUMAN	KVD30_HUMAN.KV230_HUMAN	LV545_HUMAN	KVD15_HUMAN	KVD08_HUMAN	KV240_HUMAN.KVD40_HUMAN	CC187_HUMAN	KVD11_HUMAN.KV311_HUMAN	HV349_HUMAN	KVD21_HUMAN	KJ01_HUMAN	LV136_HUMAN	HV601_HUMAN	HV315_HUMAN	HV226_HUMAN	HV373_HUMAN	HV374_HUMAN	LV949_HUMAN	HV372_HUMAN	KVD13_HUMAN.KV113_HUMAN	HV69D_HUMAN	KV621_HUMAN	KVD20_HUMAN	HV103_HUMAN	HV118_HUMAN	HV320_HUMAN	HV124_HUMAN	HV428_HUMAN
1	female	MC1	MC2	noMC3	36.5	48.5	0	15	7.57454	13.6286	9.94582	11.6754	9.55997	14.1161	9.83843	13.0632	13.3311	14.5982	14.4387	12.0199	12.8916	10.8412	11.07	12.3704	13.5182	7.93938	11.2806	13.1899	15.1426	14.3217	12.1143	12.4453	11.035	13.9375	14.8277	12.606	13.561	13.2574	12.1022	13.0032	14.4641	9.17927	11.5727	14.6409	12.2133	13.678	8.71456	7.24651	13.2712
2	female	MC1	MC2	noMC3	31.5	31.5	0	13	8.41246	13.9983	7.19524	12.4247	9.44952	13.5312	2.7155	12.759	13.0637	13.6092	13.6661	9.91319	10.8958	10.5117	10.6588	14.1503	13.8443	10.0676	11.6871	13.3929	16.1132	14.2484	13.3874	13.6865	11.9792	13.596	15.3841	13.5815	13.1312	14.2403	11.3688	13.5679	12.0247	6.33583	12.5611	15.5133	10.7836	14.3483	10.3954	8.93794	13.2286
3	male	MC1	MC2	noMC3	22.5	45.5	0	18	10.2641	5.03043	8.71456	11.981	9.35338	14.0165	9.02685	12.8444	13.7204	14.7055	13.3617	11.2056	12.3272	11.3717	10.8239	13.3311	12.8677	8.12272	12.0827	13.9798	15.8461	14.5652	0.0392735	13.9035	12.4254	13.8418	14.7679	13.8898	13.0692	14.5263	12.2197	13.5724	15.0727	10.6899	13.5243	14.6485	12.2259	14.1012	10.3917	8.79001	13.6709
4	female	MC1	MC2	noMC3	24	18	0	13	8.8018	13.4015	8.19998	11.9342	9.47264	14.1947	0.0394323	11.9694	12.6648	15.6719	15.2649	12.7877	11.2497	10.8524	12.4048	12.3604	11.6561	10.3073	13.2605	12.5395	15.141	14.6449	9.6133	11.1117	11.7976	13.6974	14.2244	13.2538	12.4166	13.17	6.22192	13.0709	12.6823	8.72646	10.7289	13.4807	12.9748	13.2244	8.96269	6.57869	12.7193
5	male	MC1	MC2	noMC3	31.5	31.5	0	14	10.4015	12.6245	12.0694	11.5317	14.3532	13.9956	3.12556	11.8035	13.1679	14.1161	13.9166	12.6006	11.5035	1.54552	9.33463	12.3341	11.9678	10.8741	11.9207	12.8507	14.7138	13.8418	4.09089	11.0266	12.6883	13.9235	14.6727	12.8056	13.6643	12.606	12.1022	12.9617	12.9259	8.64444	11.6081	13.2574	13.0692	13.3917	9.85205	10.2556	12.5338
6	female	MC1	MC2	noMC3	17.5	17.5	0	15	11.832	13.5823	7.77768	12.1823	11.1764	14.5198	9.85203	12.0559	12.6022	15.4839	14.1613	12.148	11.7937	11.4911	10.748	11.7671	14.015	10.041	13.2276	13.3625	15.4946	14.5754	0.0394589	11.6516	11.7386	12.8777	14.6828	13.0142	13.478	13.0321	10.8385	13.6877	12.5355	7.13742	11.6777	14.2365	12.2492	12.8542	8.23478	9.03903	12.8365
7	female	noMC1	noMC2	noMC3	0	0	0	11	10.4984	11.7573	12.886	11.4615	9.4454	14.6966	6.83699	12.5752	12.1368	14.8502	13.561	10.0521	13.5665	11.41	11.6364	11.0116	12.3215	9.47666	11.4752	13.1964	14.5982	14.0789	11.1315	12.3453	11.9014	13.251	14.2157	12.8444	14.2008	13.4641	11.7222	12.6656	12.1243	11.2518	12.2562	14.0437	11.6215	13.2447	10.0284	11.148	13.6915
8	male	noMC1	noMC2	noMC3	0	0	0	12	10.5814	13.7935	11.1905	13.9506	10.849	13.9798	4.09089	12.5679	12.5338	15.4194	14.0229	12.0694	13.0692	13.0632	9.9592	13.137	13.7136	9.06382	11.9738	13.3186	16.7743	15.1324	5.32205	13.0088	9.52073	13.6643	15.3984	13.3917	13.5724	14.6324	13.2028	14.3844	13.0944	8.95273	13.2829	16.1277	13.0279	14.3926	10.5176	11.2518	13.5944
9	male	MC1	MC2	noMC3	21	21	0	13	11.51	13.741	8.40841	12.2895	10.5176	14.1854	10.8412	12.9617	12.9383	14.0789	13.5106	11.3646	13.0692	12.0007	11.1002	12.9564	13.3074	8.43809	12.2961	13.1062	16.6326	15.1324	10.9078	14.1314	10.7611	13.3979	15.289	13.1001	14.17	14.5263	8.98759	13.7335	12.2437	4.66521	13.9871	15.6705	11.587	13.9235	0.0256622	10.1728	13.5876
10	male	noMC1	noMC2	noMC3	0	0	0	12	11.0184	14.2897	11.1074	11.1395	10.5267	14.0376	0.41095	13.0944	13.1899	13.9375	13.4705	11.229	11.8098	11.5515	11.5317	12.5483	12.915	7.24651	11.8894	13.3979	16.1507	14.7215	9.50536	13.8708	11.9536	15.0546	14.9334	13.251	13.4442	13.9506	12.8916	13.4165	11.7777	8.04854	11.6152	14.9618	10.892	14.1472	12.0007	9.64135	13.5665
11	male	MC1	MC2	noMC3	6	21	0	17	9.53521	12.6412	2.6965	10.9884	10.6899	13.7935	7.24651	12.7818	12.0007	13.773	14.6567	10.0398	9.66882	10.097	10.9392	11.8222	12.1196	10.5456	11.3862	12.7196	15.1012	13.4974	7.93938	11.2207	12.3272	11.6215	14.2986	12.8056	13.4903	12.0516	9.41435	12.0893	13.2158	8.64444	10.948	13.865	12.3015	13.3074	7.89215	9.40117	12.88
12	female	noMC1	noMC2	noMC3	0	0	0	13	9.86278	11.1233	12.0261	10.7258	10.3065	12.9447	7.62559	11.6423	12.4509	15.4088	15.1645	11.1147	12.0575	10.882	13.3186	12.5483	12.659	11.2806	13.8285	13.1607	15.4402	14.2008	10.6899	11.4545	13.6359	12.8165	13.6988	13.289	14.0789	12.2691	12.1022	12.5154	15.8278	10.6186	11.2377	14.0376	12.3453	13.343	8.40841	11.1074	11.4172
13	female	noMC1	noMC2	noMC3	0	0	0	12	9.41161	12.0376	7.03941	11.526	10.731	13.59	0.0479167	12.7848	13.3018	15.2029	15.0779	12.5963	10.4337	10.2153	11.7052	11.4258	12.4518	10.6508	13.4177	12.3707	15.2861	14.3142	11.2203	11.4402	13.2575	12.7793	14.057	13.4921	13.9632	12.3014	10.1198	13.3691	13.9144	6.47778	11.1137	13.485	11.874	13.5053	8.13594	8.10098	12.6908
14	female	noMC1	noMC2	noMC3	0	0	0	12	9.59861	13.4228	7.25941	11.193	10.7441	14.151	10.106	12.7166	13.1355	14.5713	14.0259	11.6051	12.8479	11.1794	11.9199	12.8541	12.8246	10.6284	13.148	13.312	15.1545	14.1122	8.77554	12.4024	12.7514	13.3181	14.6468	12.9652	13.7821	12.7688	8.79982	13.2565	12.1421	2.34291	11.5488	14.3733	11.0876	13.0739	11.3826	10.0495	13.2146
15	male	noMC1	noMC2	noMC3	0	0	0	11	10.2556	13.5944	12.7818	12.4012	9.04544	14.2369	0.0233997	12.4121	13.3311	15.0813	13.9654	12.4806	13.3074	11.7573	10.8337	12.1831	13.5243	8.22218	13.3617	14.0165	15.8992	14.5735	4.66521	12.88	12.4386	13.6709	14.8841	12.356	13.6286	12.7368	11.9077	12.7659	13.0574	7.85215	11.587	15.5601	13.1434	14.0789	9.9592	10.4587	12.9564
16	female	noMC1	noMC2	noMC3	0	0	0	14	8.28396	13.3074	9.52073	13.2028	10.1933	13.3014	7.24651	13.3555	13.1843	14.4478	13.8573	10.6466	12.6765	12.5032	11.8352	13.0088	13.1552	9.9592	13.0032	13.9375	16.3356	15.1645	0.0206761	13.3807	10.0069	14.4151	14.8765	14.1553	13.4903	14.0105	13.8418	14.8841	12.2197	8.73946	13.4395	15.5165	11.6364	14.3926	10.882	6.32758	12.9617
17	male	noMC1	noMC2	noMC3	0	0	0	15	8.93475	12.9801	4.66521	10.882	10.0168	13.8708	8.54873	12.6482	12.5278	14.1012	13.8218	11.3943	12.0893	10.8998	11.1628	11.9207	12.4737	8.52	12.4189	12.2133	14.8841	14.0376	10.673	11.3646	10.064	13.8285	13.6075	12.8393	13.3555	12.382	9.79819	13.4641	11.939	9.06382	11.1315	13.2086	12.8165	12.4923	8.79001	9.61617	12.9503
18	female	noMC1	noMC2	noMC3	0	0	0	10	11.2133	13.8898	0.734329	12.9324	7.85215	13.137	9.23439	12.4189	12.8621	13.9956	13.1001	11.0931	10.8077	12.3398	11.1628	12.6829	12.9259	8.57467	12.7929	14.1553	16.4277	15.1645	10.2958	13.7661	13.0222	14.511	15.1541	13.4974	13.9035	14.1389	10.5993	13.9375	14.7138	9.66882	13.2221	15.4311	11.1233	13.7204	10.3357	9.17927	13.8766
19	male	MC1	MC2	noMC3	36	38	0	14	12.5154	13.2765	8.37552	12.9259	12.8331	13.658	2.30082	12.9095	13.1607	14.3444	13.2396	12.5278	12.2259	12.8105	10.5717	13.4641	12.9045	6.56002	13.0032	13.174	16.8845	15.5284	10.5176	13.251	11.6819	14.8841	14.7445	13.3372	15.6274	14.7761	13.0279	13.5665	11.5727	8.40841	13.0574	15.5601	13.1305	14.1236	11.6423	11.8767	13.6847
20	male	MC1	noMC2	noMC3	63	0	0	14	11.4894	13.6067	5.05466	12.4593	8.35149	14.2763	10.7858	13.2556	13.1778	14.1479	13.5657	11.669	9.48162	11.2438	10.8797	13.3058	13.2874	9.03205	11.9686	13.5602	16.0068	14.7079	7.89987	13.8495	13.4491	13.7864	15.0027	13.8215	13.1104	14.2236	10.5688	13.2625	11.5313	7.31355	12.4342	14.5841	11.7091	14.1629	12.3654	10.5326	13.3794
21	male	MC1	noMC2	noMC3	60	0	0	16	10.5456	13.7204	8.896	13.0222	11.0116	14.8277	11.1074	13.1127	13.2645	15.1541	14.0587	13.6435	12.4319	12.4189	8.40841	13.4764	13.2952	10.2454	12.3015	13.7533	16.3847	14.9994	10.5814	13.5665	10.7517	14.4151	15.6274	13.2086	14.582	14.8502	13.1494	14.5348	12.7542	12.659	12.9564	15.603	13.0088	14.1012	13.2336	9.21625	13.3492
22	female	MC1	MC2	noMC3	63	10	0	13	7.94876	12.6175	0.0585261	11.692	11.2458	13.547	0.0585261	12.1749	13.0231	13.4467	13.4414	11.9358	8.79785	10.9884	11.5676	11.1006	13.3145	7.25682	12.0492	13.2465	15.0561	14.3207	9.22369	12.2049	10.7508	14.1607	14.927	12.8273	14.7767	12.968	8.99406	13.3204	15.3804	9.97796	11.9574	14.2674	11.8734	12.8394	9.95388	9.54115	13.1206
23	female	noMC1	noMC2	noMC3	0	0	0	15	8.58152	13.7976	0.0934232	12.2049	9.83216	13.2043	10.1575	13.2353	12.968	14.3677	13.3884	10.1692	11.9709	11.2958	10.9635	13.2236	12.7488	9.6896	12.2807	13.364	16.0869	14.7767	12.5937	12.3322	11.6987	14.471	14.5906	13.1916	13.2528	13.7907	9.16762	13.0703	11.4333	9.62247	12.2238	14.7367	11.1006	14.2357	11.1842	10.8155	13.1507
24	female	MC1	MC2	noMC3	21.5	33.5	0	14	10.3266	13.9235	1.04865	9.66882	10.5641	13.6988	9.47666	13.2645	12.5092	14.6804	13.8963	11.3943	12.2197	12.8105	12.6181	13.9654	13.3555	8.64444	13.4165	13.5106	16.7743	15.6828	11.0041	12.9204	11.0529	15.1324	15.8461	12.9617	13.7335	14.5422	9.28567	14.0587	12.7255	7.0097	13.2336	15.3434	12.701	14.0509	12.2259	9.12158	13.1127
25	female	noMC1	noMC2	noMC3	0	0	0		10.9635	14.4307	12.0199	12.5411	12.4012	13.3372	0.0275372	12.9204	12.5032	14.4151	13.9035	11.6423	12.5154	11.8487	11.3089	13.4228	13.4503	8.04854	12.7929	13.2278	16.2583	14.8841	10.4015	13.2221	13.2952	14.0714	15.0175	13.8708	13.0457	13.7807	14.3444	13.7335	14.5348	8.28396	13.5665	15.5284	11.1147	14.5982	11.0931	0.0275372	13.6142
26	male	MC1	MC2	noMC3	36	37	0	16	7.68748	12.6436	0.206471	8.80377	10.0534	14.0641	0.206471	12.8894	12.5698	14.6173	13.5317	11.2651	10.277	10.5021	9.28175	12.1072	12.5229	9.54564	13.2276	12.0559	14.9574	13.7092	9.64002	11.54	11.3018	13.2083	14.146	11.9785	13.0745	12.3342	6.58182	13.05	11.526	7.77768	10.9864	13.9777	11.6313	12.984	8.42266	10.6327	13.0812
27	male	MC1	MC2	noMC3	31.5	31.5	0	14	8.98163	12.7513	0.0447365	9.74511	9.89801	14.3931	0.0447365	11.2516	13.2646	14.9386	15.2749	9.47421	9.58713	11.3573	12.0877	12.2063	13.3759	8.13594	11.9435	12.848	14.6508	14.3374	6.35659	11.1137	12.55	13.3316	14.0774	12.583	12.9363	13.184	9.9465	13.2893	11.6238	8.02902	11.084	13.2831	12.1008	13.2083	10.9283	9.26565	13.0207
28	male	noMC1	noMC2	noMC3	0	0	0	14	9.824	12.7141	8.71456	11.4615	11.4545	13.9798	0.0442855	12.635	13.5243	14.6152	13.4344	12.1022	12.4737	11.3646	12.1493	11.8352	13.3014	9.7232	13.0692	12.9383	15.0914	14.0939	9.81117	11.587	10.3917	12.799	14.6409	12.1243	13.4832	12.5946	11.5317	13.1843	13.3492	7.41065	11.8035	14.2008	12.0261	13.3864	7.76063	10.5814	12.276
29	male	noMC1	noMC2	noMC3	0	0	0	12	9.86285	12.913	8.50635	9.97179	10.0534	14.6671	9.54564	13.9078	12.6789	14.7312	13.7168	9.42671	12.1765	10.8301	10.319	11.6647	12.583	10.0179	11.5674	12.6674	14.3142	13.819	0.041005	11.183	12.0811	13.124	13.9352	12.4933	13.4295	13.0935	10.9947	12.796	11.1063	7.2646	11.5115	13.0142	12.3014	13.0881	10.2876	8.92668	12.4461
30	female	MC1	MC2	noMC3	28.5	97.5	0	17	9.20304	13.6231	9.40414	12.9206	9.85511	14.2856	9.59279	12.8569	12.6702	13.7077	13.4295	11.0226	11.0402	11.2339	11.1667	12.2059	12.4678	7.67711	12.3754	13.8521	16.3202	15.1497	10.2782	13.3874	9.55052	12.7253	14.7178	12.7195	13.1312	14.0892	11.8809	13.8376	12.1009	6.0176	12.7877	15.4467	11.6053	14.325	11.9192	10.2489	12.8918
31	male	MC1	noMC2	noMC3	54	18	0	16	9.42984	13.8418	12.6656	12.0076	9.65472	11.5798	11.1002	12.6297	12.9503	14.8765	14.1622	11.8286	10.6639	10.5717	11.3089	12.6829	12.3398	9.71056	11.9941	13.6915	16.3356	14.2369	9.60444	12.7542	11.9147	13.6643	15.0727	13.2645	13.174	13.7204	14.4307	13.0893	14.0437	6.4518	12.7196	14.7445	12.7368	14.0033	12.2895	6.64847	13.0333
32	female	MC1	MC2	noMC3	16.5	15.5	0	16	8.47868	12.1622	8.29672	10.7756	9.45988	12.8654	0.0479167	11.8863	12.1008	14.4398	14.5362	12.1877	11.7808	9.88759	11.4691	12.3273	12.5569	8.13594	12.6554	12.2191	14.7867	14.7164	10.309	11.4625	13.3989	11.9654	14.3931	13.1487	12.8137	12.4692	10.5596	12.296	12.0501	10.9616	11.1385	13.8873	11.8	13.0881	7.13742	7.82406	12.7036
33	male	MC1	MC2	noMC3	24	31	0	18	11.0042	11.2527	9.11063	10.5979	10.5704	14.3917	8.05716	12.8106	12.1399	14.1838	13.6747	10.1801	11.7667	6.02962	10.2316	10.3991	12.6117	9.05237	13.7099	13.2665	14.4221	14.1144	0.0477139	11.3239	11.9912	12.456	13.8051	12.957	13.7236	13.1753	10.2424	12.6054	11.3878	10.1692	9.56743	13.5834	9.88236	13.0466	10.6172	0.0477139	12.653
34	male	noMC1	noMC2	noMC3	0	0	0	13	9.78489	13.3241	9.81117	10.5176	10.1182	13.9443	7.30711	13.2086	13.0279	14.3684	13.8963	10.8412	10.4587	10.5641	10.3531	13.0574	12.0694	7.89215	11.5933	13.741	15.6958	14.261	8.01589	12.4632	11.148	14.9902	14.7215	13.137	13.3311	13.7204	12.1561	13.4344	12.0142	10.4106	12.8568	14.5907	11.6561	14.0165	9.50536	6.4518	13.1001
35	female	MC1	MC2	noMC3	30	30	0	15	10.7258	13.4974	8.79001	11.2584	14.2299	13.7533	0.065107	12.4975	12.6883	13.9375	14.7138	10.4015	9.87538	11.4752	10.2849	12.0076	12.701	10.3632	12.0007	11.8566	15.2471	14.0789	8.54873	11.9147	13.0222	13.3683	14.5576	12.5554	13.3014	12.4573	9.41435	13.8218	12.7196	11.5385	11.148	13.5366	11.0529	12.9672	0.065107	10.8412	13.1552
36	female	noMC1	noMC2	noMC3	0	0	0	10	7.85215	12.2562	7.89215	11.6215	9.7232	14.5263	9.27061	12.9736	12.9045	14.0105	13.6435	9.38346	11.7028	11.4898	10.5365	12.4121	13.2765	10.9154	13.6212	12.6124	14.9723	14.0939	4.39246	11.1905	12.8331	12.5752	14.7055	12.7141	13.7335	12.2259	7.62559	12.7196	12.6482	9.10368	11.5933	13.6988	11.0041	13.0757	6.4518	9.28567	13.3311
37	male	noMC1	noMC2	noMC3	0	0	0	11	10.882	14.3684	11.6754	10.5561	9.74569	13.7807	2.30082	13.9798	13.1607	13.4442	14.6884	12.1774	12.5032	10.7988	9.55997	12.7542	13.2221	8.57467	11.8352	13.1434	16.0933	13.5502	0.0425314	13.6643	11.8767	13.4705	14.0437	12.9801	12.5154	13.1964	14.3217	12.8677	13.6212	11.0184	12.606	14.9438	10.948	14.1161	9.7232	10.6639	13.9101
38	female	noMC1	noMC2	noMC3	0	0	0	11	11.6561	13.0692	13.6012	11.41	9.69556	14.3844	7.30711	12.8983	12.7196	14.5907	13.9303	10.6987	12.2133	11.0529	10.1182	12.2371	12.9045	10.3531	12.4189	12.6704	15.3319	13.8898	10.2958	11.1905	11.6493	14.17	14.7679	12.6947	12.991	13.2829	13.3372	13.1305	11.4022	11.8286	11.3379	14.4387	12.0516	13.2447	10.8412	10.4884	12.9503
39	male	MC1	MC2	noMC3	37	41	0	16	10.421	13.5442	14.0033	10.3065	8.49272	12.6883	9.69556	13.3979	14.0105	13.9235	13.7471	11.0931	11.7777	11.5587	10.2354	12.4121	13.4575	8.64444	12.0827	14.2529	16.0567	14.8424	11.864	13.7261	11.7909	13.7867	14.7593	13.5034	13.4974	14.1161	10.7793	13.41	11.4391	5.8167	12.9977	14.9994	11.7428	13.9956	12.8271	9.15988	13.865
40	male	MC1	MC2	noMC3	72	9	0	15	10.064	14.1161	10.4984	9.7232	8.8534	13.5502	0.0506049	12.659	12.9259	14.109	14.1854	11.6895	11.3646	10.9227	9.06382	12.1143	12.6181	3.12556	11.7028	13.3492	16.1632	13.7335	9.97107	13.678	10.849	13.7533	14.5501	13.0574	12.7542	13.9235	13.0457	12.7818	14.7514	10.2133	13.0032	15.0175	11.1699	14.1775	11.4391	8.97122	12.9617
41	female	MC1	MC2	noMC3	43	11	0	14	9.28175	12.7102	8.20219	11.3229	10.5675	13.9421	7.54084	12.5631	12.4461	13.7565	13.4295	11.8986	8.56202	10.5021	11.4625	11.5115	12.4327	9.66753	12.2001	12.9959	14.8228	13.3018	10.2256	11.1899	10.8462	12.8365	14.4079	12.7793	13.59	12.9717	8.42266	12.141	15.2346	12.2893	11.874	13.6035	12.8024	12.4933	10.9864	9.69458	12.7564
42	male	noMC1	noMC2	noMC3	0	0	0	11	10.7431	13.561	14.2529	12.1493	9.53521	14.5348	8.81385	12.1143	12.5215	13.7261	14.0303	10.2641	11.7968	11.3943	10.9307	13.5297	12.7659	10.0168	12.4319	14.0229	15.9304	14.3217	3.62148	13.1062	11.3226	13.5442	14.8581	13.4641	14.8352	14.2897	11.9738	13.2221	13.0944	5.32205	12.6412	15.0625	11.4752	14.1236	10.8239	9.64135	13.2829
43	female	MC1	MC2	noMC3	39	36	0	15	9.33463	12.1947	8.37552	12.7818	8.87597	14.2686	0.0407774	12.4386	12.6482	14.0656	14.4151	11.8035	9.60444	11.045	10.4305	11.6364	12.6006	11.0116	12.4121	13.4165	15.0546	14.1012	6.92578	11.7573	11.7505	13.1607	14.2529	12.5154	13.0333	12.7542	11.7428	13.2336	11.7641	6.4518	12.207	13.9101	12.5411	13.0824	9.65472	8.40841	12.7141
44	male	MC1	MC2	noMC3	31.5	43.5	0	16	10.3569	12.8165	2.7155	11.5844	10.4924	14.7099	0.0425994	11.9927	12.7489	14.5777	14.1042	12.7541	13.8307	10.5851	10.756	12.1131	12.4379	10.5942	12.006	12.6945	15.328	14.6448	0.0425994	12.6479	11.2918	13.0226	14.8239	13.4847	13.7824	13.6798	9.92591	13.5679	11.8469	6.45919	12.5941	14.499	12.3942	12.4312	7.52891	10.8694	12.7769
45	female	MC1	MC2	noMC3	31.5	31.5	0	14	11.4696	13.2236	9.4214	11.9296	8.22936	13.1013	6.02962	13.1564	13.2972	14.2141	13.4862	11.3659	11.9176	11.0117	10.0825	12.7877	12.3613	8.16207	11.9426	14.0356	15.8098	14.4783	8.88286	12.6175	10.6172	12.653	14.9013	13.2665	15.0561	13.7378	11.6103	12.8987	12.2669	8.44556	12.9862	14.6969	10.9635	14.092	10.5346	10.0023	12.9155
46	male	MC1	MC2	noMC3	27	27	0	13	10.4495	13.2221	9.19967	12.1884	10.6816	13.4042	0.0310381	11.229	12.3015	14.9618	14.1553	13.5243	10.3162	11.045	10.2556	11.7505	12.606	8.64444	12.6704	13.5366	15.7171	14.5501	0.0310381	12.5946	11.5385	13.8831	14.3294	13.0032	12.4121	12.88	11.6493	12.7489	14.4307	8.896	12.9045	14.4866	12.799	13.8285	7.76063	10.5814	13.555
47	female	noMC1	noMC2	noMC3	0	0	0	12	9.33463	13.343	4.66521	11.7357	11.4022	14.2753	0.0506049	11.5317	13.1247	14.3294	13.5502	11.9611	9.73478	11.177	10.673	11.7089	13.1494	10.7258	12.2496	12.8916	15.5063	13.8285	9.71056	11.3862	11.4965	12.8568	14.3142	13.2574	13.5795	13.3683	10.4587	12.6947	15.7068	8.54873	11.9738	13.8766	11.7641	14.1012	9.19967	11.6964	13.5665
48	female	noMC1	noMC2	noMC3	0	0	0	15	10.0865	13.2952	10.8741	12.4121	13.2574	13.1552	0.0407774	12.1884	12.9324	15.5928	13.7867	13.3751	8.7656	11.2584	12.142	12.6947	12.5032	8.66789	13.8498	13.4395	15.1752	14.5501	9.4454	12.2259	14.8098	14.5652	14.2299	13.0161	13.3241	12.5615	10.8571	12.2691	12.4068	9.04544	11.8098	14.2686	12.7196	13.8573	9.31849	9.71056	13.1434
49	female	MC1	MC2	MC3	31.5	58.5	27	15	4.39246	11.6561	8.15408	11.5035	14.3142	14.511	8.69146	12.6482	11.864	14.8098	14.1775	12.6124	11.4391	9.9592	13.2158	11.3445	13.289	10.849	13.2447	12.0142	14.9994	13.8963	8.87597	11.2948	12.8444	13.9101	14.5501	12.7196	14.0376	12.0331	11.6152	12.635	11.9881	8.62119	10.673	13.7661	12.9617	13.4442	7.62559	10.5561	12.4319
50	female	MC1	MC2	noMC3	19.5	19.5	0	13	10.2454	13.0511	11.8098	12.4068	10.3357	15.3319	0.0442855	14.5184	13.9101	15.8898	14.4641	13.4641	12.9855	12.9045	11.4752	14.2686	12.799	11.3646	13.6286	13.2645	15.7292	14.7445	12.1086	12.9617	10.2354	14.9438	16.0114	14.8924	13.7471	14.1931	10.8998	12.2961	12.0142	8.69146	13.3492	14.5907	13.4395	14.5263	11.3226	12.4632	13.8218
51	female	noMC1	noMC2	noMC3	0	0	0	15	10.1307	9.09669	7.64189	12.1823	8.47868	14.385	7.32219	13.319	12.8304	15.6022	14.7239	13.5388	14.0013	11.7461	13.4405	11.6446	12.9545	11.2582	13.1427	12.4872	15.139	13.9933	3.70066	11.4031	11.5115	13.3989	14.5924	11.8986	14.0849	12.2825	9.74511	12.7623	12.7513	9.26565	11.4481	13.8466	12.6727	13.251	9.77255	9.98325	12.7164
52	female	MC1	MC2	noMC3	12.5	12.5	0	14	9.24352	12.4877	8.90369	12.6974	9.5551	13.9903	7.99132	11.4583	11.9067	14.9253	14.4279	10.2119	12.4821	10.9245	12.3714	13.3614	13.2387	9.52944	12.6083	13.9607	15.85	14.7665	10.4688	13.3862	8.47476	14.0616	14.5007	12.7793	15.1649	13.7215	10.6191	13.7	12.1887	4.42778	12.2201	14.8756	12.9598	13.9532	10.1596	8.58324	13.2268
53	female	MC1	MC2	noMC3	31.5	31.5	0	14	9.20304	11.8934	0.159076	12.4062	13.7616	13.5383	0.745347	12.5941	12.5334	14.4601	14.1653	12.1185	11.8544	11.2019	11.6668	12.9097	12.974	10.5757	12.8744	12.162	15.4816	13.9189	8.93794	11.7008	12.1693	13.1973	14.1343	13.7955	13.0284	12.7313	9.57856	12.7769	12.2059	8.85723	12.4971	14.2856	10.9266	12.8679	11.4362	9.25589	12.3066
54	female	noMC1	noMC2	noMC3	0	0	0	11	9.45366	12.567	0.0445425	12.424	9.80543	14.4783	3.17139	12.1606	14.3756	14.9013	14.1607	12.3322	9.22369	11.339	12.5742	12.2603	12.9264	10.9805	13.5578	12.9329	15.0388	14.7218	8.9211	11.9976	12.4673	12.7071	15.0744	13.5267	14.5906	12.6825	9.87005	13.7842	15.6755	4.70436	10.3035	13.6678	13.1981	13.394	9.61034	10.4567	13.1013
55	female	noMC1	noMC2	noMC3	0	0	0	13	7.89215	9.17927	8.87597	11.939	11.2207	14.1622	5.32205	13.4165	13.3074	15.3771	14.7514	12.9045	12.88	11.8421	10.3733	11.7222	12.4068	8.66789	13.2952	13.2278	15.2783	15.1752	9.75871	11.5999	12.1196	12.5946	14.2008	13.1964	13.5034	12.0827	12.076	12.5875	13.3917	10.1292	11.7357	14.3372	12.9617	13.3125	7.57454	10.8077	12.8677
56	female	noMC1	noMC2	noMC3	0	0	0	10	7.47989	11.1078	8.22936	11.8315	10.2819	13.3577	7.02663	12.957	12.3997	14.2886	14.2743	12.7929	12.7007	11.1634	10.4567	12.4498	12.4174	10.4084	12.485	13.1447	15.2401	13.8687	0.0675817	11.8249	12.6345	13.1807	14.6887	12.7658	14.0084	12.8219	9.79226	13.1319	14.8934	5.06277	11.9358	13.6108	11.9296	12.4305	9.43698	10.5889	13.3331
57	female	noMC1	noMC2	noMC3	0	0	0	13	10.8412	15.0546	13.0032	12.7929	11.447	14.3764	0.1166	13.3807	13.4165	14.1472	14.1389	12.2496	11.8825	11.8948	11.0184	14.0587	13.8766	9.77313	12.5338	13.8285	16.4977	15.6274	10.8571	14.0229	11.9014	13.3979	15.0727	13.3864	15.1114	14.5501	14.3142	14.0939	13.0333	8.896	13.0692	15.3879	12.0575	14.2753	11.7357	6.56002	13.2158
58	female	MC1	MC2	noMC3	27	2	0	15	9.02685	9.89773	9.08219	12.1143	13.0944	14.7285	0.0506049	12.772	11.6152	15.2657	14.801	12.886	14.2369	11.229	12.0893	11.8825	12.5154	4.39246	13.4442	12.7141	15.5601	14.2072	10.2958	10.6466	11.7028	13.1127	14.0033	12.1304	13.9443	12.9447	12.4254	12.6534	14.6647	7.67299	11.0184	14.3926	13.8898	12.9204	8.04854	9.87538	12.4121
59	male	MC1	MC2	noMC3	54	69	0	14	11.4827	15.45	3.12556	10.6186	11.3717	14.0376	2.6965	13.3807	13.555	14.2008	13.9443	10.2038	11.5999	12.395	10.8077	13.2765	12.915	8.66789	12.1304	14.0437	16.1753	14.9902	10.8412	13.4832	10.9154	14.0656	14.8765	13.1196	13.3311	14.0033	13.174	13.9725	12.5812	9.47666	13.3014	14.9723	11.6423	14.0229	10.7431	10.469	13.4228
60	male	noMC1	noMC2	noMC3	0	0	0	15	9.2472	12.1131	7.03941	10.6139	10.1953	14.3218	6.8606	12.9363	13.5053	14.4488	15.1931	10.5117	13.1427	11.3018	9.29691	11.5604	12.155	10.7571	11.6238	12.7848	14.779	14.3536	0.0427704	11.4031	11.8676	12.5355	14.6671	12.728	13.5317	12.8421	8.10098	12.6022	14.146	6.2262	11.819	13.744	11.183	13.2395	9.44236	5.37324	12.2893
61	female	MC1	MC2	noMC3	31.5	31.5	0	13	9.60738	12.8165	8.01962	11.7141	9.78857	12.8918	9.03032	13.5513	13.0462	14.3021	14.1885	11.4872	12.162	10.434	9.28887	12.1821	13.0226	9.1451	11.9251	13.3874	15.1605	14.7639	7.01815	12.8509	9.10715	12.998	14.2328	13.5564	13.7824	13.144	11.0743	12.038	10.747	10.7743	12.6242	13.9983	12.0813	13.4919	10.0789	8.46891	12.962
62	male	noMC1	noMC2	noMC3	0	0	0	13	9.35338	13.3751	9.00526	11.6215	10.948	12.9855	0.0407774	12.0142	12.8677	14.6076	14.0656	12.9095	12.0893	11.8707	11.6081	12.6297	12.1304	10.9561	12.0261	13.5795	15.5063	14.5982	0.0407774	11.8421	13.3492	13.1062	14.5735	13.1001	13.9871	12.759	12.4923	12.8742	11.5933	10.4305	11.9536	14.0229	12.6765	13.0944	10.7611	10.0168	12.5752
63	male	noMC1	noMC2	noMC3	0	0	0	12	7.24651	12.2961	11.9941	11.51	12.991	13.3683	0.41095	13.8898	13.8831	14.5982	14.1236	12.2562	12.6297	10.1492	10.6639	12.6947	12.8218	10.9729	12.1493	13.8573	15.206	14.4227	0.0310381	12.4012	13.7597	13.3751	14.3444	12.5752	13.6075	12.0076	5.32205	12.9383	12.3453	9.75871	11.3226	14.2157	12.7929	13.3807	6.4518	11.447	13.3074
64	female	noMC1	noMC2	noMC3	0	0	0	11	10.5561	14.0376	0.599813	13.0574	11.2948	14.1389	10.3065	13.3014	12.6534	14.3068	14.0587	11.4752	12.701	11.5317	10.5993	11.0116	12.7141	9.62862	12.0694	13.9506	15.8992	14.7679	8.40841	12.8916	11.0184	14.5735	15.4311	12.8271	13.8357	14.4227	11.8707	13.555	11.4615	9.78489	11.1233	15.0175	12.5032	14.1553	12.8165	8.66789	13.2396
65	male	noMC1	noMC2	noMC3	0	0	0	10	10.3531	13.865	10.1728	12.1243	9.14147	12.1633	7.52417	12.6947	12.9383	13.8898	14.0105	9.02685	12.395	11.5448	10.064	12.7314	13.1196	9.27061	11.4679	13.2952	16.2943	14.1775	0.0377697	12.9672	10.1616	13.4442	14.7285	13.1305	13.9798	14.4227	12.659	13.0396	11.981	11.4615	13.4705	15.0727	10.8412	13.7335	10.9884	8.22218	13.5182
66	female	MC1	MC2	noMC3	31.5	35.5	0	15	10.0069	13.8003	13.741	12.2371	12.8916	14.8679	10.0521	14.0714	12.4068	14.1389	14.9002	11.0931	12.1022	12.0638	9.93355	12.9447	12.6704	7.62559	10.6639	13.3807	15.8992	14.5576	10.7888	12.3761	11.2133	14.9527	15.496	12.5483	13.4575	14.3142	12.2691	13.3372	12.5875	3.62148	12.4189	15.1541	13.6075	13.8963	9.25202	8.98759	12.9736
67	male	MC1	MC2	noMC3	24.5	24.5	0	14	11.1836	12.1947	8.04854	12.5278	13.4903	14.0509	6.00564	13.0333	13.1843	14.7761	14.2008	12.6947	11.5999	11.379	12.8105	11.864	12.6765	10.4395	12.5812	13.8963	15.66	13.4705	12.1831	12.7818	11.9738	14.0229	15.2172	12.7542	13.1127	12.4683	12.7929	12.7255	14.7285	8.54873	12.4254	14.5576	12.3704	13.8357	7.46985	11.4391	12.5411
68	female	noMC1	noMC2	noMC3	0	0	0	12	11.0615	14.7761	10.4305	12.759	9.74569	13.9101	10.3357	12.2961	13.2574	14.1931	14.0656	10.4587	12.7074	11.7708	10.7352	13.6709	13.2712	8.79001	12.4254	13.8708	16.6326	15.7068	5.32205	13.9956	10.9561	13.6514	14.9818	13.4344	14.0714	14.7138	13.5876	13.5297	12.8218	7.0097	13.8573	15.7418	11.3089	14.2529	11.4752	6.56002	14.1012
69	female	noMC1	noMC2	noMC3	0	0	0	13	10.1182	10.8998	12.8621	12.6883	10.1492	13.4165	2.6965	12.7074	12.9855	14.5652	13.9725	12.5679	14.1236	11.177	10.7702	13.1964	12.4509	8.79001	11.8707	13.0893	15.8168	13.658	0.0392735	12.9977	11.5317	13.8357	15.1752	12.8105	13.9443	13.8963	11.1556	12.8677	12.1143	7.46985	14.6235	14.9618	12.1707	13.7136	9.17927	8.97122	13.3751
70	female	MC1	MC2	noMC3	45	18	0	13	9.21625	7.89215	7.41065	11.2133	9.824	12.759	7.62559	12.8056	13.5034	15.206	14.9527	11.1556	11.177	11.1905	13.3751	12.2437	11.4391	10.6816	13.2574	12.356	15.028	14.8424	0.41095	11.3717	12.6412	13.289	14.4227	13.3683	14.5263	13.2396	11.045	13.0032	13.3241	9.41435	12.0462	13.3555	12.7542	13.5944	9.33463	6.92578	12.886
71	female	MC1	MC2	noMC3	30	66	0	14	7.99521	13.068	0.206471	10.3561	8.84476	13.5517	7.95584	12.6554	13.3377	15.2749	14.6173	11.6023	10.6139	10.7038	11.5817	12.0559	12.9545	10.4825	12.8599	13.1791	15.0234	14.5046	0.206471	12.4986	12.4327	13.2025	14.4001	13.5823	13.9705	13.0321	10.9705	13.4405	11.874	8.13594	10.9786	13.6389	12.3635	13.8393	9.89801	10.3466	13.3691
72	female	noMC1	noMC2	noMC3	0	0	0	11	11.1098	12.8541	9.18956	12.6317	11.776	14.3582	0.0514098	12.8303	13.1539	16.0506	14.7749	12.1887	12.5636	13.0495	10.7806	12.4334	12.6083	10.3524	10.095	13.2146	15.0813	13.5185	8.79982	12.8775	9.78123	14.4536	15.2793	12.3962	13.8725	13.3367	10.6996	13.4396	12.0891	8.55821	12.511	14.1893	13.0874	13.6296	8.86301	9.45573	13.0203
73	male	MC1	MC2	noMC3	31.5	31.5	0	16	11.1836	13.5034	14.5907	9.38346	10.8077	14.3684	0.0442855	12.5154	12.4012	14.0229	13.5106	11.6289	9.71056	10.2958	9.62862	12.606	12.4806	10.1836	11.4615	13.3555	15.5499	14.3844	10.9967	13.2645	12.6245	13.6709	14.0437	12.1947	14.7055	13.5724	12.759	13.2158	11.8948	7.62559	12.382	14.3764	11.425	13.2952	8.7656	9.54748	13.2829
74	female	MC1	MC2	noMC3	31.5	31.5	0	15	9.98237	14.3926	6.00564	11.045	9.97107	14.3844	10.5717	12.3074	13.2829	14.8765	14.0714	11.6754	10.4305	10.5077	10.2745	12.1633	13.5442	7.57454	13.4832	13.5243	16.0933	14.1553	9.81117	13.8498	11.1556	13.7335	14.9002	12.9447	13.3186	14.511	12.8105	13.3074	12.4509	7.67299	11.2877	14.7835	11.7357	13.5106	12.0076	11.447	13.3979
75	female	noMC1	noMC2	noMC3	0	0	0	14	8.37552	13.4042	4.66521	10.9154	13.4705	14.582	2.6965	13.41	13.6435	13.2278	14.7514	10.5993	10.8652	9.97107	10.6899	12.4068	12.8105	7.41065	10.7352	13.4442	14.9334	13.5724	5.57658	11.1556	10.5077	13.3372	14.1854	12.9045	13.7597	12.7659	11.9077	12.5752	15.1114	10.2849	11.5448	13.9798	10.6466	13.6514	8.08554	9.64135	12.9801
76	male	noMC1	noMC2	noMC3	0	0	0	13	9.55817	12.0501	8.23478	10.041	8.56202	13.7018	0.164837	12.4582	13.1053	13.5823	13.2893	11.1063	11.8863	11.2286	8.35953	10.9455	12.6314	9.48829	11.2878	12.4639	14.115	12.9076	0.164837	11.183	11.084	12.4395	14.3296	12.9363	13.3498	13.0142	9.7845	11.6582	12.4327	12.0054	11.3449	13.2335	11.6713	12.5292	11.2806	10.9131	12.3506
77	female	noMC1	noMC2	noMC3	0	0	0	11	10.2354	13.9375	14.3995	9.06382	10.1292	12.4453	11.4391	13.251	12.9045	14.1622	13.6709	10.1728	11.1074	10.9805	10.6186	12.9855	13.343	8.37552	11.2518	13.7471	15.3984	13.4832	0.0392735	12.8742	11.8487	13.0632	14.5982	13.0511	12.8916	14.1314	12.3272	13.3555	12.0516	9.58893	12.8105	14.5033	11.3717	13.5243	9.83843	9.81117	13.0692
78	female	noMC1	noMC2	noMC3	0	0	0	11	9.98237	13.1607	0.734329	11.9014	14.8841	11.7777	1.04865	12.4737	13.1679	14.9002	13.7055	10.3917	12.4806	10.8337	9.10368	11.8222	13.0511	8.37552	12.382	13.3074	14.8924	13.3683	10.3357	11.6364	12.2437	12.915	14.7055	13.2158	12.9045	13.3555	12.0395	13.5442	11.6289	11.035	12.9259	13.8498	11.9462	13.4974	10.0753	6.92578	12.6534
79	female	noMC1	noMC2	noMC3	0	0	0	12	9.68181	12.5895	0.0427704	11.7671	8.80377	13.5317	0.0427704	11.874	12.0877	14.8383	14.115	11.1385	10.0767	10.6686	12.8421	12.0622	12.8081	10.4529	13.3129	11.9243	15.0686	14.5362	9.64002	11.6238	12.5963	12.65	13.4719	13.4455	13.5127	12.2825	7.82406	12.8304	11.2651	6.47778	9.82382	13.3247	12.6554	12.796	9.15425	6.04772	12.9783
80	male	MC1	MC2	noMC3	21	25	0	12	9.78286	13.6902	7.90763	10.9188	11.0662	14.4023	0.0379201	11.4085	12.3431	14.0309	13.9875	10.5836	9.66569	10.574	10.711	11.2564	12.7425	11.3775	11.6493	13.3652	15.2461	12.7769	7.99326	11.7226	11.2928	12.6583	14.1791	12.754	12.9332	12.2991	8.09876	11.3629	11.8962	6.47405	11.1812	14.0444	11.1527	12.8334	11.4236	10.2856	12.9988
81	female	noMC1	noMC2	noMC3	0	0	0	13	10.3917	13.4832	14.1931	12.7929	11.1233	14.3926	0.239518	12.8105	12.1196	13.9654	13.9798	8.54873	11.9738	11.6423	9.77313	13.2645	12.6947	8.66789	11.2584	13.8218	15.9304	14.6884	11.07	12.9736	9.52073	14.7055	15.3984	12.9095	13.3492	14.4478	12.5554	13.9303	12.0827	8.79001	12.3272	14.7835	10.5176	14.2897	12.1493	9.7232	13.9166
82	male	MC1	MC2	noMC3	38	38	0	13	8.80377	13.744	0.0313788	11.9785	9.55817	14.659	11.0514	13.6671	13.624	14.9041	14.6994	10.0985	13.1602	11.2878	11.084	13.0935	12.8777	11.2516	12.7903	13.1546	15.5691	14.9673	0.0313788	13.0881	13.9558	13.1735	14.9214	13.7972	13.3927	13.3129	10.2153	13.59	11.7808	8.42266	12.3889	14.4079	11.0769	13.763	9.57307	9.61479	13.4111
83	female	MC1	MC2	noMC3	36	78	0	16	10.8301	14.4398	9.54564	12.0443	10.1636	13.5748	7.13742	13.3247	12.7744	14.6994	14.4879	11.6713	12.4815	11.1764	10.309	12.9426	12.3563	9.01927	11.7603	13.5388	15.8045	14.4488	10.4243	12.7623	11.205	14.5278	15.2137	12.6079	13.6168	14.567	10.0179	14.2607	10.8385	9.09669	12.65	14.691	13.9281	13.8685	12.0811	6.58182	12.7513
84	male	noMC1	noMC2	noMC3	0	0	0	14	9.94582	14.2529	7.24651	9.58893	9.27061	14.1553	0.0345391	13.1899	13.7661	14.2986	13.8963	11.2207	12.1196	11.1836	11.0851	12.8105	13.6075	9.41435	12.1707	13.6286	16.3726	14.4566	8.71456	13.2765	12.382	13.7204	15.45	13.7935	12.1774	13.9506	13.9101	13.8766	11.9941	9.40117	12.8916	15.3771	10.9561	14.3532	11.07	9.53521	13.6012
85	female	noMC1	noMC2	noMC3	0	0	0	16	10.9266	12.8802	1.55729	12.5273	9.6863	13.6798	0.0393263	11.8996	12.9676	15.8436	14.1117	13.5679	11.6264	12.268	12.4732	13.0637	13.0898	8.99082	14.0127	12.8679	15.7707	15.1605	7.12222	11.391	12.4917	14.6767	14.8391	14.0892	12.799	12.8985	10.2996	14.2935	12.4115	8.91739	12.3264	14.4601	13.1201	13.4717	8.79392	10.9435	12.521
86	female	MC1	noMC2	noMC3	40.5	13.5	0	16	10.7723	12.8595	8.22397	12.9771	8.95438	14.1676	9.59086	12.8192	13.8547	13.8261	13.2425	10.5383	12.2034	11.1418	11.5609	13.7308	13.1098	9.74745	12.4538	13.9928	16.0448	14.9318	10.5578	13.1936	10.1635	14.0008	14.9508	13.6485	13.3529	14.2278	11.1337	13.5219	12.8135	7.80992	13.0006	14.8335	12.7284	14.296	12.216	10.8673	13.6754
87	female	MC1	MC2	noMC3	42	42	0	17	8.52	12.8165	10.064	10.6379	10.3439	13.1305	0.0407774	13.8573	12.7141	13.3241	14.0939	9.83843	9.97107	10.4984	11.3016	12.4975	12.1493	8.15408	12.2828	14.3068	15.7736	13.9235	0.0407774	12.8507	10.6639	13.6847	14.6567	12.8105	12.6181	13.7136	11.2133	13.0161	12.3398	8.98759	12.799	14.801	11.5587	14.3532	11.045	9.65472	13.5106
88	female	MC1	MC2	noMC3	19.5	19.5	0	15	9.12547	12.7658	9.00924	10.5673	11.1441	14.4519	7.25166	10.5212	11.7756	15.051	13.8521	12.8219	13.5679	11.8689	11.9593	11.2488	12.974	10.756	11.5217	12.759	15.3841	14.4825	8.85723	11.0743	11.494	13.3566	15.4816	12.3007	13.2838	12.6702	9.20304	14.3646	13.4178	9.59279	10.0676	14.2642	13.9258	13.3929	9.56369	9.93722	11.8934
89	male	noMC1	noMC2	noMC3	0	0	0	12	10.3162	13.0161	0.734329	11.9881	10.6987	14.6804	0.41095	13.6915	13.3807	15.008	14.8424	9.7232	13.0279	11.07	9.79819	12.2496	12.9045	11.6081	12.606	13.4344	15.4311	14.5184	9.12158	11.3943	13.658	13.0333	14.6884	12.7877	13.2278	12.4683	1.04865	12.799	13.0893	10.7702	12.1633	14.17	11.425	13.5243	8.12272	7.1906	12.7542
90	male	noMC1	noMC2	noMC3	0	0	0	13	10.3065	11.8825	11.4391	12.5615	9.46326	13.6514	2.30082	12.0638	13.3241	14.8194	14.261	11.9462	12.3632	12.759	10.7081	11.587	12.1143	10.223	11.7357	13.5876	15.4402	14.2826	8.31207	12.4683	13.6212	13.0279	14.1854	12.8742	12.9801	12.6181	12.2622	12.5154	13.4165	9.83843	12.606	14.3532	12.0076	13.7935	0.0310381	10.3917	13.3014
91	female	noMC1	noMC2	noMC3	0	0	0	11	10.4141	13.0142	8.63356	11.5604	10.277	15.537	8.3911	14.4651	13.7297	16.3897	14.88	11.5115	12.8137	13.05	9.48829	14.8961	13.2955	10.9705	13.9705	13.0207	16.8273	13.9632	6.94864	12.3707	12.6371	12.5569	15.4839	14.9574	14.2986	13.3625	10.8462	13.7502	11.7318	7.64189	12.5167	15.2029	12.9301	13.6168	11.5533	8.23478	13.3018
92	female	noMC1	noMC2	noMC3	0	0	0	12	9.12742	12.632	0.750872	11.4675	12.2778	13.317	2.32602	12.6619	11.7912	14.473	13.6203	9.7156	12.1787	11.4093	8.60307	11.9399	12.5439	7.85858	11.4961	11.8712	14.6669	14.4968	8.72049	11.4822	10.3688	12.8246	14.1017	12.397	14.0232	12.5838	10.9133	13.0491	14.7619	10.4358	11.5168	13.3416	12.0526	13.0313	12.854	5.05466	12.7283
93	female	noMC1	noMC2	noMC3	0	0	0	12	11.1788	15.1201	8.81538	10.9017	8.89753	14.1676	0.0377946	13.4479	12.983	14.2053	13.0665	11.575	11.6919	11.2398	10.6206	13.3282	12.506	9.72475	12.5182	13.8547	16.6773	13.8332	0.0377946	13.2311	11.7454	14.4768	15.0155	13.3406	13.718	14.1446	11.1501	13.3346	11.7381	8.69327	12.9071	15.0528	11.2826	14.0209	11.0722	8.91554	13.5701
94	male	noMC1	noMC2	noMC3	0	0	0	13	12.2133	13.1062	6.60424	12.3884	14.2686	15.5701	0.599813	12.5215	12.076	13.6709	15.1012	10.2354	11.0116	11.2806	10.4305	12.6124	11.9077	9.60444	11.3943	12.9204	15.3087	14.6324	11.5999	13.6847	10.717	12.8568	15.5063	12.7929	13.251	16.8676	11.2652	13.2278	13.0279	8.12272	14.1314	14.4227	13.3555	14.8352	10.8077	8.28396	12.6482
95	male	MC1	MC2	noMC3	27	30	0	16	11.1548	7.77768	0.0479167	11.7603	10.4625	14.3689	8.7042	13.8327	13.0812	14.8961	13.7297	12.4872	11.7937	11.0918	10.4529	13.3815	13.478	9.09669	11.8254	13.4052	16.0589	14.584	9.26565	13.2276	10.6946	14.2001	15.2749	13.2447	13.2893	14.7082	10.0767	13.5748	12.8365	8.75422	13.068	14.5517	12.4582	14.0424	11.819	8.99894	13.2713
96	female	noMC1	noMC2	noMC3	0	0	0	14	12.1304	12.8507	10.064	7.76063	11.3153	14.5907	6.19642	13.8155	13.2829	16.3611	14.4566	13.7471	13.5243	12.5215	10.655	10.9561	13.5366	12.7769	14.2072	12.4737	15.5063	14.5652	10.7988	11.7708	13.8285	13.8003	15.0727	12.3341	14.3068	13.2952	7.80757	14.4387	12.7074	8.49272	12.4975	14.8098	13.174	12.2133	11.7968	10.8239	12.5812
97	female	noMC1	noMC2	noMC3	0	0	0	10	8.64803	13.4518	8.22576	11.2847	9.50902	13.9327	0.244578	12.8985	12.6653	14.9132	14.4906	11.7756	12.7818	10.3569	10.6321	11.8751	12.5549	11.2099	12.8569	12.9676	14.9302	13.3695	7.63023	10.5673	11.2174	12.998	14.2257	12.8918	14.3404	11.4439	8.91739	12.4971	14.1807	9.0489	11.0402	14.1503	12.1821	13.0338	9.3565	10.367	12.9261
98	male	noMC1	noMC2	noMC3	0	0	0	14	10.5306	1.31588	7.01815	12.4855	10.952	14.9867	9.6863	12.1009	13.8986	15.3948	15.2024	13.8787	14.0677	12.4182	9.92591	10.5117	13.4919	11.4588	13.3253	12.7253	16.2064	15.3633	9.78857	11.6053	13.5195	14.3957	15.4271	13.2345	14.9132	13.8027	10.8372	13.9056	13.3082	1.31588	12.5747	15.503	13.8726	13.2774	12.1874	10.5212	12.6057
99	female	MC1	MC2	noMC3	45	53	0	15	10.7189	13.2066	6.87082	12.0454	10.9344	14.6692	0.0395391	11.893	12.8994	15.38	14.9247	13.1031	14.0645	12.1779	13.4577	11.6848	12.4711	10.1575	13.6026	11.732	15.6438	15.1875	9.60742	11.5111	12.5594	13.4443	14.6281	12.5528	13.9144	12.391	9.52361	12.8221	12.3359	9.8033	11.5886	14.2908	12.9932	13.0479	8.73446	10.7005	12.7001
100	female	MC1	noMC2	noMC3	24	0	0	16	9.00924	12.8272	7.98552	12.141	10.9037	14.9678	4.10591	12.3446	12.2551	14.8058	13.8027	12.6763	10.9844	11.3614	13.4354	12.2303	13.185	9.64478	13.3441	11.6053	15.0593	14.4186	8.62471	11.3484	12.7929	13.0284	15.051	12.7541	14.815	12.759	11.5217	12.9097	14.2484	9.74922	9.82807	14.7482	13.1253	13.2584	8.95604	10.5673	13.0637
[truncated: 1,046 more columns]
