# Supplementary material for: Proteomic analysis of serum in a population‐based cohort did not reveal a biomarker for Modic changes
Source: JOR Spine. 2024 Jul 15;7(3):e1337. doi: 10.1002/jsp2.1337 (PMC11250394; doi:10.1002/jsp2.1337)
Supplement: Supplementary file 2 — Table S2: Comparison of the studies on blood biomarkers in MC with all factors tested/detected. MC = Modic changes, cLBP = chronic low back pain, “‐” = not tested, n.s. and green = no significant result, n.d. = for mass spectrometry: not detected, for the other studies: below detection limit. Red: significant results. [file JSP2-7-e1337-s002.xlsx]

## Sheet: Sheet1
Table S1: Comparison of the studies on blood biomarkers in MC with all factors tested/detected. MC = Modic changes, cLBP = chronic low back pain, "-" = not tested, n.s. and green = no significant result, n.d. = for mass spectrometry: not detected, for the other studies: below detection limit. Red: significant results
study	current study		Rannou 2007	Boisson 2019	Dudli 2020	Karppinen 2021	Giefsen 2021	Li 2022	Aboushaala 2024
population	population cohort		patients hospitalized for cLBP (noMC vs. MC1 and MC2), MC only on 1 level in the lumbar spine	outpatient patients with cLBP + MC1 vs. cLBP + noMC	outpatient patients with cLBP + noMC vs. MC1, MC2 vs. age and sex-matched volonteers with noLBP + noMC and MC	outpatient patients with cLBP + MC1, MC2 or MC1/2 vs. volonteers with noLBP + noMC	outpatient patients with cLBP + MC1, MC2 vs. volonteers with noLBP (no MRI)	population cohort	patients undergoing spinal fusion or microdiscectomy surgery with or without MC
n	DIA/SWATH-mass spectrometry: MC n=50, noMC =50	cytokine/chemokine panel: MC n= 158, noMC n=168	MC1 n=12, MC2 n=2, noMC n=12	MC1 n=13, noMC n=21	MC + cLBP n = 19, noMC + cLBP n=19, noLBP + noMC n=14	MC + cLBP n=40, noMC + noLBP n=40	MC1 n=46, MC2 n=37, noMC n=50	total n=3584	MC = 13, noMC = 18
C-reactive protein	n.s.	n.s.	increased in MC1 vs. noMC and MC2	-	-	n.s.	n.s.	-	-
neo-epitopes of pro-collagen type 1	n.d.	-	-	-	n.s.	-	-	-	-
neo-epitopes of pro-collagen type 2	n.d.	-	-	-	n.s.	-	-	-	-
neo-epitopes of pro-collagen type 3	n.d.	-	-	-	increased in MC1 + cLBP and MC2 + cLBP vs. noMC	-	-	-	-
neo-epitopes of pro-collagen type 4	n.d.	-	-	-	increased in MC2 vs. noMC	-	-	-	-
collagen degradation neo-eiptope type 1	n.d.	-	-	-	n.s.	-	-	-	-
collagen degradation neo-eiptope type 2	n.d.	-	-	-	n.s.	-	-	-	-
collagen degradation neo-eiptope type 3	n.d.	-	-	-	n.s.	-	-	-	-
collagen degradation neo-eiptope type 4	n.d.	-	-	-	increased in any MC vs. no MC	-	-	-	-
aggrecan degradation neo-epitope	n.d.	-	-	-	n.s.	-	-	-	-
total carbonyl groups	-	-	-	n.s.	-	-	-	-	-
advanced oxidation products	-	-	-	n.s.	-	-	-	-	-
Collagen 2-peptide 1	n.d.	-	-	n.s.	-	-	-	-	-
Collagen 2-peptide 1-NO2	n.d.	-	-	n.s.	-	-	-	-	-
Interleukin-1β	n.d.	n.d.	-	n.s.	-	n.d.	n.s.	-	n.d.
Interleukin-6	n.d.	n.s.	-	n.s.	-	n.s.	increased in MC1 and MC2 vs. controls	-	n.d.
Leukemia inhibitory factor	-	-	-	-	-	-	-	-	n.d.
Interleukin-8	n.d.	n.s.	-	n.s.	-	decreased in any MC vs. no MC	n.s.	-	n.d.
Interleukin-9	-	-	-	-	-	-	-	-	n.d.
Tumor necrosis factor-α	n.d.	n.s.	-	n.s.	-	decreased in any MC vs. no MC	n.s.	-	n.d.
Alkaline phosphatase	n.d.	-	-	-	-	n.s.	-	-	-
Receptor activator of nuclear factor kappa-Β ligand	n.d.	-	-	-	-	n.s.	-	-	-
Inctact pro collagen I N-trminal propeptide	n.d.	-	-	-	-	n.s.	-	-	-
C-terminal polypeptide-1	n.d.	-	-	-	-	decreased in any MC vs. no MC	-	-	-
Eotaxin-1/CCL11	n.d.	n.s.	-	-	-	decreased in any MC vs. no MC	n.s.	-	n.s.
Eotaxin-2	-	-	-	-	-	-	-	-	n.s.
Eotaxin-3/CCL26	n.d.	n.s.	-	-	-	decreased in any MC vs. no MC	n.s.	-	n.d.
Interferon γ-induced protein-10/CXCL10	n.d.	n.s.	-	-	-	n.s.	n.s.	-	n.s.
Macrophage inflammatory protein-1α/CCL3	n.d.	n.s.	-	-	-	decreased in any MC vs. no MC	n.s.	-	n.d.
Macrophage inflammatory protein-1β/CCL4	n.d.	n.s.	-	-	-	n.s.	-	-	n.d.
Mast cell protease-1	n.d.	n.s.	-	-	-	decreased in any MC vs. no MC	-	-	-
Mast cell protease-4	n.d.	n.s.	-	-	-	n.s.	-	-	-
Macrophage derived chemokine -1	n.d.	n.s.	-	-	-	n.s.	-	-	-
Regulated on activation, normal T cell expressed and secreted (RANTES)/CCL5	n.d.	-	-	-	-	decreased in any MC vs. no MC	-	-	increased in any MC vs. no MC
TARC /CCL17	n.d.	n.s.	-	-	-	decreased in any MC vs. no MC	n.s.	-	n.d.
MIG-1/CXCL9	n.d.	-	-	-	-	n.s.	n.s.	-	-
Interleukin-7	n.d.	n.s.	-	-	-	n.s.	-	-	n.d.
Interleukin-12/23p40	n.d.	n.s.	-	-	-	n.s.	-	-	-
Interleukin-15	n.d.	n.s.	-	-	-	decreased in any MC vs. no MC	-	-	n.d.
Interleukin-16	n.d.	n.s.	-	-	-	n.s.	increased in MC1 and MC2 vs. controls	-	n.s.
Interleukin-17A	n.d.	n.s.	-	-	-	n.s.	-	-	n.d.
Interleukin-17A2	n.d.	n.d.	-	-	-	-	-	-	-
Interleukin-18	-	-	-	-	-	-	-	-	n.s.
Tumor necrosis factor-β	n.d.	n.s.		-	-	decreased in any MC vs. no MC	-	-	n.d.
Interleukin-1sRII	n.d.	-	-	-	-	increased in any MC vs. no MC	-	-	-
Interferon-α	n.d.	-	-	-	-	n.s.	-	-	n.d.
Interferon-γ	n.d.	n.s.	-	-	-	decreased in any MC vs. no MC	n.s.	-	n.d.
Interleukin-2R	n.d.	-	-	-	-	n.s.	-	-	n.d.
Vascular endothelial growth factor-A	n.d.	n.s.	-	-	-	n.s.	-	-	n.s.
Vascular endothelial growth factor-C	n.d.	n.s.	-	-	-	decreased in any MC vs. no MC	-	-	-
Vascular endothelial growth factor-D	n.d.	n.s.	-	-	-	decreased in any MC vs. no MC	-	-	-
Angiopoetin receptor (Tie)-2	n.d.	n.s.	-	-	-	decreased in any MC vs. no MC	-	-	-
Vascular endothelial growth factor receptor -1	n.d.	n.s.	-	-	-	decreased in any MC vs. no MC	-	-	-
basic fibroblast growth factor	n.d.	n.s.	-	-	-	n.s.	-	-	n.s.
Hepatocyte growth factor	n.d.	n.s.	-	-	-	increased in any MC vs. no MC	-	-	n.s.
Intercellular adhesion molecule-1	n.s.	n.s.	-	-	-	decreased in any MC vs. no MC, neg. correlation between MC and MC1 size and serum concentration	-	-	-
vascular cell adhesion molecule-1	n.s.	n.s.	-	-	-	decreased in any MC vs. no MC	-	-	-
Serum amyloid a-1	n.s.	n.s.	-	-	-	n.s., neg. correlation between MC and MC1 size and serum concentration	-	-	-
endothelial growth factor	n.d.	-	-	-	-	n.d.	-	-	-
Granulocyte-colony stimulating factor	-	-	-	-	-	-	-	-	n.d.
Granulocyte-macrophage colony-stimulating factor	n.d.	n.s.	-	-	-	n.d.	n.s.	-	n.d.
Macrophage colony-stimulating factor	-	-	-	-	-	-	-	-	n.d.
Interleukin-1α	n.d.	n.d.	-	-	-	n.d.	-	-	n.d.
Interleukin-1RA	n.d.	-	-	-	-	n.d.	-	-	-
Interleukin-2	n.d.	n.d.	-	-	-	n.d.	n.s.	-	n.d.
A prolifaration-inducing ligand	-	-	-	-	-	-	-	-	n.d.
TNF receptor-associated factor 2	-	-	-	-	-	-	-	-	n.s.
TNF-related apoptosis-inducing ligand	-	-	-	-	-	-	-	-	n.d.
TNF-related weak inducer of apoptosis	-	-	-	-	-	-	-	-	n.s.
TNF-inducible gene 14 protein	-	-	-	-	-	-	-	-	n.s.
Triggering receptor expressed on myeloid cells 1	-	-	-	-	-	-	-	-	n.d.
B-cell activating factor	-	-	-	-	-	-	-	-	n.d.
CD30	-	-	-	-	-	-	-	-	n.s.
CD40L (CD154)	-	-	-	-	-	-	-	-	n.d.
Granzyme A	-	-	-	-	-	-	-	-	n.s.
Granzyme B	-	-	-	-	-	-	-	-	n.d.
Thymic stromal lymphopoietin	-	-	-	-	-	-	-	-	n.d.
Interleukin-4	n.d.	n.d.	-	-	-	n.d.	n.s.	-	n.d.
Interleukin-5	n.d.	n.s.	-	-	-	n.d.	-	-	n.d.
Interleukin-10	n.d.	n.s.	-	-	-	n.d.	n.s.	-	n.d.
Interleukin-12p70	n.d.	n.s.	-	-	-	n.d.	-	-	n.d.
Interleukin-13	n.d.	n.d.	-	-	-	n.d.	-	-	n.d.
Interleukin-20	-	-	-	-	-	-	-	-	n.d.
Macrophage migration inhibitory factor	n.d.	-	-	-	-	-	increased in MC1 and MC2 vs. controls	-	decreased in MC vs. noMC
CCL1	n.d.	-	-	-	-	-	n.s.	-	n.s.
CCL2	n.d.	-	-	-	-	-	n.s.	-	n.s.
CCL7	n.d.	-	-	-	-	-	n.s.	-	n.d.
CCL8	n.d.	-	-	-	-	-	n.s.	-	n.s.
CCL13	n.d.	-	-	-	-	-	n.s.	-	n.s.
CCL15	n.d.	-	-	-	-	-	n.s.	-	-
CCL19	n.d.	-	-	-	-	-	n.s.	-	n.s.
CCL20	n.d.	-	-	-	-	-	increased in MC1 vs. controls	-	n.d.
CCL21	n.d.	-	-	-	-	-	n.s.	-	n.d.
CCL22	n.d.	-	-	-	-	-	n.s.	-	n.s.
CCL23	n.d.	-	-	-	-	-	n.s.	-	n.s.
CCL24	n.d.	-	-	-	-	-	n.s.	-	-
CCL25	n.d.	-	-	-	-	-	n.s.	-	-
CCL27	n.d.	-	-	-	-	-	increased in MC1 and MC2 vs. controls	-	-
CXCL1	n.d.	-	-	-	-	-	n.s.	-	n.d.
CXCL2	n.d.	-	-	-	-	-	n.s.	-	n.s.
CXCL5	-	-	-	-	-	-	-	-	n.s.
CXCL6	n.d.	-	-	-	-	-	n.s.	-	n.s.
CXCL9	n.d.	-	-	-	-	-	n.s.	-	n.d.
CXCL11	n.d.	-	-	-	-	-	n.s.	-	n.d.
CXCL12	n.d.	-	-	-	-	-	n.s.	-	-
CXCL13	n.d.	-	-	-	-	-	n.s.	-	n.s.
CXCL16	n.d.	-	-	-	-	-	n.s.	-	-
CX3CL1	n.d.	-	-	-	-	-	increased in MC1 and MC2 vs. controls	-	n.d.
Interleukin-21	n.d.	n.d.	-	-	-	-	-	-	n.d.
Interleukin-22	n.d.	n.s.	-	-	-	-	-	-	n.d.
Interleukin-23	n.d.	n.s.	-	-	-	-	-	-	n.d.
Interleukin-27	n.d.	n.d.	-	-	-	-	-	-	n.d.
Interleukin-3	n.d.	n.d.	-	-	-	-	-	-	n.d.
Interleukin-31	n.d.	n.s.	-	-	-	-	-	-	n.d.
Interleukin-34	n.d.	n.s.	-	-	-	-	-	-	n.s.
Interleukin-37	n.d.	n.s.	-	-	-	-	-	-	n.d.
Interstitial collagenase/matric metalloproteinase-1	-	-	-	-	-	-	-	-	n.d.
Stem cell factor	-	-	-	-	-	-	-	-	n.d.
Macrophage inflammatory protein-3a	n.d.	n.s.	-	-	-	-	-	-	n.s.
Phosphatidylinositol-glycan biosynthesis class F protein	n.d.	n.s.	-	-	-	-	-	-	-
Apolipoprotein A1	n.s.	-	-	-	-	-	-	n.s.	-
Apoliprotein B	n.s.	-	-	-	-	-	-	n.s.	-
Ratio of bisallylic groups to double bonds	-	-	-	-	-	-	-	n.s.	-
Ratio of bisallylic groups to total fatty acids	-	-	-	-	-	-	-	n.s.	-
Average number of methylene groups per a double bond	-	-	-	-	-	-	-	n.s.	-
Average number of methylene groups in a fatty acid chain	-	-	-	-	-	-	-	n.s.	-
Average number of double bonds in a fatty acid chain	-	-	-	-	-	-	-	n.s.	-
22:6, docosahexaenoic acid (DHA)	-	-	-	-	-	-	-	n.s.	-
Esterified cholesterol	-	-	-	-	-	-	-	n.s.	-
Description of average fatty acid chain length (not actual carbon number)	-	-	-	-	-	-	-	n.s.	-
Omega-3 fatty acids	-	-	-	-	-	-	-	n.s.	-
Ratio of omega-3 fatty acids to total fatty acids	-	-	-	-	-	-	-	n.s.	-
Omega-6 and -7 fatty acids	-	-	-	-	-	-	-	n.s.	-
Ratio of omega-6/7 fatty acids to total fatty acids	-	-	-	-	-	-	-	n.s.	-
Omega-9 and saturated fatty acids	-	-	-	-	-	-	-	n.s.	-
Ratio of omega-9 and saturated fatty acids to total fatty acids	-	-	-	-	-	-	-	n.s.	-
Free cholesterol	-	-	-	-	-	-	-	n.s.	-
18:2, linoleic acid (LA)	-	-	-	-	-	-	-	n.s.	-
Monounsaturated fatty acids	-	-	-	-	-	-	-	n.s.	-
Other polyunsaturated fatty acids than 18:2	-	-	-	-	-	-	-	n.s.	-
Phosphatidylcholine (and other cholines)	-	-	-	-	-	-	-	n.s.	-
Sphingomyelins	-	-	-	-	-	-	-	n.s.	-
Ratio of triglycerides to phosphoglycerides	-	-	-	-	-	-	-	n.s.	-
Total fatty acids	-	-	-	-	-	-	-	n.s.	-
Total phosphoglycerides	-	-	-	-	-	-	-	n.s.	-
Albumin	-	-	-	-	-	-	-	n.s.	-
Apolipoprotein B by apolipoprotein A-I (Lipido)	-	-	-	-	-	-	-	n.s.	-
Total cholesterol in HDL	-	-	-	-	-	-	-	n.s.	-
Mean diameter for HDL particles	-	-	-	-	-	-	-	n.s.	-
Total cholesterol in HDL2 (Lipido)	-	-	-	-	-	-	-	n.s.	-
Total cholesterol in HDL3 (Lipido)	-	-	-	-	-	-	-	n.s.	-
Total cholesterol in IDL	-	-	-	-	-	-	-	n.s.	-
Total cholesterol in IDL (Lipido)	-	-	-	-	-	-	-	n.s.	-
Free cholesterol in IDL	-	-	-	-	-	-	-	n.s.	-
Total lipids in IDL	-	-	-	-	-	-	-	n.s.	-
Phospholipids in IDL	-	-	-	-	-	-	-	n.s.	-
Triglycerides in IDL	-	-	-	-	-	-	-	n.s.	-
Total cholesterol in large HDL	-	-	-	-	-	-	-	n.s.	-
Cholesterol esters in large HDL	-	-	-	-	-	-	-	n.s.	-
Free cholesterol in large HDL	-	-	-	-	-	-	-	n.s.	-
Total lipids in large HDL	-	-	-	-	-	-	-	n.s.	-
Concentration of large HDL particles	-	-	-	-	-	-	-	n.s.	-
Phospholipids in large HDL	-	-	-	-	-	-	-	n.s.	-
Total cholesterol in large LDL	-	-	-	-	-	-	-	n.s.	-
Cholesterol esters in large LDL	-	-	-	-	-	-	-	correlated with lumbar MC	-
Free cholesterol in large LDL	-	-	-	-	-	-	-	n.s.	-
Total lipids in large LDL	-	-	-	-	-	-	-	n.s.	-
Concentration of large LDL particles	-	-	-	-	-	-	-	n.s.	-
Phospholipids in large LDL	-	-	-	-	-	-	-	correlated with MC2	-
Total cholesterol in large VLDL	-	-	-	-	-	-	-	n.s.	-
Cholesterol esters in large VLDL	-	-	-	-	-	-	-	n.s.	-
Free cholesterol in large VLDL	-	-	-	-	-	-	-	n.s.	-
Total lipids in large VLDL	-	-	-	-	-	-	-	n.s.	-
Phospholipids in large VLDL	-	-	-	-	-	-	-	n.s.	-
Triglycerides in large VLDL	-	-	-	-	-	-	-	n.s.	-
Total cholesterol in LDL	-	-	-	-	-	-	-	n.s.	-
Total cholesterol in LDL (Lipido)	-	-	-	-	-	-	-	n.s.	-
Mean diameter for LDL particles (includes IDL particles)	-	-	-	-	-	-	-	negatively correlated with MC2	-
Total cholesterol in medium HDL	-	-	-	-	-	-	-	n.s.	-
Cholesterol esters in medium HDL	-	-	-	-	-	-	-	n.s.	-
Free cholesterol in medium HDL	-	-	-	-	-	-	-	n.s.	-
Total lipids in medium HDL	-	-	-	-	-	-	-	n.s.	-
Concentration of medium HDL particles	-	-	-	-	-	-	-	n.s.	-
Phospholipids in medium HDL	-	-	-	-	-	-	-	n.s.	-
Total cholesterol in medium LDL	-	-	-	-	-	-	-	n.s.	-
Cholesterol esters in medium LDL	-	-	-	-	-	-	-	n.s.	-
Total lipids in medium LDL	-	-	-	-	-	-	-	n.s.	-
Concentration of medium LDL particles	-	-	-	-	-	-	-	n.s.	-
Phospholipids in medium LDL	-	-	-	-	-	-	-	n.s.	-
Total cholesterol in medium VLDL	-	-	-	-	-	-	-	n.s.	-
Cholesterol esters in medium VLDL	-	-	-	-	-	-	-	n.s.	-
Free cholesterol in medium VLDL	-	-	-	-	-	-	-	n.s.	-
Total lipids in medium VLDL	-	-	-	-	-	-	-	n.s.	-
Phospholipids in medium VLDL	-	-	-	-	-	-	-	n.s.	-
Triglycerides in medium VLDL	-	-	-	-	-	-	-	n.s.	-
Total lipids in small HDL	-	-	-	-	-	-	-	n.s.	-
Concentration of small HDL particles	-	-	-	-	-	-	-	n.s.	-
Triglycerides in small HDL	-	-	-	-	-	-	-	n.s.	-
Total cholesterol in small LDL	-	-	-	-	-	-	-	n.s.	-
Total lipids in small LDL	-	-	-	-	-	-	-	n.s.	-
Concentration of small LDL particles	-	-	-	-	-	-	-	n.s.	-
Total cholesterol in small VLDL	-	-	-	-	-	-	-	n.s.	-
Free cholesterol in small VLDL	-	-	-	-	-	-	-	n.s.	-
Total lipids in small VLDL	-	-	-	-	-	-	-	n.s.	-
Phospholipids in small VLDL	-	-	-	-	-	-	-	n.s.	-
Triglycerides in small VLDL	-	-	-	-	-	-	-	n.s.	-
Serum total cholesterol	-	-	-	-	-	-	-	n.s.	-
Serum total triglycerides	-	-	-	-	-	-	-	n.s.	-
Mean diameter for VLDL particles	-	-	-	-	-	-	-	negatively correlated with lumbar MC, indication for causal effect	-
Triglycerides in VLDL	-	-	-	-	-	-	-	n.s.	-
Triglycerides in VLDL (Lipido)	-	-	-	-	-	-	-	n.s.	-
Total cholesterol in very large HDL	-	-	-	-	-	-	-	n.s.	-
Cholesterol esters in very large HDL	-	-	-	-	-	-	-	n.s.	-
Free cholesterol in very large HDL	-	-	-	-	-	-	-	n.s.	-
Total lipids in very large HDL	-	-	-	-	-	-	-	n.s.	-
Concentration of very large HDL particles	-	-	-	-	-	-	-	n.s.	-
Phospholipids in very large HDL	-	-	-	-	-	-	-	n.s.	-
Triglycerides in very large HDL	-	-	-	-	-	-	-	n.s.	-
Total lipids in very large VLDL	-	-	-	-	-	-	-	n.s.	-
Phospholipids in very large VLDL	-	-	-	-	-	-	-	n.s.	-
Triglycerides in very large VLDL	-	-	-	-	-	-	-	n.s.	-
Total lipids in very small VLDL	-	-	-	-	-	-	-	n.s.	-
Phospholipids in very small VLDL	-	-	-	-	-	-	-	n.s.	-
Triglycerides in very small VLDL	-	-	-	-	-	-	-	n.s.	-
Total lipids in chylomicrons and extremely large VLDL	-	-	-	-	-	-	-	n.s.	-
Phospholipids in chylomicrons and extremely large VLDL	-	-	-	-	-	-	-	negatively correlated with MC2	-
Triglycerides in chylomicrons and extremely large VLDL	-	-	-	-	-	-	-	n.s.	-
Acetoacetate	-	-	-	-	-	-	-	n.s.	-
Acetate	-	-	-	-	-	-	-	n.s.	-
Alanine	-	-	-	-	-	-	-	n.s.	-
3-hydroxybutyrate	-	-	-	-	-	-	-	n.s.	-
Citrate	-	-	-	-	-	-	-	n.s.	-
Creatinine	-	-	-	-	-	-	-	n.s.	-
Glucose	-	-	-	-	-	-	-	n.s.	-
Glutamine	-	-	-	-	-	-	-	n.s.	-
Glycerol	-	-	-	-	-	-	-	n.s.	-
Glycine	-	-	-	-	-	-	-	n.s.	-
Glycoproteins	-	-	-	-	-	-	-	n.s.	-
Histidine	-	-	-	-	-	-	-	n.s.	-
Isoleucine	-	-	-	-	-	-	-	n.s.	-
Lactate	-	-	-	-	-	-	-	n.s.	-
Leucine	-	-	-	-	-	-	-	n.s.	-
Double bond protons of mobile lipids	-	-	-	-	-	-	-	n.s.	-
Mobile lipids -CH2-	-	-	-	-	-	-	-	n.s.	-
Mobile lipids -CH3	-	-	-	-	-	-	-	n.s.	-
Phenylalanine	-	-	-	-	-	-	-	n.s.	-
Pyruvate	-	-	-	-	-	-	-	n.s.	-
Tyrosine	-	-	-	-	-	-	-	n.s.	-
Urea	-	-	-	-	-	-	-	n.s.	-
Valine	-	-	-	-	-	-	-	n.s.	-
Genome wide association study	-	-	-	-	-	-	-	n.s.	-
Immunoglobulin lambda variable 4-69	n.s.	-	-	-	-	-	-	-	-
Immunoglobulin lambda variable 8-61	n.s.	-	-	-	-	-	-	-	-
Immunoglobulin lambda variable 10-54	n.s.	-	-	-	-	-	-	-	-
Immunoglobulin lambda variable 7-46	n.s.	-	-	-	-	-	-	-	-
Immunoglobulin lambda variable 5-37	n.s.	-	-	-	-	-	-	-	-
Immunoglobulin lambda variable 3-22	n.s.	-	-	-	-	-	-	-	-
Immunoglobulin lambda variable 2-18	n.s.	-	-	-	-	-	-	-	-
Immunoglobulin lambda variable 3-12	n.s.	-	-	-	-	-	-	-	-
Immunoglobulin lambda variable 3-10	n.s.	-	-	-	-	-	-	-	-
Immunoglobulin lambda variable 3-9	n.s.	-	-	-	-	-	-	-	-
Immunoglobulin heavy variable 3-64	n.s.	-	-	-	-	-	-	-	-
Immunoglobulin heavy variable 4-4	n.s.	-	-	-	-	-	-	-	-
Immunoglobulin kappa variable 2D-29	n.s.	-	-	-	-	-	-	-	-
Immunoglobulin kappa variable 1-27	n.s.	-	-	-	-	-	-	-	-
Immunoglobulin kappa variable 2D-30	n.s.	-	-	-	-	-	-	-	-
Immunoglobulin lambda variable 5-45	n.s.	-	-	-	-	-	-	-	-
Immunoglobulin heavy variable 4-30-2	n.s.	-	-	-	-	-	-	-	-
Immunoglobulin kappa variable 3D-15	n.s.	-	-	-	-	-	-	-	-
Immunoglobulin kappa variable 1D-8	n.s.	-	-	-	-	-	-	-	-
Immunoglobulin heavy variable 1-45	n.s.	-	-	-	-	-	-	-	-
Immunoglobulin heavy variable 3-49	n.s.	-	-	-	-	-	-	-	-
Immunoglobulin kappa variable 6D-21	n.s.	-	-	-	-	-	-	-	-
Immunoglobulin kappa joining 1	n.s.	-	-	-	-	-	-	-	-
Immunoglobulin lambda variable 1-36	n.s.	-	-	-	-	-	-	-	-
Immunoglobulin heavy variable 6-1	n.s.	-	-	-	-	-	-	-	-
Immunoglobulin heavy variable 3-15	n.s.	-	-	-	-	-	-	-	-
Immunoglobulin heavy variable 3-21	n.s.	-	-	-	-	-	-	-	-
Immunoglobulin heavy variable 2-26	n.s.	-	-	-	-	-	-	-	-
Immunoglobulin heavy variable 3-73	n.s.	-	-	-	-	-	-	-	-
Immunoglobulin heavy variable 3-74	n.s.	-	-	-	-	-	-	-	-
Immunoglobulin lambda variable 9-49	n.s.	-	-	-	-	-	-	-	-
Immunoglobulin heavy variable 3-72	n.s.	-	-	-	-	-	-	-	-
Immunoglobulin heavy variable 1-69D	n.s.	-	-	-	-	-	-	-	-
Immunoglobulin kappa variable 6-21	n.s.	-	-	-	-	-	-	-	-
Immunoglobulin kappa variable 3D-20	n.s.	-	-	-	-	-	-	-	-
Immunoglobulin heavy variable 1-3	n.s.	-	-	-	-	-	-	-	-
Immunoglobulin heavy variable 1-18	n.s.	-	-	-	-	-	-	-	-
Immunoglobulin heavy variable 3-20	n.s.	-	-	-	-	-	-	-	-
Immunoglobulin heavy variable 1-24	n.s.	-	-	-	-	-	-	-	-
Immunoglobulin heavy variable 4-28	n.s.	-	-	-	-	-	-	-	-
Immunoglobulin heavy variable 5-51	n.s.	-	-	-	-	-	-	-	-
Immunoglobulin heavy variable 3-66	n.s.	-	-	-	-	-	-	-	-
Immunoglobulin heavy variable 2-70D	n.s.	-	-	-	-	-	-	-	-
Immunoglobulin kappa variable 3D-7	n.s.	-	-	-	-	-	-	-	-
Immunoglobulin kappa variable 1-8	n.s.	-	-	-	-	-	-	-	-
Immunoglobulin kappa variable 2-24	n.s.	-	-	-	-	-	-	-	-
Immunoglobulin kappa variable 1-9	n.s.	-	-	-	-	-	-	-	-
Immunoglobulin kappa variable 1-6	n.s.	-	-	-	-	-	-	-	-
Immunoglobulin heavy variable 1-69-2	n.s.	-	-	-	-	-	-	-	-
Immunoglobulin heavy variable 7-4-1	n.s.	-	-	-	-	-	-	-	-
Immunoglobulin heavy variable 3-64D	n.s.	-	-	-	-	-	-	-	-
Immunoglobulin heavy variable 5-10-1	n.s.	-	-	-	-	-	-	-	-
Sialic acid-binding Ig-like lectin 16	n.s.	-	-	-	-	-	-	-	-
Mannan-binding lectin serine protease 2	n.s.	-	-	-	-	-	-	-	-
Sulfhydryl oxidase 1	n.s.	-	-	-	-	-	-	-	-
Neural cell adhesion molecule L1-like protein	n.s.	-	-	-	-	-	-	-	-
Apolipoprotein L1	n.s.	-	-	-	-	-	-	-	-
MutS protein homolog 4	n.s.	-	-	-	-	-	-	-	-
Zinc finger and SCAN domain-containing protein 9	n.s.	-	-	-	-	-	-	-	-
Arf-GAP with SH3 domain, ANK repeat and PH domain-containing protein 2	n.s.	-	-	-	-	-	-	-	-
Eukaryotic translation initiation factor 4 gamma 3	n.s.	-	-	-	-	-	-	-	-
NADH dehydrogenase [ubiquinone] 1 subunit C1, mitochondrial	n.s.	-	-	-	-	-	-	-	-
Calumenin	n.s.	-	-	-	-	-	-	-	-
CD5 antigen-like	n.s.	-	-	-	-	-	-	-	-
Cubilin	n.s.	-	-	-	-	-	-	-	-
Low affinity immunoglobulin gamma Fc region receptor III-B	n.s.	-	-	-	-	-	-	-	-
Kinesin-like protein KIF21B	n.s.	-	-	-	-	-	-	-	-
ICOS ligand	n.s.	-	-	-	-	-	-	-	-
Serine/threonine-protein kinase/endoribonuclease IRE1	n.s.	-	-	-	-	-	-	-	-
Mammaglobin-B	n.s.	-	-	-	-	-	-	-	-
Ficolin-3	n.s.	-	-	-	-	-	-	-	-
Attractin	n.s.	-	-	-	-	-	-	-	-
BAI1-associated protein 3	n.s.	-	-	-	-	-	-	-	-
Urotensin-2	n.s.	-	-	-	-	-	-	-	-
Apolipoprotein M	n.s.	-	-	-	-	-	-	-	-
Pantetheinase	n.s.	-	-	-	-	-	-	-	-
L-lactate dehydrogenase A chain	n.s.	-	-	-	-	-	-	-	-
Ceruloplasmin	n.s.	-	-	-	-	-	-	-	-
Coagulation factor XIII A chain	n.s.	-	-	-	-	-	-	-	-
Prothrombin	n.s.	-	-	-	-	-	-	-	-
Complement C1r subcomponent	n.s.	-	-	-	-	-	-	-	-
Haptoglobin	n.s.	-	-	-	-	-	-	-	-
Haptoglobin	n.s.	-	-	-	-	-	-	-	-
Haptoglobin-related protein	n.s.	-	-	-	-	-	-	-	-
Coagulation factor IX	n.s.	-	-	-	-	-	-	-	-
Coagulation factor X	n.s.	-	-	-	-	-	-	-	-
Complement factor D	n.s.	-	-	-	-	-	-	-	-
Plasminogen	n.s.	-	-	-	-	-	-	-	-
Coagulation factor XII	n.s.	-	-	-	-	-	-	-	-
Complement factor B	n.s.	-	-	-	-	-	-	-	-
Carbonic anhydrase 1	n.s.	-	-	-	-	-	-	-	-
Antithrombin-III	n.s.	-	-	-	-	-	-	-	-
Alpha-1-antitrypsin	n.s.	-	-	-	-	-	-	-	-
Alpha-1-antichymotrypsin	n.s.	-	-	-	-	-	-	-	-
Angiotensinogen	n.s.	-	-	-	-	-	-	-	-
Alpha-2-macroglobulin	n.s.	-	-	-	-	-	-	-	-
Complement C3	n.s.	-	-	-	-	-	-	-	-
Complement C5	n.s.	-	-	-	-	-	-	-	-
Metalloproteinase inhibitor 1	n.s.	-	-	-	-	-	-	-	-
Cystatin-C	n.s.	-	-	-	-	-	-	-	-
Kininogen-1	n.s.	-	-	-	-	-	-	-	-
Immunoglobulin J chain	n.s.	-	-	-	-	-	-	-	-
Immunoglobulin kappa variable 1D-16	n.s.	-	-	-	-	-	-	-	-
Immunoglobulin kappa variable 3-20	n.s.	-	-	-	-	-	-	-	-
Immunoglobulin lambda variable 1-44	n.s.	-	-	-	-	-	-	-	-
Immunoglobulin lambda variable 1-47	n.s.	-	-	-	-	-	-	-	-
Immunoglobulin lambda variable 1-51	n.s.	-	-	-	-	-	-	-	-
Immunoglobulin lambda variable 1-40	n.s.	-	-	-	-	-	-	-	-
Immunoglobulin lambda variable 2-14	n.s.	-	-	-	-	-	-	-	-
Immunoglobulin lambda variable 2-23	n.s.	-	-	-	-	-	-	-	-
Immunoglobulin lambda variable 2-11	n.s.	-	-	-	-	-	-	-	-
Immunoglobulin lambda variable 2-8	n.s.	-	-	-	-	-	-	-	-
Immunoglobulin lambda variable 3-19	n.s.	-	-	-	-	-	-	-	-
Immunoglobulin lambda variable 3-1	n.s.	-	-	-	-	-	-	-	-
Immunoglobulin lambda variable 3-27	n.s.	-	-	-	-	-	-	-	-
Immunoglobulin lambda variable 6-57	n.s.	-	-	-	-	-	-	-	-
Immunoglobulin heavy variable 1-46	n.s.	-	-	-	-	-	-	-	-
Immunoglobulin heavy variable 3-23	n.s.	-	-	-	-	-	-	-	-
Immunoglobulin heavy variable 3-13	n.s.	-	-	-	-	-	-	-	-
Immunoglobulin heavy variable 3-7	n.s.	-	-	-	-	-	-	-	-
Immunoglobulin heavy variable 3-9	n.s.	-	-	-	-	-	-	-	-
Immunoglobulin heavy variable 2-70	n.s.	-	-	-	-	-	-	-	-
Immunoglobulin heavy variable 2-5	n.s.	-	-	-	-	-	-	-	-
Immunoglobulin heavy variable 4-39	n.s.	-	-	-	-	-	-	-	-
Polymeric immunoglobulin receptor	n.s.	-	-	-	-	-	-	-	-
Immunoglobulin kappa constant	n.s.	-	-	-	-	-	-	-	-
Immunoglobulin heavy constant gamma 2	n.s.	-	-	-	-	-	-	-	-
Immunoglobulin heavy constant gamma 3	n.s.	-	-	-	-	-	-	-	-
Immunoglobulin heavy constant gamma 3	n.s.	-	-	-	-	-	-	-	-
Immunoglobulin heavy constant gamma 4	n.s.	-	-	-	-	-	-	-	-
Immunoglobulin heavy constant mu	n.s.	-	-	-	-	-	-	-	-
Immunoglobulin heavy constant alpha 1	n.s.	-	-	-	-	-	-	-	-
Hemoglobin subunit delta	n.s.	-	-	-	-	-	-	-	-
Apolipoprotein E	n.s.	-	-	-	-	-	-	-	-
Apolipoprotein A-II	n.s.	-	-	-	-	-	-	-	-
Apolipoprotein C-I	n.s.	-	-	-	-	-	-	-	-
Apolipoprotein C-II	n.s.	-	-	-	-	-	-	-	-
Apolipoprotein C-III	n.s.	-	-	-	-	-	-	-	-
Fibrinogen alpha chain	n.s.	-	-	-	-	-	-	-	-
Fibrinogen beta chain	n.s.	-	-	-	-	-	-	-	-
Fibrinogen gamma chain	n.s.	-	-	-	-	-	-	-	-
Serum amyloid P-component	n.s.	-	-	-	-	-	-	-	-
Complement C1q subcomponent subunit A	n.s.	-	-	-	-	-	-	-	-
Complement C1q subcomponent subunit B	n.s.	-	-	-	-	-	-	-	-
Complement C1q subcomponent subunit C	n.s.	-	-	-	-	-	-	-	-
Complement component C9	n.s.	-	-	-	-	-	-	-	-
Beta-2-glycoprotein 1	n.s.	-	-	-	-	-	-	-	-
Leucine-rich alpha-2-glycoprotein	n.s.	-	-	-	-	-	-	-	-
Fibronectin	n.s.	-	-	-	-	-	-	-	-
Retinol-binding protein 4	n.s.	-	-	-	-	-	-	-	-
Protein AMBP	n.s.	-	-	-	-	-	-	-	-
Alpha-1-acid glycoprotein 1	n.s.	-	-	-	-	-	-	-	-
Alpha-2-HS-glycoprotein	n.s.	-	-	-	-	-	-	-	-
Transthyretin	n.s.	-	-	-	-	-	-	-	-
Vitamin D-binding protein	n.s.	-	-	-	-	-	-	-	-
Platelet basic protein	n.s.	-	-	-	-	-	-	-	-
Transferrin receptor protein 1	n.s.	-	-	-	-	-	-	-	-
Serotransferrin	n.s.	-	-	-	-	-	-	-	-
Lactotransferrin	n.s.	-	-	-	-	-	-	-	-
Hemopexin	n.s.	-	-	-	-	-	-	-	-
Angiogenin	n.s.	-	-	-	-	-	-	-	-
Coagulation factor XI	n.s.	-	-	-	-	-	-	-	-
Plasma kallikrein	n.s.	-	-	-	-	-	-	-	-
C4b-binding protein alpha chain	n.s.	-	-	-	-	-	-	-	-
Vitronectin	n.s.	-	-	-	-	-	-	-	-
Tissue alpha-L-fucosidase	n.s.	-	-	-	-	-	-	-	-
Vitamin K-dependent protein C	n.s.	-	-	-	-	-	-	-	-
Phosphatidylcholine-sterol acyltransferase	n.s.	-	-	-	-	-	-	-	-
Histidine-rich glycoprotein	n.s.	-	-	-	-	-	-	-	-
Immunoglobulin lambda variable 7-43	n.s.	-	-	-	-	-	-	-	-
Alpha-1B-glycoprotein	n.s.	-	-	-	-	-	-	-	-
Keratin, type II cytoskeletal 1	n.s.	-	-	-	-	-	-	-	-
von Willebrand factor	n.s.	-	-	-	-	-	-	-	-
Sex hormone-binding globulin	n.s.	-	-	-	-	-	-	-	-
Glyceraldehyde-3-phosphate dehydrogenase	n.s.	-	-	-	-	-	-	-	-
Immunoglobulin kappa variable 1-16	n.s.	-	-	-	-	-	-	-	-
Heat shock protein beta-1	n.s.	-	-	-	-	-	-	-	-
Fructose-bisphosphate aldolase B	n.s.	-	-	-	-	-	-	-	-
Amyloid-beta A4 protein	n.s.	-	-	-	-	-	-	-	-
Apolipoprotein D	n.s.	-	-	-	-	-	-	-	-
Protein S100-A8	n.s.	-	-	-	-	-	-	-	-
Plasma serine protease inhibitor	n.s.	-	-	-	-	-	-	-	-
Plasma protease C1 inhibitor	n.s.	-	-	-	-	-	-	-	-
Complement factor I	n.s.	-	-	-	-	-	-	-	-
Coagulation factor XIII B chain	n.s.	-	-	-	-	-	-	-	-
Intercellular adhesion molecule 1	n.s.	-	-	-	-	-	-	-	-
Tetranectin	n.s.	-	-	-	-	-	-	-	-
Thyroxine-binding globulin	n.s.	-	-	-	-	-	-	-	-
Heparin cofactor 2	n.s.	-	-	-	-	-	-	-	-
Cholinesterase	n.s.	-	-	-	-	-	-	-	-
Immunoglobulin kappa variable 2-30	n.s.	-	-	-	-	-	-	-	-
Immunoglobulin kappa variable 4-1	n.s.	-	-	-	-	-	-	-	-
Immunoglobulin heavy variable 4-34	n.s.	-	-	-	-	-	-	-	-
Gelsolin	n.s.	-	-	-	-	-	-	-	-
Complement C2	n.s.	-	-	-	-	-	-	-	-
Protein S100-A9	n.s.	-	-	-	-	-	-	-	-
Apolipoprotein A-IV	n.s.	-	-	-	-	-	-	-	-
Creatine kinase M-type	n.s.	-	-	-	-	-	-	-	-
L-lactate dehydrogenase B chain	n.s.	-	-	-	-	-	-	-	-
Vitamin K-dependent protein S	n.s.	-	-	-	-	-	-	-	-
Macrophage colony-stimulating factor 1 receptor	n.s.	-	-	-	-	-	-	-	-
Cathepsin D	n.s.	-	-	-	-	-	-	-	-
Complement component C8 alpha chain	n.s.	-	-	-	-	-	-	-	-
Complement component C8 beta chain	n.s.	-	-	-	-	-	-	-	-
Platelet glycoprotein Ib alpha chain	n.s.	-	-	-	-	-	-	-	-
Complement component C8 gamma chain	n.s.	-	-	-	-	-	-	-	-
Heat shock protein HSP 90-alpha	n.s.	-	-	-	-	-	-	-	-
Thrombospondin-1	n.s.	-	-	-	-	-	-	-	-
Corticosteroid-binding globulin	n.s.	-	-	-	-	-	-	-	-
Neutrophil elastase	n.s.	-	-	-	-	-	-	-	-
72 kDa type IV collagenase	n.s.	-	-	-	-	-	-	-	-
Extracellular superoxide dismutase [Cu-Zn]	n.s.	-	-	-	-	-	-	-	-
Integrin alpha-IIb	n.s.	-	-	-	-	-	-	-	-
Apolipoprotein(a)	n.s.	-	-	-	-	-	-	-	-
Monocyte differentiation antigen CD14	n.s.	-	-	-	-	-	-	-	-
Complement factor H	n.s.	-	-	-	-	-	-	-	-
Low affinity immunoglobulin gamma Fc region receptor III-A	n.s.	-	-	-	-	-	-	-	-
Alpha-2-antiplasmin	n.s.	-	-	-	-	-	-	-	-
Coagulation factor VII	n.s.	-	-	-	-	-	-	-	-
Dopamine beta-hydroxylase	n.s.	-	-	-	-	-	-	-	-
SPARC	n.s.	-	-	-	-	-	-	-	-
Complement C1s subcomponent	n.s.	-	-	-	-	-	-	-	-
Complement C4-A	n.s.	-	-	-	-	-	-	-	-
Complement C4-B	n.s.	-	-	-	-	-	-	-	-
Putative TLX1 neighbor protein	n.s.	-	-	-	-	-	-	-	-
Serum amyloid A-1 protein	n.s.	-	-	-	-	-	-	-	-
Serum amyloid A-2 protein	n.s.	-	-	-	-	-	-	-	-
Immunoglobulin alpha-2 heavy chain	n.s.	-	-	-	-	-	-	-	-
Immunoglobulin delta heavy chain	n.s.	-	-	-	-	-	-	-	-
Immunoglobulin epsilon heavy chain	n.s.	-	-	-	-	-	-	-	-
Immunoglobulin gamma-1 heavy chain	n.s.	-	-	-	-	-	-	-	-
Immunoglobulin kappa light chain	n.s.	-	-	-	-	-	-	-	-
Immunoglobulin lambda-1 light chain	n.s.	-	-	-	-	-	-	-	-
Immunoglobulin lambda constant 3	n.s.	-	-	-	-	-	-	-	-
Immunoglobulin heavy variable 1-8	n.s.	-	-	-	-	-	-	-	-
Immunoglobulin heavy variable 4-38-2	n.s.	-	-	-	-	-	-	-	-
Serglycin	n.s.	-	-	-	-	-	-	-	-
Complement component C7	n.s.	-	-	-	-	-	-	-	-
Clusterin	n.s.	-	-	-	-	-	-	-	-
Proto-oncogene DBL	n.s.	-	-	-	-	-	-	-	-
Endoplasmic reticulum chaperone BiP	n.s.	-	-	-	-	-	-	-	-
Mannose-binding protein C	n.s.	-	-	-	-	-	-	-	-
Cholesteryl ester transfer protein	n.s.	-	-	-	-	-	-	-	-
Collagen alpha-3(VI) chain	n.s.	-	-	-	-	-	-	-	-
Coagulation factor V	n.s.	-	-	-	-	-	-	-	-
Cadherin-1	n.s.	-	-	-	-	-	-	-	-
Xaa-Pro dipeptidase	n.s.	-	-	-	-	-	-	-	-
Lysosome-associated membrane glycoprotein 2	n.s.	-	-	-	-	-	-	-	-
Neural cell adhesion molecule 1	n.s.	-	-	-	-	-	-	-	-
Intercellular adhesion molecule 2	n.s.	-	-	-	-	-	-	-	-
Complement component C6	n.s.	-	-	-	-	-	-	-	-
Plastin-2	n.s.	-	-	-	-	-	-	-	-
L-selectin	n.s.	-	-	-	-	-	-	-	-
Nidogen-1	n.s.	-	-	-	-	-	-	-	-
Endoplasmin	n.s.	-	-	-	-	-	-	-	-
Matrix metalloproteinase-9	n.s.	-	-	-	-	-	-	-	-
Aminopeptidase N	n.s.	-	-	-	-	-	-	-	-
Carboxypeptidase N catalytic chain	n.s.	-	-	-	-	-	-	-	-
Immunoglobulin lambda-like polypeptide 1	n.s.	-	-	-	-	-	-	-	-
CD44 antigen	n.s.	-	-	-	-	-	-	-	-
Endoglin	n.s.	-	-	-	-	-	-	-	-
Insulin-like growth factor-binding protein 3	n.s.	-	-	-	-	-	-	-	-
Lipopolysaccharide-binding protein	n.s.	-	-	-	-	-	-	-	-
Vascular cell adhesion protein 1	n.s.	-	-	-	-	-	-	-	-
Alpha-1-acid glycoprotein 2	n.s.	-	-	-	-	-	-	-	-
Inter-alpha-trypsin inhibitor heavy chain H2	n.s.	-	-	-	-	-	-	-	-
Inter-alpha-trypsin inhibitor heavy chain H1	n.s.	-	-	-	-	-	-	-	-
Transcobalamin-1	n.s.	-	-	-	-	-	-	-	-
Pregnancy zone protein	n.s.	-	-	-	-	-	-	-	-
C4b-binding protein beta chain	n.s.	-	-	-	-	-	-	-	-
Tenascin-X	n.s.	-	-	-	-	-	-	-	-
Glutathione peroxidase 3	n.s.	-	-	-	-	-	-	-	-
Carboxypeptidase N subunit 2	n.s.	-	-	-	-	-	-	-	-
Vitamin K-dependent protein Z	n.s.	-	-	-	-	-	-	-	-
Immunoglobulin heavy variable 1-2	n.s.	-	-	-	-	-	-	-	-
Fibulin-1	n.s.	-	-	-	-	-	-	-	-
Receptor-type tyrosine-protein phosphatase gamma	n.s.	-	-	-	-	-	-	-	-
Insulin-like growth factor-binding protein 6	n.s.	-	-	-	-	-	-	-	-
Insulin-like growth factor-binding protein 5	n.s.	-	-	-	-	-	-	-	-
Zinc-alpha-2-glycoprotein	n.s.	-	-	-	-	-	-	-	-
Hepatocyte growth factor-like protein	n.s.	-	-	-	-	-	-	-	-
Serum paraoxonase/arylesterase 1	n.s.	-	-	-	-	-	-	-	-
Tyrosine-protein phosphatase non-receptor type 4	n.s.	-	-	-	-	-	-	-	-
Kallistatin	n.s.	-	-	-	-	-	-	-	-
Protein S100-A7	n.s.	-	-	-	-	-	-	-	-
Caspase-14	n.s.	-	-	-	-	-	-	-	-
Peroxiredoxin-2	n.s.	-	-	-	-	-	-	-	-
Cadherin-5	n.s.	-	-	-	-	-	-	-	-
Mannosyl-oligosaccharide 1,2-alpha-mannosidase IA	n.s.	-	-	-	-	-	-	-	-
General transcription factor IIF subunit 1	n.s.	-	-	-	-	-	-	-	-
Serum amyloid A-4 protein	n.s.	-	-	-	-	-	-	-	-
Insulin-like growth factor-binding protein complex acid labile subunit	n.s.	-	-	-	-	-	-	-	-
Pigment epithelium-derived factor	n.s.	-	-	-	-	-	-	-	-
Platelet glycoprotein V	n.s.	-	-	-	-	-	-	-	-
Prostaglandin-H2 D-isomerase	n.s.	-	-	-	-	-	-	-	-
Cell surface glycoprotein MUC18	n.s.	-	-	-	-	-	-	-	-
Biotinidase	n.s.	-	-	-	-	-	-	-	-
Afamin	n.s.	-	-	-	-	-	-	-	-
Galectin-3	-	-	-	-	-	-	-	-	n.s.
Galectin-7	n.s.	-	-	-	-	-	-	-	-
Mannan-binding lectin serine protease 1	n.s.	-	-	-	-	-	-	-	-
Putative heat shock 70 kDa protein 7	n.s.	-	-	-	-	-	-	-	-
Cartilage oligomeric matrix protein	n.s.	-	-	-	-	-	-	-	-
Selenoprotein P	n.s.	-	-	-	-	-	-	-	-
Lipopolysaccharide-responsive and beige-like anchor protein	n.s.	-	-	-	-	-	-	-	-
Lumican	n.s.	-	-	-	-	-	-	-	-
Cysteine-rich secretory protein 3	n.s.	-	-	-	-	-	-	-	-
Apolipoprotein C-IV	n.s.	-	-	-	-	-	-	-	-
Phospholipid transfer protein	n.s.	-	-	-	-	-	-	-	-
Cadherin-13	n.s.	-	-	-	-	-	-	-	-
Ribosomal RNA processing protein 1 homolog A	n.s.	-	-	-	-	-	-	-	-
Lysozyme C	n.s.	-	-	-	-	-	-	-	-
Beta-2-microglobulin	n.s.	-	-	-	-	-	-	-	-
Thymosin beta-4	n.s.	-	-	-	-	-	-	-	-
Histone H4	n.s.	-	-	-	-	-	-	-	-
Hemoglobin subunit beta	n.s.	-	-	-	-	-	-	-	-
Hemoglobin subunit alpha	n.s.	-	-	-	-	-	-	-	-
Phosphatidylinositol-glycan-specific phospholipase D	n.s.	-	-	-	-	-	-	-	-
Brain acid soluble protein 1	n.s.	-	-	-	-	-	-	-	-
Immunoglobulin lambda variable 3-21	n.s.	-	-	-	-	-	-	-	-
Dermcidin	n.s.	-	-	-	-	-	-	-	-
28S ribosomal protein S34, mitochondrial	n.s.	-	-	-	-	-	-	-	-
Basement membrane-specific heparan sulfate proteoglycan core protein	n.s.	-	-	-	-	-	-	-	-
Di-N-acetylchitobiase	n.s.	-	-	-	-	-	-	-	-
Complement factor H-related protein 3	n.s.	-	-	-	-	-	-	-	-
Hepatocyte growth factor activator	n.s.	-	-	-	-	-	-	-	-
Inter-alpha-trypsin inhibitor heavy chain H3	n.s.	-	-	-	-	-	-	-	-
ATP-dependent RNA helicase A	n.s.	-	-	-	-	-	-	-	-
Galectin-3-binding protein	n.s.	-	-	-	-	-	-	-	-
ADP-ribosyl cyclase/cyclic ADP-ribose hydrolase 2	n.s.	-	-	-	-	-	-	-	-
Receptor-type tyrosine-protein phosphatase eta	n.s.	-	-	-	-	-	-	-	-
Platelet-activating factor acetylhydrolase	n.s.	-	-	-	-	-	-	-	-
Secreted phosphoprotein 24	n.s.	-	-	-	-	-	-	-	-
Multimerin-1	n.s.	-	-	-	-	-	-	-	-
Receptor-type tyrosine-protein phosphatase S	n.s.	-	-	-	-	-	-	-	-
C-Jun-amino-terminal kinase-interacting protein 2	n.s.	-	-	-	-	-	-	-	-
CD166 antigen	n.s.	-	-	-	-	-	-	-	-
Apolipoprotein F	n.s.	-	-	-	-	-	-	-	-
Calicin	n.s.	-	-	-	-	-	-	-	-
UDP-glucose 4-epimerase	n.s.	-	-	-	-	-	-	-	-
SPARC-like protein 1	n.s.	-	-	-	-	-	-	-	-
Hyaluronan-binding protein 2	n.s.	-	-	-	-	-	-	-	-
Inositol 1,4,5-trisphosphate receptor type 3	n.s.	-	-	-	-	-	-	-	-
Inter-alpha-trypsin inhibitor heavy chain H4	n.s.	-	-	-	-	-	-	-	-
Protein KIAA0100	n.s.	-	-	-	-	-	-	-	-
Serum paraoxonase/lactonase 3	n.s.	-	-	-	-	-	-	-	-
Zinc finger MYND domain-containing protein 11	n.s.	-	-	-	-	-	-	-	-
Ficolin-2	n.s.	-	-	-	-	-	-	-	-
Transforming growth factor-beta-induced protein ig-h3	n.s.	-	-	-	-	-	-	-	-
Adiponectin	n.s.	-	-	-	-	-	-	-	-
Extracellular matrix protein 1	n.s.	-	-	-	-	-	-	-	-
Membrane primary amine oxidase	n.s.	-	-	-	-	-	-	-	-
Protein moonraker	n.s.	-	-	-	-	-	-	-	-
Tubulin beta-8 chain	n.s.	-	-	-	-	-	-	-	-
1-phosphatidylinositol 4,5-bisphosphate phosphodiesterase eta-1	n.s.	-	-	-	-	-	-	-	-
V-type proton ATPase subunit S1-like protein	n.s.	-	-	-	-	-	-	-	-
Beta-actin-like protein 2	n.s.	-	-	-	-	-	-	-	-
Protein Largen	n.s.	-	-	-	-	-	-	-	-
Integrator complex subunit 6-like	n.s.	-	-	-	-	-	-	-	-
FERM and PDZ domain-containing protein 1	n.s.	-	-	-	-	-	-	-	-
Putative hydroxypyruvate isomerase	n.s.	-	-	-	-	-	-	-	-
Adenylate kinase 9	n.s.	-	-	-	-	-	-	-	-
Transmembrane protein 198	n.s.	-	-	-	-	-	-	-	-
Transmembrane protein 200B	n.s.	-	-	-	-	-	-	-	-
Vasorin	n.s.	-	-	-	-	-	-	-	-
Volume-regulated anion channel subunit LRRC8B	n.s.	-	-	-	-	-	-	-	-
Aftiphilin	n.s.	-	-	-	-	-	-	-	-
Plexin domain-containing protein 2	n.s.	-	-	-	-	-	-	-	-
Peptidase inhibitor 16	n.s.	-	-	-	-	-	-	-	-
Kinase suppressor of Ras 2	n.s.	-	-	-	-	-	-	-	-
Coiled-coil domain-containing protein 73	n.s.	-	-	-	-	-	-	-	-
Uncharacterized protein PEAK3	n.s.	-	-	-	-	-	-	-	-
Teashirt homolog 1	n.s.	-	-	-	-	-	-	-	-
FYVE, RhoGEF and PH domain-containing protein 6	n.s.	-	-	-	-	-	-	-	-
Centromere protein U	n.s.	-	-	-	-	-	-	-	-
A disintegrin and metalloproteinase with thrombospondin motifs 13	n.s.	-	-	-	-	-	-	-	-
Carbohydrate sulfotransferase 9	n.s.	-	-	-	-	-	-	-	-
Zinc finger protein 551	n.s.	-	-	-	-	-	-	-	-
Protein polybromo-1	n.s.	-	-	-	-	-	-	-	-
Out at first protein homolog	n.s.	-	-	-	-	-	-	-	-
Uncharacterized protein ZSWIM9	n.s.	-	-	-	-	-	-	-	-
Protein NOXP20	n.s.	-	-	-	-	-	-	-	-
Netrin receptor UNC5B	n.s.	-	-	-	-	-	-	-	-
Leukocyte immunoglobulin-like receptor subfamily A member 3	n.s.	-	-	-	-	-	-	-	-
Inactive phospholipase D5	n.s.	-	-	-	-	-	-	-	-
Proprotein convertase subtilisin/kexin type 9	n.s.	-	-	-	-	-	-	-	-
Olfactory receptor 51Q1	n.s.	-	-	-	-	-	-	-	-
SUN domain-containing protein 3	n.s.	-	-	-	-	-	-	-	-
Dynein heavy chain 7, axonemal	n.s.	-	-	-	-	-	-	-	-
Complement factor H-related protein 4	n.s.	-	-	-	-	-	-	-	-
Gamma-glutamyl hydrolase	n.s.	-	-	-	-	-	-	-	-
Phosphatidylinositol 3,4,5-trisphosphate 5-phosphatase 1	n.s.	-	-	-	-	-	-	-	-
Proteoglycan 4	n.s.	-	-	-	-	-	-	-	-
DNA damage-inducible transcript 4-like protein	n.s.	-	-	-	-	-	-	-	-
Coiled-coil domain-containing protein 126	n.s.	-	-	-	-	-	-	-	-
Molybdenum cofactor sulfurase	n.s.	-	-	-	-	-	-	-	-
Protein-lysine N-methyltransferase EEF2KMT	n.s.	-	-	-	-	-	-	-	-
Proline-rich protein 11	n.s.	-	-	-	-	-	-	-	-
Carboxypeptidase B2	n.s.	-	-	-	-	-	-	-	-
Zinc finger protein 462	n.s.	-	-	-	-	-	-	-	-
Beta-Ala-His dipeptidase	n.s.	-	-	-	-	-	-	-	-
X-linked retinitis pigmentosa GTPase regulator-interacting protein 1	n.s.	-	-	-	-	-	-	-	-
MAP/microtubule affinity-regulating kinase 4	n.s.	-	-	-	-	-	-	-	-
Fc receptor-like protein 3	n.s.	-	-	-	-	-	-	-	-
N-acetylmuramoyl-L-alanine amidase	n.s.	-	-	-	-	-	-	-	-
Secretoglobin family 3A member 2	n.s.	-	-	-	-	-	-	-	-
Paired mesoderm homeobox protein 2B	n.s.	-	-	-	-	-	-	-	-
Cell division cycle 5-like protein	n.s.	-	-	-	-	-	-	-	-
Noelin	n.s.	-	-	-	-	-	-	-	-
A-kinase anchor protein 9	n.s.	-	-	-	-	-	-	-	-
Protein MENT	n.s.	-	-	-	-	-	-	-	-
DET1- and DDB1-associated protein 1	n.s.	-	-	-	-	-	-	-	-
Collectin-11	n.s.	-	-	-	-	-	-	-	-
Complement factor H-related protein 5	n.s.	-	-	-	-	-	-	-	-
ER degradation-enhancing alpha-mannosidase-like protein 3	n.s.	-	-	-	-	-	-	-	-
Spectrin beta chain, non-erythrocytic 4	n.s.	-	-	-	-	-	-	-	-
Multimerin-2	n.s.	-	-	-	-	-	-	-	-
Breast cancer metastasis-suppressor 1	n.s.	-	-	-	-	-	-	-	-
Adipocyte plasma membrane-associated protein	n.s.	-	-	-	-	-	-	-	-
ATP-binding cassette sub-family B member 9	n.s.	-	-	-	-	-	-	-	-
Interleukin--1 receptor accessory protein	n.s.	-	-	-	-	-	-	-	-
Cartilage acidic protein 1	n.s.	-	-	-	-	-	-	-	-
Probable Xaa-Pro aminopeptidase 3	n.s.	-	-	-	-	-	-	-	-
Serine/threonine-protein kinase PAK 6	n.s.	-	-	-	-	-	-	-	-
Mannosyl-oligosaccharide 1,2-alpha-mannosidase IC	n.s.	-	-	-	-	-	-	-	-
Midasin	n.s.	-	-	-	-	-	-	-	-
Complement C1r subcomponent-like protein	n.s.	-	-	-	-	-	-	-	-
WD repeat-containing protein WRAP73	n.s.	-	-	-	-	-	-	-	-
Exostosin-like 2	n.s.	-	-	-	-	-	-	-	-
Deleted in malignant brain tumors 1 protein	n.s.	-	-	-	-	-	-	-	-
Fetuin-B	n.s.	-	-	-	-	-	-	-	-
Prenylcysteine oxidase 1	n.s.	-	-	-	-	-	-	-	-
rRNA methyltransferase 2, mitochondrial	n.s.	-	-	-	-	-	-	-	-
Kinesin-like protein KIF25	n.s.	-	-	-	-	-	-	-	-
Protein Z-dependent protease inhibitor	n.s.	-	-	-	-	-	-	-	-
Histone deacetylase 9	n.s.	-	-	-	-	-	-	-	-
Multiple inositol polyphosphate phosphatase 1	n.s.	-	-	-	-	-	-	-	-
Nck-associated protein 1	n.s.	-	-	-	-	-	-	-	-
Myosin-15	n.s.	-	-	-	-	-	-	-	-
FERM, ARHGEF and pleckstrin domain-containing protein 1	n.s.	-	-	-	-	-	-	-	-
Lymphatic vessel endothelial hyaluronic acid receptor 1	n.s.	-	-	-	-	-	-	-	-
FH1/FH2 domain-containing protein 1	n.s.	-	-	-	-	-	-	-	-
IgGFc-binding protein	n.s.	-	-	-	-	-	-	-	-
IgGFc-binding protein	n.s.	-	-	-	-	-	-	-	-
Collectin-10	n.s.	-	-	-	-	-	-	-	-
