# Supplementary material for: Proteomic analysis of serum in a population‐based cohort did not reveal a biomarker for Modic changes
Source: JOR Spine. 2024 Jul 15;7(3):e1337. doi: 10.1002/jsp2.1337 (PMC11250394; doi:10.1002/jsp2.1337)
Supplement: Supplementary file 3 — Table S3: p‐values and correlation coefficients of all Mann–Whitney U‐tests and Spearman correlations comparing DIA/SWATH‐mass spectrometry results of MC1 and MC2 to noMC for all detected proteins. [file JSP2-7-e1337-s003.xlsx]

## Sheet: Sheet1
Table S2 DIA/SWATH-mass spectrometry results of MC1 and MC2 compared to noMC of all detected proteins
A: Comparison of serum concentrations of the detected serum proteins between MC1 and noMC, p-value and FDR adjusted p-value of the Mann-Whitney U-tests, ranked by p-value				B: Comparison of serum concentrations of the detected serum proteins between MC1 and noMC in subjects with cLBP, p-value and FDR adjusted p-value of the Mann-Whitney U-tests, ranked by p-value				C: Comparison of serum concentrations of the detected serum proteins between MC1 and noMC in subjects with low Pfirrmann score (low grade of disc degeneration), p-value and FDR adjusted p-value of the Mann-Whitney U-tests, ranked by p-value				D: Comparison of serum concentrations of the detected serum proteins between MC1 and noMC in subjects with high Pfirrmann score (high grade of disc degeneration), p-value and FDR adjusted p-value of the Mann-Whitney U-tests, ranked by p-value				E: Correlation of serum concentrations of the detected serum proteins to MC1 load, correlation coefficiant, p-value and FDR-adjusted p-value of the Spearman correlation, ranked by p-value					F: Comparison of serum concentrations of the detected serum proteins between MC2 and noMC, p-value and FDR adjusted p-value of the Mann-Whitney U-tests, ranked by p-value				G: Comparison of serum concentrations of the detected serum proteins between MC2 and noMC in subjects with cLBP, p-value and FDR adjusted p-value of the Mann-Whitney U-tests, ranked by p-value				H: Comparison of serum concentrations of the detected serum proteins between MC2 and noMC in subjects with low Pfirrmann score (low grade of disc degeneration), p-value and FDR adjusted p-value of the Mann-Whitney U-tests, ranked by p-value				I: Comparison of serum concentrations of the detected serum proteins between MC2 and noMC in subjects with high Pfirrmann score (high grade of disc degeneration), p-value and FDR adjusted p-value of the Mann-Whitney U-tests, ranked by p-value				J: Correlation of serum concentrations of the detected serum proteins to MC2 load, correlation coefficiant, p-value and FDR-adjusted p-value of the Spearman correlation, ranked by p-value
serum protein	p-value	FDR-adjusted p-value		serum protein	p-value	FDR-adjusted p-value		serum protein	p-value	FDR-adjusted p-value		serum protein	p-value	FDR-adjusted p-value		serum protein	ρ	p-value	FDR-adjusted p-value		serum protein	p-value	FDR-adjusted p-value		serum protein	p-value	FDR-adjusted p-value		serum protein	p-value	FDR-adjusted p-value		serum protein	p-value	FDR-adjusted p-value		serum protein	ρ	p-value	FDR-adjusted p-value
VLDLR	0.00144406	0.806076		MRC1	0.00468995	0.996413		HGFL	0.0022118	0.999915		CRIS3	0.000549898	0.597739		LV144	0.518014	0.000116676	0.126827		CBPB2	0.0019086	0.991771		MRC1	0.00468995	0.996413		HGFL	0.0022118	0.999915		ALS	0.000665812	0.723738		KVD13/KV113	-0.481929	0.000695725	0.651059
PLF4	0.00273563	0.806076		IMA7	0.00696627	0.996413		CBPB2	0.00436824	0.999915		LBP	0.00184209	0.629365		LV39	0.49135	0.00029079	0.158044		CSTN1	0.00530238	0.991771		IMA7	0.00696627	0.996413		CBPB2	0.00436824	0.999915		A1AG1	0.00221251	0.869742		TOX3	-0.444391	0.00197484	0.651059
FA7	0.00327317	0.806076		CO2A1	0.0122667	0.996413		MN1	0.00525047	0.999915		ALS	0.00266264	0.629365		HEAT6	0.463071	0.000708334	0.256653		PLF4	0.00565401	0.991771		CO2A1	0.0122667	0.996413		MN1	0.00525047	0.999915		HV205	0.00553872	0.869742		SPEM3	0.426581	0.00311378	0.651059
KVD29	0.0047485	0.806076		HEAT6	0.0173095	0.996413		RAB36	0.00888376	0.999915		NICA	0.00306861	0.629365		AKP13	0.428072	0.00192782	0.523884		UBP31	0.00608924	0.991771		HEAT6	0.0173095	0.996413		RAB36	0.00888376	0.999915		FHR4	0.00553872	0.869742		BRS3	0.425097	0.0032307	0.651059
ZN219	0.00500911	0.806076		LV746	0.0200542	0.996413		KNTC1	0.00966241	0.999915		DNHD1	0.00488794	0.629365		EFCB6	0.401843	0.00382062	0.62179		VLDLR	0.00628439	0.991771		LV746	0.0200542	0.996413		KNTC1	0.00966241	0.999915		IGHG1.IGG1	0.00639476	0.869742		APMAP	0.416624	0.00397497	0.651059
RN19A	0.00539841	0.806076		APOD	0.0216411	0.996413		A2GL	0.0113963	0.999915		XPO4	0.00488794	0.629365		FREM3	-0.400249	0.00397596	0.62179		MBL2	0.00790438	0.991771		APOD	0.0216411	0.996413		A2GL	0.0113963	0.999915		CBPB2	0.00789583	0.869742		UBP5	-0.406792	0.00502355	0.651059
MBL2	0.00569185	0.806076		AMBP	0.0216447	0.996413		APOF	0.0144918	0.999915		ASXL2	0.00531147	0.629365		HV320	0.396433	0.00437058	0.62179		RN19A	0.00832121	0.991771		AMBP	0.0216447	0.996413		APOF	0.0144918	0.999915		IPSP	0.00846027	0.869742		LV151	0.402277	0.00558086	0.651059
CBPB2	0.0059987	0.806076		SPC25	0.0224947	0.996413		FINC	0.0197046	0.999915		THBG	0.00576661	0.629365		GWL	0.38938	0.00519106	0.62179		EIF3L	0.00857981	0.991771		SPC25	0.0224947	0.996413		FINC	0.0197046	0.999915		LV39	0.00969533	0.869742		PLCB3	-0.400669	0.00579196	0.651059
MN1	0.00687303	0.820946		PTPRJ	0.0241308	0.996413		DDX17	0.0197046	0.999915		ASPG	0.00576661	0.629365		COL10	-0.384018	0.00590207	0.62179		MN1	0.00959406	0.991771		PTPRJ	0.0241308	0.996413		DDX17	0.0197046	0.999915		MMP9	0.00990635	0.869742		NID1	0.39968	0.0059253	0.651059
F220A	0.00942959	0.933388		FETA	0.0281398	0.996413		NCOA6	0.0212297	0.999915		GHR	0.00734124	0.629365		TMM94	0.382666	0.00609432	0.62179		F162B	0.0108197	0.991771		FETA	0.0281398	0.996413		NCOA6	0.0212297	0.999915		TFPI1	0.0126414	0.869742		CHLE	0.398567	0.00607849	0.651059
EIF3L	0.0107329	0.933388		LCN1	0.0281398	0.996413		HEAT6	0.0220347	0.999915		CHD3.CHD5	0.0079429	0.629365		IGJ	0.375468	0.00721191	0.62179		F220A	0.0110367	0.991771		LCN1	0.0281398	0.996413		HEAT6	0.0220347	0.999915		CJ076	0.0134885	0.869742		CDC5L	0.389538	0.00745346	0.651059
APOD	0.0108384	0.933388		SAE1	0.0297245	0.996413		GGPPS	0.0228526	0.999915		IPSP	0.00858668	0.629365		EPHA2	-0.374924	0.00730327	0.62179		HEAT6	0.0124213	0.991771		SAE1	0.0297245	0.996413		GGPPS	0.0228526	0.999915		ADA2	0.0153301	0.869742		CCNB2	-0.376737	0.00986023	0.651059
CSTN1	0.0125565	0.933388		UBP31	0.0314666	0.996413		CX067	0.0228526	0.999915		TFPI1	0.00927495	0.629365		RHG21	0.369294	0.00830843	0.62179		KV127	0.0130461	0.991771		UBP31	0.0314666	0.996413		CX067	0.0228526	0.999915		MASP2	0.0184951	0.869742		TENR	-0.375989	0.0100194	0.651059
CTIP	0.01318	0.933388		PLF4	0.03312	0.996413		STAG2	0.0245779	0.999915		HIPK3	0.0100102	0.629365		FANCJ	0.369254	0.00902675	0.62179		IMA7	0.014653	0.991771		PLF4	0.03312	0.996413		STAG2	0.0245779	0.999915		GHR	0.0184951	0.869742		NUMB	-0.374263	0.0103953	0.651059
CX067	0.0146498	0.933388		KDM7A	0.03312	0.996413		CP071	0.0283556	0.999915		GPV	0.010795	0.629365		LRC28	0.357499	0.0108091	0.62179		KVD29	0.0200043	0.991771		KDM7A	0.03312	0.996413		CP071	0.0283556	0.999915		PSME3	0.0188706	0.869742		STRCL	-0.365976	0.0123734	0.651059
HBB	0.0152178	0.933388		CAN7	0.03312	0.996413		DTL	0.0283556	0.999915		LV39	0.011632	0.629365		LIPA3	-0.354746	0.0114783	0.62179		CTIP	0.0205656	0.991771		CAN7	0.03312	0.996413		DTL	0.0283556	0.999915		APOE	0.0196669	0.869742		FA9	0.365729	0.0124371	0.651059
NOE1	0.0162587	0.933388		FETUB	0.033139	0.996413		TSP1	0.0304181	0.999915		BGH3	0.011632	0.629365		SPEM3	0.353104	0.0118941	0.62179		INSR	0.0233592	0.991771		FETUB	0.033139	0.996413		TSP1	0.0304181	0.999915		HIPK3	0.0196669	0.869742		LIPA3	-0.364492	0.0127597	0.651059
KV127	0.0167266	0.933388		NRP1	0.0331437	0.996413		APOA	0.0304181	0.999915		CC129	0.0134737	0.629365		AACT	0.351799	0.0122335	0.62179		NCOA6	0.0240143	0.991771		NRP1	0.0331437	0.996413		APOA	0.0304181	0.999915		AMPN	0.0222011	0.869742		YI025	-0.363132	0.0131229	0.651059
INSR	0.0173526	0.933388		SASH1	0.0340106	0.996413		PWP2	0.0326032	0.999915		HV205	0.0144843	0.629365		CHD3/CHD5	0.342332	0.0149557	0.62179		APOD	0.0253486	0.991771		SASH1	0.0340106	0.996413		PWP2	0.0326032	0.999915		ASXL2	0.0235686	0.869742		TRFL	0.361771	0.0134947	0.651059
ASMT	0.0173654	0.933388		MASP1	0.0348918	0.996413		ARAP2	0.0326032	0.999915		LRIG2	0.0155587	0.629365		USP9X	-0.341849	0.0151074	0.62179		NOE1	0.0253491	0.991771		MASP1	0.0348918	0.996413		ARAP2	0.0326032	0.999915		VTDB	0.0250067	0.869742		LV39	0.361277	0.0136322	0.651059
UBFL1	0.0185329	0.948708		GBRB1	0.0358026	0.996413		ZEB2	0.0349162	0.999915		COGA1	0.0155587	0.629365		BST1	-0.338709	0.016126	0.62179		DOCK7	0.0262757	0.991771		GBRB1	0.0358026	0.996413		ZEB2	0.0349162	0.999915		EP300	0.0250067	0.869742		MCR	-0.359854	0.014034	0.651059
LAMB1	0.019593	0.957383		WDFY3	0.0367182	0.996413		CAYP2	0.0373625	0.999915		CBPB2	0.0167001	0.629365		KSR2	0.337437	0.016555	0.62179		EP300	0.0272268	0.991771		WDFY3	0.0367182	0.996413		CAYP2	0.0373625	0.999915		BAAT	0.0250067	0.869742		LV310	0.358865	0.0143195	0.651059
NCOA6	0.0220614	1		HV103	0.0368347	0.996413		KVD07	0.0426775	0.999915		NUMBL	0.0167001	0.629365		CCD27	0.333202	0.0180539	0.62179		CX067	0.0327366	0.991771		HV103	0.0368347	0.996413		KVD07	0.0426775	0.999915		C102A	0.0291021	0.869742		PCNT	-0.355958	0.0151867	0.651059
EP15R	0.023932	1		SMBT2	0.0388186	0.996413		LV301	0.0426775	0.999915		HV146	0.0179116	0.629365		CO8B	0.332623	0.0182677	0.62179		ACRO	0.0330211	0.991771		SMBT2	0.0388186	0.996413		LV301	0.0426775	0.999915		AT5L2	0.0297726	0.869742		SMD1	-0.355278	0.015396	0.651059
ITIH1	0.0280654	1		S10A9	0.0416635	0.996413		COIA1	0.0426775	0.999915		FA7	0.0179116	0.629365		KV106	0.330111	0.0192194	0.62179		PSME3	0.0341722	0.991771		S10A9	0.0416635	0.996413		COIA1	0.0426775	0.999915		NUMBL	0.0297726	0.869742		EFCB7	-0.354227	0.0157243	0.651059
FANCF	0.0290823	1		IRF8	0.0416635	0.996413		SPP24	0.0485932	0.999915		IL6RB	0.0179116	0.629365		FRY	-0.329338	0.0195205	0.62179		APOA	0.0381907	0.991771		IRF8	0.0416635	0.996413		SPP24	0.0485932	0.999915		CEBPZ	0.030653	0.869742		GTD2A	-0.353237	0.0160387	0.651059
CERU	0.0314427	1		CBPB2	0.0427162	0.996413		AHDC1	0.0485932	0.999915		RN19A	0.0179116	0.629365		TRFE	0.328034	0.0200377	0.62179		CERU	0.0411861	0.991771		CBPB2	0.0427162	0.996413		AHDC1	0.0485932	0.999915		GDPD5	0.0308751	0.869742		LV147	0.352742	0.0161979	0.651059
RL13A	0.0319962	1		CDRT1	0.0453103	0.996413		LV949	0.0517909	0.999915		PKHH1	0.0179116	0.629365		MYOD1	0.32644	0.0206855	0.62179		APOF	0.0411952	0.991771		CDRT1	0.0453103	0.996413		LV949	0.0517909	0.999915		SPB1	0.0315214	0.869742		CNDP1	-0.346187	0.0184367	0.651059
IMA7	0.0325543	1		MYH4	0.0453103	0.996413		APOD	0.0517909	0.999915		CHD9	0.0191968	0.629365		MAP1B	0.324952	0.021306	0.62179		UBFL1	0.0433029	0.991771		MYH4	0.0453103	0.996413		APOD	0.0517909	0.999915		APOC3	0.0333553	0.869742		MAGAA	-0.344332	0.0191159	0.651059
YG045	0.033976	1		PRRT4	0.047161	0.996413		PI16	0.0517909	0.999915		HDAC7	0.0191968	0.629365		HV323	-0.324508	0.0214944	0.62179		HBB	0.0433067	0.991771		PRRT4	0.047161	0.996413		PI16	0.0517909	0.999915		LBP	0.0333553	0.869742		ZFY26	0.344147	0.019185	0.651059
NSD1	0.0351618	1		ZEB2	0.047167	0.996413		PLMN	0.0551561	0.999915		MMP9	0.0201429	0.629365		LV657	0.323541	0.0219087	0.62179		KV109	0.0440316	0.991771		ZEB2	0.047167	0.996413		PLMN	0.0551561	0.999915		DDX17	0.0333553	0.869742		RN19B	-0.342317	0.0198775	0.651059
HEAT6	0.0360619	1		CC171	0.047167	0.996413		IGHM	0.0551561	0.999915		IGHG3	0.020559	0.629365		TP4AP/GPR98	0.319822	0.0235672	0.62179		CB016	0.044395	0.991771		CC171	0.047167	0.996413		IGHM	0.0551561	0.999915		PROS	0.0352774	0.869742		CND3	-0.341797	0.0200782	0.651059
HV146	0.0366845	1		FCG3B	0.0476639	0.996413		CADH5	0.0551561	0.999915		PSG2	0.020559	0.629365		A2AP	0.319484	0.0237231	0.62179		ZN217	0.0451308	0.991771		FCG3B	0.0476639	0.996413		CADH5	0.0551561	0.999915		AKT2	0.0352774	0.869742		DYN2	-0.33988	0.0208326	0.651059
MICA3	0.0379404	1		PHX2B	0.0483295	0.996413		CADH1	0.0612613	0.999915		FOG1	0.020559	0.629365		UD19	-0.318518	0.0241732	0.62179		RBP2	0.0462635	0.991771		PHX2B	0.0483295	0.996413		CADH1	0.0612613	0.999915		RET4	0.0372907	0.869742		FCN3	0.33654	0.0222036	0.651059
IKZF4	0.043711	1		INSR	0.0494975	0.996413		LIRB5	0.0624137	0.999915		PRG4	0.020559	0.629365		CUBN	0.317697	0.0245614	0.62179		KI3L3	0.046645	0.991771		INSR	0.0494975	0.996413		LIRB5	0.0624137	0.999915		ISM2	0.0372907	0.869742		LV657	0.336416	0.0222558	0.651059
FOXA1	0.0448013	1		EIF3L	0.0507459	0.996413		UBP31	0.0624137	0.999915		KCJ18	0.0220017	0.629365		EF2	-0.317262	0.0247691	0.62179		HV434	0.0478082	0.991771		EIF3L	0.0507459	0.996413		UBP31	0.0624137	0.999915		UBP31	0.0372907	0.869742		IGLL1	0.33487	0.0229171	0.651059
ZEB2	0.0451649	1		LAMB3	0.053256	0.996413		CTIP	0.0624137	0.999915		HVD82	0.0220017	0.629365		IBP2	0.316979	0.0249047	0.62179		ITIH1	0.0481783	0.991771		LAMB3	0.053256	0.996413		CTIP	0.0624137	0.999915		ACRO	0.0393985	0.869742		AKP13	0.334499	0.0230782	0.651059
REPS2	0.0470503	1		MYO7A	0.0545429	0.996413		MAP1B	0.0624505	0.999915		TSSC4	0.0220017	0.629365		S2552/S2551	0.316634	0.0250716	0.62179		APMAP	0.0497923	0.991771		MYO7A	0.0545429	0.996413		MAP1B	0.0624505	0.999915		COGA1	0.0393985	0.869742		HV372	0.334128	0.0232403	0.651059
UBP31	0.0489967	1		LIPE	0.0553351	0.996413		CSTN1	0.0663179	0.999915		GNA11.GNAQ	0.0251435	0.648576		XAGE2	0.315426	0.025662	0.62179		IPSP	0.0510222	0.991771		LIPE	0.0553351	0.996413		CSTN1	0.0663179	0.999915		FETUB	0.0393985	0.869742		CAC1H	0.333056	0.0237138	0.651059
CENPE	0.0535149	1		IMPG2	0.055829	0.996413		PARP1	0.0663179	0.999915		EP300	0.0251435	0.648576		SO3A1	-0.315088	0.0258294	0.62179		ANC2	0.0518527	0.991771		IMPG2	0.055829	0.996413		PARP1	0.0663179	0.999915		NCHL1	0.041604	0.869742		PUM1	-0.330912	0.0246852	0.651059
CO3	0.0538493	1		MBL2	0.055849	0.996413		PPARG	0.0663179	0.999915		HYOU1	0.0251435	0.648576		A1BG	0.313204	0.0267789	0.62179		OTU6B	0.0522711	0.991771		MBL2	0.055849	0.996413		PPARG	0.0663179	0.999915		KLKB1	0.041604	0.869742		PLXA2	0.329614	0.0252897	0.651059
KMT2D	0.0539472	1		DOCK7	0.0572083	0.996413		OTU6B	0.0663179	0.999915		TFR1	0.02685	0.648576		ITIH4	0.311079	0.027885	0.62179		PHLD	0.0531172	0.991771		DOCK7	0.0572083	0.996413		OTU6B	0.0663179	0.999915		RSCA1	0.041604	0.869742		STAP1	-0.326645	0.0267179	0.651059
PP2BC	0.0574776	1		KNTC1	0.0585811	0.996413		ROCK1	0.0704138	0.999915		KLKB1	0.02685	0.648576		RET4	0.309485	0.0287394	0.62179		FETA	0.0548552	0.991771		KNTC1	0.0585811	0.996413		ROCK1	0.0704138	0.999915		JIP3	0.041604	0.869742		A1BG	0.325532	0.0272706	0.651059
APOF	0.0583905	1		RN19A	0.0599811	0.996413		F220A	0.0704138	0.999915		CSMD3	0.02685	0.648576		MASP2	0.308519	0.0292677	0.62179		MRC1	0.0565862	0.991771		RN19A	0.0599811	0.996413		F220A	0.0704138	0.999915		ALDOB	0.0425085	0.869742		URFB1	-0.324048	0.0280222	0.651059
HBA	0.0588492	1		ACRO	0.0614088	0.996413		CAND1	0.0704138	0.999915		CF251	0.02685	0.648576		T53G3	0.308229	0.0294278	0.62179		IF140	0.0568733	0.991771		ACRO	0.0614088	0.996413		CAND1	0.0704138	0.999915		TFR1	0.0439105	0.869742		AFAM	0.323801	0.0281491	0.651059
CMYA5	0.059307	1		STAR5	0.0628716	0.996413		TTYH1	0.0704138	0.999915		KV127	0.0286521	0.651217		LYAM1	0.307118	0.0300481	0.62179		A2GL	0.0570699	0.991771		STAR5	0.0628716	0.996413		TTYH1	0.0704138	0.999915		CAND1	0.0439105	0.869742		BST2	-0.323801	0.0281491	0.651059
PRD14	0.0593085	1		GLOD4	0.0643414	0.996413		MMP9	0.0717681	0.999915		IBP3	0.0286521	0.651217		LV151	0.305524	0.0309572	0.62179		KNL1	0.0589192	0.991771		GLOD4	0.0643414	0.996413		MMP9	0.0717681	0.999915		CHD9	0.0463212	0.869742		KJ01	0.323491	0.0283084	0.651059
S12A7	0.0616677	1		NRK	0.0643559	0.996413		LAMB1	0.0747075	0.999915		FINC	0.0305539	0.651217		SRTD4	-0.305138	0.031181	0.62179		HGFL	0.0608016	0.991771		NRK	0.0643559	0.996413		LAMB1	0.0747075	0.999915		GGNB1	0.0463212	0.869742		RHG17	-0.32248	0.0288349	0.651059
EP300	0.0616716	1		IF4G3	0.0658615	0.996413		PTPRG	0.0747075	0.999915		A1AG1	0.0305539	0.651217		C1QB	0.304413	0.0316042	0.62179		TETN	0.0637292	0.991771		IF4G3	0.0658615	0.996413		PTPRG	0.0747075	0.999915		CAN12	0.0488396	0.869742		CFAB	0.321203	0.029511	0.651059
CTDS2	0.0616724	1		RBP2	0.0658689	0.996413		HV226	0.079205	0.999915		ADA2	0.0305539	0.651217		NEB2	-0.303592	0.0320896	0.62179		FETUB	0.0657392	0.991771		RBP2	0.0658689	0.996413		HV226	0.079205	0.999915		RN19A	0.0488396	0.869742		CBPN	0.318668	0.0308928	0.651059
NPAS1	0.0621539	1		APOF	0.0658689	0.996413		MBL2	0.079205	0.999915		FETUB	0.0305539	0.651217		AKAP9	-0.303109	0.0323781	0.62179		HRG	0.0662455	0.991771		APOF	0.0658689	0.996413		MBL2	0.079205	0.999915		ICAM5	0.0488396	0.869742		UBP14	-0.318482	0.0309959	0.651059
HV102	0.0626417	1		KSR2	0.0671013	0.996413		DCP1B	0.079205	0.999915		LAMB1	0.0319696	0.655406		POK10/PO113/POK8/POK7/POK25/POK6/POK11	0.303012	0.032436	0.62179		CAN12	0.0672842	0.991771		KSR2	0.0671013	0.996413		DCP1B	0.079205	0.999915		CH031	0.0496147	0.869742		ALG12	0.315012	0.0329791	0.651059
XIRP1	0.0646085	1		STAG2	0.0671013	0.996413		NUMBL	0.079205	0.999915		F199X	0.0325593	0.655406		RHG05/RHG35	0.301177	0.0335533	0.62179		LIPE	0.0709983	0.991771		STAG2	0.0671013	0.996413		NUMBL	0.079205	0.999915		IMA7	0.0514689	0.869742		C1QC	0.314092	0.0335223	0.651059
APOA	0.0651129	1		USP9X	0.0671013	0.996413		KCJ18	0.0839123	0.999915		ICAM5	0.0325593	0.655406		CC174	0.300742	0.0338226	0.62179		KMT2D	0.0715429	0.991771		USP9X	0.0671013	0.996413		KCJ18	0.0839123	0.999915		ICA1L	0.0514689	0.869742		POK10/PO113/POK8/POK7/POK25/POK6/POK11	0.313473	0.0338915	0.651059
FYB1	0.0680471	1		MFRP	0.0671013	0.996413		CCNB2	0.0839123	0.999915		NCHL1	0.0368978	0.683179		CSMD3	0.299631	0.0345188	0.62179		LAMB1	0.0720951	0.991771		MFRP	0.0671013	0.996413		CCNB2	0.0839123	0.999915		KDM4C	0.0514689	0.869742		HV434	-0.313226	0.0340401	0.651059
PACN2	0.0697552	1		FA10	0.0673962	0.996413		PKHH1	0.0839123	0.999915		DPS1	0.0370649	0.683179		F13A	0.299196	0.0347944	0.62179		DYHC1	0.0732005	0.991771		FA10	0.0673962	0.996413		PKHH1	0.0839123	0.999915		FPGT	0.0521883	0.869742		IGLL5/IGL1	0.311123	0.0353249	0.651059
HV434	0.0741181	1		ZN217	0.0674036	0.996413		F206A	0.0858688	0.999915		N4BP1	0.0392394	0.683179		RTF1	-0.298472	0.0352579	0.62179		GHR	0.0743207	0.991771		ZN217	0.0674036	0.996413		F206A	0.0858688	0.999915		CC88B	0.0542127	0.869742		MY18B	-0.309268	0.0364914	0.651059
CNDP1	0.0746765	1		OTOL1	0.070338	0.996413		IMA7	0.0888355	0.999915		HBB	0.0392394	0.683179		IF4G3	0.298037	0.0355384	0.62179		COL11	0.0743224	0.991771		OTOL1	0.070338	0.996413		IMA7	0.0888355	0.999915		EGFR	0.0542127	0.869742		T200C	0.309144	0.0365703	0.651059
DRC7	0.0752111	1		PHLD	0.0705694	0.996413		CENPE	0.0888355	0.999915		VASN	0.0392394	0.683179		PEDF	0.297361	0.0359784	0.62179		GSK3A	0.0754556	0.991771		PHLD	0.0705694	0.996413		CENPE	0.0888355	0.999915		APOC2	0.0542127	0.869742		ROCK1	-0.308464	0.0370067	0.651059
SPP24	0.0758061	1		PNPT1	0.0715134	0.996413		BST1	0.0888355	0.999915		SELO	0.0392394	0.683179		C1QC	0.297312	0.03601	0.62179		GDPD5	0.0754574	0.991771		PNPT1	0.0715134	0.996413		BST1	0.0888355	0.999915		IBP3	0.0542127	0.869742		LYAM1	0.308402	0.0370466	0.651059
PAFA	0.0763792	1		AKT2	0.073699	0.996413		TICN2	0.0888355	0.999915		APOC3	0.0417017	0.683179		EMIL2	0.297214	0.0360746	0.62179		FYB1	0.0776209	0.991771		AKT2	0.073699	0.996413		TICN2	0.0888355	0.999915		CF251	0.0542127	0.869742		F13B	0.307475	0.0376491	0.651059
ACRO	0.0781134	1		IGLL1	0.073778	0.996413		KI13A	0.0888355	0.999915		CB015	0.0417017	0.683179		LV211	0.296684	0.0364228	0.62179		AN13D	0.07776	0.991771		IGLL1	0.073778	0.996413		KI13A	0.0888355	0.999915		DOCK7	0.0570744	0.869742		CPN2	0.306176	0.038506	0.651059
NUMB	0.0816724	1		VLDLR	0.073872	0.996413		EIF3L	0.0888355	0.999915		PLF4	0.0442891	0.683179		LV949	0.296346	0.0366468	0.62179		EP15R	0.0789411	0.991771		VLDLR	0.073872	0.996413		EIF3L	0.0888355	0.999915		ALG12	0.0573205	0.869742		KVD11/KV311	0.304568	0.0395891	0.651059
IC1	0.0834895	1		CTIP	0.0755581	0.996413		LV140	0.0939806	0.999915		SLIK2	0.0442891	0.683179		RAI1	-0.294801	0.037685	0.62179		MASP2	0.0807342	0.991771		CTIP	0.0755581	0.996413		LV140	0.0939806	0.999915		KVD33.KV133	0.0600574	0.869742		LV144	0.304135	0.039885	0.651059
F162B	0.0853656	1		NUMB	0.0771875	0.996413		CFAH	0.0939806	0.999915		PACN2	0.0442891	0.683179		CO2	0.294317	0.0380144	0.62179		TAF1L	0.0819454	0.991771		NUMB	0.0771875	0.996413		CFAH	0.0939806	0.999915		TRDC	0.0631654	0.869742		MA7D1	0.303702	0.0401826	0.651059
PROZ	0.0885362	1		SPP24	0.0771875	0.996413		PKN2	0.0939806	0.999915		CFAI	0.0470062	0.683179		CNDP1	-0.293979	0.0382463	0.62179		CO3	0.0830456	0.991771		SPP24	0.0771875	0.996413		PKN2	0.0939806	0.999915		VNN2	0.0631654	0.869742		SZT2	0.302713	0.0408698	0.651059
MBD5	0.0885419	1		FLIP1	0.0808226	0.996413		KDM5B	0.0939806	0.999915		ENTD1	0.0470062	0.683179		PCX2	0.293545	0.0385463	0.62179		SASH1	0.0837908	0.991771		FLIP1	0.0808226	0.996413		KDM5B	0.0939806	0.999915		CO2A1	0.0631654	0.869742		LBP	-0.302527	0.0409997	0.651059
IL6RB	0.0904942	1		SRGN	0.0808474	0.996413		IF140	0.0960107	0.999915		DDX17	0.0470062	0.683179		ADIPO	0.289004	0.0417964	0.62179		AKT2	0.0888886	0.991771		SRGN	0.0808474	0.996413		IF140	0.0960107	0.999915		EDRF1	0.0631654	0.869742		LRFN5	-0.300997	0.0420841	0.651059
S31A1.S31A6.S31A3.S31A7	0.0924799	1		ZFYV1	0.0808474	0.996413		LVX54	0.0986245	0.999915		NDUAD	0.0470062	0.683179		COGA1	0.288811	0.0419395	0.62179		ADA2	0.0915213	0.991771		ZFYV1	0.0808474	0.996413		LVX54	0.0986245	0.999915		PCSK9	0.0631654	0.869742		LV208	0.299064	0.0434872	0.651059
RAPH1	0.0924809	1		FCN2	0.0826702	0.996413		CERU	0.0993533	0.999915		KVD29	0.0498574	0.683179		VTDB	0.288569	0.042119	0.62179		RL13A	0.0928624	0.991771		FCN2	0.0826702	0.996413		CERU	0.0993533	0.999915		APOA2	0.0664017	0.869742		HV118	0.298817	0.0436695	0.651059
TOX3	0.0938277	1		APOC3	0.0845262	0.996413		ASMT	0.0993533	0.999915		ZN292	0.0498574	0.683179		EDRF1	0.288279	0.0423352	0.62179		HBA	0.0949072	0.991771		APOC3	0.0845262	0.996413		ASMT	0.0993533	0.999915		FINC	0.0664017	0.869742		CRIS3	-0.298075	0.0442201	0.651059
PHLD	0.0944965	1		EP300	0.0845262	0.996413		DSG1	0.0993533	0.999915		FIBA	0.0498574	0.683179		PXDC2	-0.286154	0.0439487	0.62179		ASMT	0.0949082	0.991771		EP300	0.0845262	0.996413		DSG1	0.0993533	0.999915		NUDC2	0.0664017	0.869742		ITB5	-0.297456	0.0446833	0.651059
NBEA	0.0951812	1		CD14	0.0863901	0.996413		LAMA4	0.0993533	0.999915		EDRF1	0.0498574	0.683179		FCN3	0.285043	0.0448119	0.62179		STK4	0.0949111	0.991771		CD14	0.0863901	0.996413		LAMA4	0.0993533	0.999915		ARHGC	0.0664017	0.869742		LV301	-0.295416	0.0462398	0.651059
SASH1	0.0965553	1		CERU	0.0864157	0.996413		PRG4	0.0993533	0.999915		CAN12	0.0498574	0.683179		DOK6	-0.284705	0.0450773	0.62179		CH031	0.0990865	0.991771		CERU	0.0864157	0.996413		PRG4	0.0993533	0.999915		AT11B	0.0664017	0.869742		TM246	-0.295354	0.0462876	0.651059
IGHD.IGD	0.0979463	1		F162B	0.0864157	0.996413		PRD14	0.0993533	0.999915		ELMD2	0.0498574	0.683179		PRA27/PRA25/PRAM4/PRAM5/PRAM9/PRAM6	0.283497	0.0460358	0.62179		HIPK3	0.0991047	0.991771		F162B	0.0864157	0.996413		PRD14	0.0993533	0.999915		PRS8	0.0684152	0.869742		KV106	0.295168	0.0464314	0.651059
PKN2	0.0986478	1		AN13D	0.0864157	0.996413		KDIS	0.0993533	0.999915		PCSK9	0.0498574	0.683179		APOC4	0.282531	0.0468145	0.62179		GLOD4	0.100529	0.991771		AN13D	0.0864157	0.996413		KDIS	0.0993533	0.999915		ACL6A	0.06977	0.869742		IBP2	0.294608	0.0468679	0.651059
DLGP2	0.0986498	1		IGHA1	0.0878382	0.996413		MYOD1	0.10496	0.999915		KDM4C	0.0498574	0.683179		BRCA2	0.282338	0.0469716	0.62179		HV311	0.100532	0.991771		IGHA1	0.0878382	0.996413		MYOD1	0.10496	0.999915		PLMN	0.06977	0.869742		COBA2	-0.293622	0.0476437	0.651059
GHR	0.100067	1		TETN	0.0883306	0.996413		HV102	0.10496	0.999915		KMT2D	0.0528474	0.683179		CNBD1	0.280889	0.048163	0.62179		PACN2	0.101247	0.991771		TETN	0.0883306	0.996413		HV102	0.10496	0.999915		APOA1	0.06977	0.869742		PIGR	0.29288	0.0482347	0.651059
APMAP	0.100774	1		DYHC1	0.0883392	0.996413		DOCK7	0.10496	0.999915		AMPN	0.0528474	0.683179		FYB1	0.280502	0.0484848	0.62179		NXP20	0.101255	0.991771		DYHC1	0.0883392	0.996413		DOCK7	0.10496	0.999915		THBG	0.06977	0.869742		TICN2	0.291272	0.0495355	0.651059
ECEL1	0.100776	1		KDM4C	0.0883392	0.996413		HV158	0.105371	0.999915		FOXA1	0.0528474	0.683179		MPRIP	0.280164	0.0487678	0.62179		CEBPZ	0.101968	0.991771		KDM4C	0.0883392	0.996413		HV158	0.105371	0.999915		ITIH4	0.06977	0.869742		LEO1	0.290097	0.050504	0.651059
PSME3	0.101485	1		UBP14	0.088449	0.996413		WDR5.WDR5B	0.105371	0.999915		CNBD1	0.0528474	0.683179		GELS	0.279826	0.0490522	0.62179		AHNK	0.101975	0.991771		UBP14	0.088449	0.996413		WDR5.WDR5B	0.105371	0.999915		FOG1	0.06977	0.869742		SHIP1	-0.290035	0.0505554	0.651059
ANGI	0.101499	1		CAYP2	0.0902447	0.996413		EXOC2	0.109803	0.999915		EXO1	0.0528474	0.683179		SEPP1	0.278087	0.050536	0.62179		FOXA1	0.104183	0.991771		CAYP2	0.0902447	0.996413		EXOC2	0.109803	0.999915		GGH	0.06977	0.869742		PRAG1	0.289541	0.0509681	0.651059
GSK3A	0.102946	1		IGHM	0.0924786	0.996413		LV469	0.110806	0.999915		NOE1	0.0537168	0.683179		LV208	0.277749	0.0508288	0.62179		ECEL1	0.104917	0.991771		IGHM	0.0924786	0.996413		LV469	0.110806	0.999915		HIPL1	0.06977	0.869742		ADA2	-0.284964	0.0549157	0.651059
CLM4	0.103671	1		HPTR	0.094255	0.996413		HV349	0.110806	0.999915		UBFL1	0.0559808	0.683179		SPC25	0.275044	0.0532203	0.62179		FA7	0.105668	0.991771		HPTR	0.094255	0.996413		HV349	0.110806	0.999915		IGHG3	0.0732737	0.869742		F193A	-0.283975	0.0558008	0.651059
FOXC1	0.104412	1		IPSP	0.0943087	0.996413		ICAM2	0.110806	0.999915		PZP	0.0559808	0.683179		CC056	-0.274609	0.053613	0.62179		ZN219	0.106411	0.991771		IPSP	0.0943087	0.996413		ICAM2	0.110806	0.999915		CBPN	0.0732737	0.869742		TRDC	0.282738	0.0569233	0.651059
SHIP1	0.108903	1		MED1	0.096381	0.996413		RL13A	0.110806	0.999915		DCD	0.0559808	0.683179		CASQ2	-0.274223	0.053964	0.62179		IRF8	0.106417	0.991771		MED1	0.096381	0.996413		RL13A	0.110806	0.999915		HDAC7	0.0732737	0.869742		CETP	0.282367	0.0572636	0.651059
KVD21	0.109654	1		S10A7	0.0966512	0.996413		FOXC1	0.110806	0.999915		GRDN	0.0559808	0.683179		CF251	0.273788	0.0543611	0.62179		CO2A1	0.107173	0.991771		S10A7	0.0966512	0.996413		FOXC1	0.110806	0.999915		NED4L	0.0732737	0.869742		FETUA	0.281934	0.0576626	0.651059
VIP2	0.109665	1		IGHG1.IGG1	0.0996748	0.996413		SNF8	0.110806	0.999915		STAG2	0.0559808	0.683179		GP1BA	-0.272967	0.0551177	0.62179		IKZF4	0.107177	0.991771		IGHG1.IGG1	0.0996748	0.996413		SNF8	0.110806	0.999915		SASH1	0.0769165	0.869742		KV224	0.281563	0.0580064	0.651059
RBP2	0.110426	1		LV861	0.100616	0.996413		FCGBP	0.110806	0.999915		PIBF1	0.0565649	0.683179		THRB	0.272339	0.055702	0.62179		PROZ	0.109456	0.991771		LV861	0.100616	0.996413		FCGBP	0.110806	0.999915		FETA	0.0769165	0.869742		KNG1	0.281501	0.0580638	0.651059
YI025	0.110435	1		EGFR	0.100616	0.996413		HXA3.HXB3.HXD3	0.116897	0.999915		C102A	0.0565649	0.683179		IBP3	0.271808	0.0562003	0.62179		PKN2	0.110229	0.991771		EGFR	0.100616	0.996413		HXA3.HXB3.HXD3	0.116897	0.999915		PABP1	0.0769165	0.869742		LV321	0.281254	0.0582941	0.651059
CORA1	0.111199	1		GSK3A	0.102779	0.996413		TLR2	0.116897	0.999915		CAH1	0.0592623	0.698495		HV146	-0.271325	0.0566564	0.62179		PARP1	0.111004	0.991771		GSK3A	0.102779	0.996413		TLR2	0.116897	0.999915		HBB	0.0769165	0.869742		MRC1	0.280803	0.058716	0.651059
CAN12	0.112758	1		PARP1	0.104989	0.996413		VNN2	0.116897	0.999915		KVD33.KV133	0.0592623	0.698495		NRROS	-0.270969	0.0569942	0.62179		HXC11	0.111005	0.991771		PARP1	0.104989	0.996413		VNN2	0.116897	0.999915		PRG4	0.0807018	0.869742		KDM7A	-0.280512	0.0589894	0.651059
FETUB	0.115121	1		KI3L3	0.104998	0.996413		VLDLR	0.116897	0.999915		PTGDS	0.0626965	0.698495		T200C	0.27089	0.0570694	0.62179		PCMD1	0.11101	0.991771		KI3L3	0.104998	0.996413		VLDLR	0.116897	0.999915		FYB1	0.0846333	0.869742		CBG	0.27977	0.0596913	0.651059
G11.GQ	0.115126	1		RAVR2	0.104998	0.996413		RHG05.RHG35	0.116897	0.999915		SPB1	0.0626965	0.698495		CF106	0.270697	0.0572537	0.62179		TEX15	0.113364	0.991771		RAVR2	0.104998	0.996413		RHG05.RHG35	0.116897	0.999915		LRIG2	0.0846333	0.869742		BAZ2A	-0.279275	0.0601629	0.651059
OTU6B	0.116719	1		HBB	0.105438	0.996413		CB016	0.116897	0.999915		ICA1L	0.0626965	0.698495		CHD9	0.269827	0.0580892	0.62179		IC1	0.114142	0.991771		HBB	0.105438	0.996413		CB016	0.116897	0.999915		HV146	0.0846333	0.869742		CF106	0.279089	0.0603405	0.651059
STX4	0.117516	1		AFDDT	0.107245	0.996413		ZKSC3	0.116897	0.999915		IKZF4	0.0626965	0.698495		SNX14	-0.269441	0.0584637	0.62179		TSP1	0.11575	0.991771		AFDDT	0.107245	0.996413		ZKSC3	0.116897	0.999915		CRIS3	0.0846333	0.869742		SPB1	-0.278471	0.0609357	0.651059
CHD3.CHD5	0.119152	1		CX067	0.109521	0.996413		PP2BC	0.12191	0.999915		ZPI	0.0626965	0.698495		GDPD5	0.267452	0.0604216	0.62179		CCD73	0.115756	0.991771		CX067	0.109521	0.996413		PP2BC	0.12191	0.999915		PLF4	0.0887145	0.869742		HV320	0.278162	0.061235	0.651059
STAG2	0.119157	1		AT7L1	0.109521	0.996413		TETN	0.123238	0.999915		EFCB7	0.0662883	0.698495		APOB	0.265915	0.0619711	0.62179		MED1	0.117367	0.991771		AT7L1	0.109521	0.996413		TETN	0.123238	0.999915		UBFL1	0.0887145	0.869742		ZNF92	0.275688	0.0636721	0.651059
AHDC1	0.119956	1		KAD9	0.110058	0.996413		MY18B	0.123238	0.999915		VLDLR	0.0662883	0.698495		HABP4	-0.265915	0.0619711	0.62179		RAB36	0.121479	0.991771		KAD9	0.110058	0.996413		MY18B	0.123238	0.999915		S10A7	0.0887145	0.869742		KMT2C	0.274204	0.0651711	0.651059
COL11	0.119974	1		STAP1	0.111844	0.996413		NBEA	0.123238	0.999915		HS902	0.0662883	0.698495		KV621	0.26548	0.062415	0.62179		SMD1	0.121496	0.991771		STAP1	0.111844	0.996413		NBEA	0.123238	0.999915		TNR6B	0.0887145	0.869742		HAUS6	0.273895	0.0654868	0.651059
AFDDT	0.120792	1		NED4L	0.114216	0.996413		CETP	0.129836	0.999915		GOGB1	0.0662883	0.698495		CDC5L	0.265287	0.0626131	0.62179		ISL2	0.122331	0.991771		NED4L	0.114216	0.996413		CETP	0.129836	0.999915		TSSC4	0.0887145	0.869742		HPT	0.273833	0.0655502	0.651059
IRF8	0.120794	1		CAM	0.114834	0.996413		UB2G1	0.129836	0.999915		DRC7	0.0662883	0.698495		PKHH1	-0.263693	0.0642665	0.62179		HV205	0.123176	0.991771		CAM	0.114834	0.996413		UB2G1	0.129836	0.999915		NICA	0.0925554	0.869742		ENPL	-0.273586	0.0658039	0.651059
KSR2	0.122455	1		SNPH	0.114834	0.996413		LG3BP	0.129836	0.999915		GGH	0.0662883	0.698495		LRC57	0.325228	0.0647728	0.62179		HV102	0.124872	0.991771		SNPH	0.114834	0.996413		LG3BP	0.129836	0.999915		APOC1	0.0929488	0.869742		TEX15	0.272596	0.0668265	0.651059
CBARP	0.12498	1		TAF1L	0.116607	0.996413		EP300	0.129836	0.999915		HV428	0.0700423	0.698495		BY55	0.263016	0.0649785	0.62179		HV146	0.12659	0.991771		TAF1L	0.116607	0.996413		EP300	0.129836	0.999915		PP1B	0.0929488	0.869742		PROZ	0.272534	0.0668909	0.651059
HIPK3	0.127547	1		HV64D	0.119038	0.996413		GEN	0.129836	0.999915		INSR	0.0700423	0.698495		A1AT	0.262823	0.065183	0.62179		CAH1	0.128321	0.991771		HV64D	0.119038	0.996413		GEN	0.129836	0.999915		F199X	0.0929488	0.869742		UBA5	0.272473	0.0669552	0.651059
FIBA	0.128406	1		RN19B	0.119767	0.996413		UT14C	0.129836	0.999915		RFC1	0.0700423	0.698495		KV112/KVD12	0.262485	0.0655423	0.62179		IL6RB	0.128321	0.991771		RN19B	0.119767	0.996413		UT14C	0.129836	0.999915		CSMD3	0.0929488	0.869742		MPRIP	0.271978	0.0674721	0.651059
CHD7	0.129271	1		PI16	0.121528	0.996413		FA11	0.136695	0.999915		ISM2	0.0700423	0.698495		TSP1	0.261954	0.0661099	0.62179		KSR2	0.131843	0.991771		PI16	0.121528	0.996413		FA11	0.136695	0.999915		HYOU1	0.0929488	0.869742		DCD	-0.271792	0.0676667	0.651059
ARAP2	0.130148	1		BRWD1	0.121538	0.996413		RFC1	0.136695	0.999915		CLM4	0.0700423	0.698495		F193A	-0.260263	0.0679423	0.62179		KVD33.KV133	0.137263	0.991771		BRWD1	0.121538	0.996413		RFC1	0.136695	0.999915		PRDX3	0.0940206	0.869742		YAF2	-0.271298	0.0681879	0.651059
MMRN1	0.13015	1		ITIH1	0.124018	0.996413		HBB	0.136695	0.999915		CAND1	0.0700423	0.698495		IGLL5/IGL1	0.260215	0.0679953	0.62179		BAZ2A	0.137273	0.991771		ITIH1	0.124018	0.996413		HBB	0.136695	0.999915		IL6RB	0.0973398	0.869742		IGKC	0.270803	0.0687122	0.651059
LV211	0.131906	1		LR10B	0.124049	0.996413		DPS1	0.137476	0.999915		MASP2	0.0739633	0.714056		YI025	-0.259973	0.0682605	0.62179		FCG3B	0.138192	0.991771		LR10B	0.124049	0.996413		DPS1	0.137476	0.999915		LHX2	0.0973398	0.869742		KV621	0.270246	0.069306	0.651059
HV311	0.132794	1		KV139.KVD39	0.124049	0.996413		KVD30.KV230	0.143821	0.999915		GELS	0.0739633	0.714056		KV228/KVD28	-0.25891	0.0694372	0.62179		ZEB2	0.14004	0.991771		KV139.KVD39	0.124049	0.996413		KVD30.KV230	0.143821	0.999915		APOC4	0.0973398	0.869742		C1QB	0.270184	0.0693722	0.651059
DCP1B	0.132796	1		S10A8	0.124059	0.996413		PLXB2	0.143821	0.999915		CLD18	0.0739633	0.714056		KNL1	0.257123	0.0714525	0.62179		NED4L	0.140982	0.991771		S10A8	0.124059	0.996413		PLXB2	0.143821	0.999915		PTC2	0.0973398	0.869742		SO1B1	0.270166	0.0693924	0.651059
KDM4C	0.132796	1		CO3	0.126476	0.996413		PFD6	0.143821	0.999915		CH031	0.0742302	0.714056		FA84A	0.257027	0.0715627	0.62179		PP2BC	0.142864	0.991771		CO3	0.126476	0.996413		PFD6	0.143821	0.999915		ARHGA	0.101891	0.869742		RHG32	-0.269751	0.0698371	0.651059
CLD18	0.132799	1		CHD9	0.12662	0.996413		ZA2G	0.143821	0.999915		CETP	0.0780561	0.727587		CARD9	0.25664	0.0720051	0.62179		TENR	0.143808	0.991771		CHD9	0.12662	0.996413		ZA2G	0.143821	0.999915		APOM	0.101891	0.869742		USP9X	-0.26969	0.0699038	0.651059
F199X	0.133516	1		GINM1	0.129212	0.996413		TCOF	0.143821	0.999915		CCD27	0.0780561	0.727587		C1S	0.256447	0.0722271	0.62179		PRD14	0.146684	0.991771		GINM1	0.129212	0.996413		TCOF	0.143821	0.999915		GLP3L	0.101891	0.869742		SNTG1	-0.269071	0.0705728	0.651059
FETA	0.133689	1		PFD6	0.129222	0.996413		LY75	0.151218	0.999915		ARHGC	0.0780561	0.727587		HCFC1	-0.255481	0.0733451	0.62179		LV136	0.146694	0.991771		PFD6	0.129222	0.996413		LY75	0.151218	0.999915		LV746	0.106606	0.869742		HV374	0.268576	0.0711116	0.651059
PARP1	0.134575	1		ICOSL	0.129222	0.996413		PSD10	0.151218	0.999915		RET	0.0783144	0.727587		LV310	0.254901	0.0740225	0.62179		LV319	0.147655	0.991771		ICOSL	0.129222	0.996413		PSD10	0.151218	0.999915		KV127	0.106606	0.869742		SAMP	0.268329	0.0713822	0.651059
IPSP	0.13821	1		PROS	0.131845	0.996413		OBSCN	0.151218	0.999915		IBP2	0.0802481	0.733505		ARHG3	-0.254781	0.0741638	0.62179		ZA2G	0.150589	0.991771		PROS	0.131845	0.996413		OBSCN	0.151218	0.999915		KVD08	0.106606	0.869742		HEMO	0.267773	0.0719942	0.651059
CB016	0.140048	1		XIRP1	0.131845	0.996413		ARHG3	0.151218	0.999915		FYB1	0.0823254	0.733505		NAC1	0.252679	0.076665	0.62179		CJ076	0.152574	0.991771		XIRP1	0.131845	0.996413		ARHG3	0.151218	0.999915		PLTP	0.106606	0.869742		PAFA	-0.267649	0.0721307	0.651059
KVD07	0.140056	1		IGLL5.IGL1	0.134509	0.996413		CSCL2	0.156534	0.999915		VNN2	0.0823254	0.733505		RTN4	-0.252438	0.0769567	0.62179		NOP2	0.156597	0.991771		IGLL5.IGL1	0.134509	0.996413		CSCL2	0.156534	0.999915		CNBD1	0.106606	0.869742		KBTBB	0.267463	0.0723359	0.651059
PCX2	0.140056	1		ZN318	0.13453	0.996413		SC24A	0.158892	0.999915		PABP1	0.0823254	0.733505		APOC1	0.252003	0.0774839	0.62179		KDM4C	0.156603	0.991771		ZN318	0.13453	0.996413		SC24A	0.158892	0.999915		CELF1	0.106606	0.869742		TREF1	-0.26734	0.0724729	0.651059
COGA1	0.140978	1		ZZEF1	0.134552	0.996413		AKT2	0.158892	0.999915		SNX13	0.0823254	0.733505		LG3BP	-0.252003	0.0774839	0.62179		CPN2	0.157605	0.991771		ZZEF1	0.134552	0.996413		AKT2	0.158892	0.999915		CE042	0.106606	0.869742		NU205	0.265299	0.0747641	0.65786
KV112.KVD12	0.144737	1		KNL1	0.134552	0.996413		PRDX2	0.158892	0.999915		CEBPZ	0.0862144	0.742719		C1RL	0.251568	0.0780139	0.62179		HSP7C	0.162775	0.991771		KNL1	0.134552	0.996413		PRDX2	0.158892	0.999915		HV226	0.111488	0.869742		CENPV	0.265237	0.0748344	0.65786
ANC2	0.144741	1		AT11B	0.134552	0.996413		CARL2	0.158892	0.999915		KVD08	0.0867759	0.742719		TEKT4	-0.251085	0.0786062	0.62179		STRCL	0.163838	0.991771		AT11B	0.134552	0.996413		CARL2	0.158892	0.999915		CASQ2	0.111488	0.869742		HELZ	0.265052	0.0750457	0.65786
MUC6	0.144746	1		FOXA1	0.135546	0.996413		TITIN	0.158892	0.999915		GALC	0.0867759	0.742719		CCD96	0.25094	0.0787846	0.62179		CMYA5	0.164877	0.991771		FOXA1	0.135546	0.996413		TITIN	0.158892	0.999915		SNPH	0.111488	0.869742		MUC16	-0.263576	0.0767431	0.666487
HGFL	0.145688	1		RGL3	0.135546	0.996413		GFI1	0.158892	0.999915		PAFA	0.0867759	0.742719		MA7D1	0.250264	0.0796212	0.62179		KDIS	0.164889	0.991771		RGL3	0.135546	0.996413		GFI1	0.158892	0.999915		FCG3B	0.111488	0.869742		NRP1	0.263134	0.0772561	0.666487
AKP13	0.145693	1		HV205	0.137268	0.996413		CHD7	0.158892	0.999915		FHR4	0.0867759	0.742719		SYTL1	-0.250166	0.0797432	0.62179		COGA1	0.168075	0.991771		HV205	0.137268	0.996413		CHD7	0.158892	0.999915		MUC5A	0.111488	0.869742		ZN217	0.262331	0.0781982	0.669303
RAVR2	0.146654	1		SND1	0.140017	0.996413		AFDDT	0.158892	0.999915		MBL2	0.0914124	0.747107		GALC	0.249539	0.0805254	0.62179		F199X	0.170046	0.991771		SND1	0.140017	0.996413		AFDDT	0.158892	0.999915		LN28B	0.111488	0.869742		LV545	0.261341	0.07937	0.674025
TMOD4	0.147616	1		VWF	0.140038	0.996413		KV127	0.166846	0.999915		LAMP2	0.0914124	0.747107		FA10	-0.249346	0.0807678	0.62179		LV949	0.17023	0.991771		VWF	0.140038	0.996413		KV127	0.166846	0.999915		RAI1	0.111488	0.869742		GALE	-0.259974	0.0810112	0.677744
RGL3	0.14858	1		ROCK1	0.140049	0.996413		SPEM3	0.166846	0.999915		GPX3	0.0914124	0.747107		FETUA	0.249008	0.0811935	0.62179		KI13A	0.170232	0.991771		ROCK1	0.140049	0.996413		SPEM3	0.166846	0.999915		KI3L3	0.111488	0.869742		IGHG1/IGG1	0.259177	0.0819815	0.677744
BGH3	0.150521	1		RORA	0.141141	0.996413		UBFL1	0.166846	0.999915		F220A	0.0914124	0.747107		BRS3	0.248428	0.0819274	0.62179		FIBB	0.172408	0.991771		RORA	0.141141	0.996413		UBFL1	0.166846	0.999915		OSBL7	0.111488	0.869742		CNBD1	0.258806	0.0824359	0.677744
IGHG3	0.150526	1		DSG1	0.141141	0.996413		HSP7C	0.166846	0.999915		CBARP	0.0914124	0.747107		KV320	-0.24809	0.0823579	0.62179		SNPH	0.175707	0.991771		DSG1	0.141141	0.996413		HSP7C	0.166846	0.999915		PKHH1	0.111488	0.869742		PLXB2	0.258435	0.0828922	0.677744
X5NT3A	0.151509	1		COGA1	0.141141	0.996413		OGFD1	0.166846	0.999915		COL10	0.0914124	0.747107		SYNE1	-0.247897	0.0826047	0.62179		EGFR	0.176815	0.991771		COGA1	0.141141	0.996413		OGFD1	0.166846	0.999915		FIBB	0.113195	0.869742		CHST2	-0.257692	0.0838108	0.677744
ASPG	0.152493	1		FYB1	0.142699	0.996413		NEB1	0.166846	0.999915		IGHG1.IGG1	0.0962395	0.752607		KV401	-0.247849	0.0826665	0.62179		PI16	0.176816	0.991771		FYB1	0.142699	0.996413		NEB1	0.166846	0.999915		SAA1	0.11654	0.869742		PRDX3	0.257135	0.0845056	0.677744
PWP2	0.152493	1		IC1	0.142818	0.996413		KI20A	0.168255	0.999915		APOD	0.0962395	0.752607		AT7L1	0.247196	0.0835047	0.62179		IGHM	0.177922	0.991771		IC1	0.142818	0.996413		KI20A	0.168255	0.999915		PSG2	0.11654	0.869742		ULK1	-0.257012	0.0846598	0.677744
RSCA1	0.152496	1		MEG11	0.14284	0.996413		STRCL	0.175087	0.999915		LYAM1	0.0962395	0.752607		ACTA/ACTH/ACTC/ACTS	-0.246545	0.0843485	0.62179		DRC7	0.180131	0.991771		MEG11	0.14284	0.996413		STRCL	0.175087	0.999915		SAA4	0.11654	0.869742		ZPI	0.255775	0.0862206	0.677744
HSP7C	0.153476	1		OBSCN	0.142862	0.996413		ZZEF1	0.175087	0.999915		NEUM	0.0962395	0.752607		ZN219	-0.2464	0.084537	0.62179		KVD08	0.18016	0.991771		OBSCN	0.142862	0.996413		ZZEF1	0.175087	0.999915		NOP2	0.11654	0.869742		FPGT	-0.254167	0.0882831	0.677744
KV109	0.153485	1		A1AG1	0.145335	0.996413		ACRO	0.175087	0.999915		LG3BP	0.0962395	0.752607		TPA	-0.245723	0.0854212	0.62179		CTDS2	0.180173	0.991771		A1AG1	0.145335	0.996413		ACRO	0.175087	0.999915		CCD27	0.11654	0.869742		ZN746	-0.253425	0.0892479	0.677744
HV103	0.155486	1		A10	0.145674	0.996413		LYSC	0.175087	0.999915		SNX29	0.0962395	0.752607		HV307	-0.245434	0.0858023	0.62179		UT14C	0.181306	0.991771		A10	0.145674	0.996413		LYSC	0.175087	0.999915		SPSB2	0.11654	0.869742		AHSA2	0.253364	0.0893286	0.677744
SC24A	0.156481	1		STT3A	0.148584	0.996413		DYHC1	0.175087	0.999915		CC88B	0.101262	0.761779		LV861	0.245192	0.086121	0.62179		BIP	0.181312	0.991771		STT3A	0.148584	0.996413		DYHC1	0.175087	0.999915		OGDHL	0.11654	0.869742		GRDN	0.253116	0.0896523	0.677744
HV366	0.157493	1		KVD13.KV113	0.148617	0.996413		NED4L	0.175087	0.999915		IC1	0.101262	0.761779		TICN2	0.244902	0.0865046	0.62179		ARAP2	0.182444	0.991771		KVD13.KV113	0.148617	0.996413		NED4L	0.175087	0.999915		KAD9	0.118302	0.869742		QSOX1	0.252931	0.0898956	0.677744
BIP	0.159537	1		EXOC2	0.148617	0.996413		CCDC8	0.175087	0.999915		PROZ	0.101262	0.761779		UT14C	-0.244564	0.0869538	0.62179		SYTL1	0.185881	0.991771		EXOC2	0.148617	0.996413		CCDC8	0.175087	0.999915		NFAC4	0.12088	0.869742		PCD15	-0.252869	0.0899768	0.677744
LIPE	0.160554	1		TENR	0.151527	0.996413		PARL	0.175087	0.999915		KAIN	0.101262	0.761779		APOD	0.244468	0.0870825	0.62179		DOP1	0.185889	0.991771		TENR	0.151527	0.996413		PARL	0.175087	0.999915		HPT	0.121766	0.869742		FA84A	0.252127	0.090956	0.677744
DYHC1	0.160559	1		FHR4	0.151549	0.996413		TMOD4	0.175087	0.999915		SYCY2	0.101262	0.761779		CHLE	0.244468	0.0870825	0.62179		OGDHL	0.187037	0.991771		FHR4	0.151549	0.996413		TMOD4	0.175087	0.999915		ASPG	0.121766	0.869742		FBX27	-0.251632	0.0916133	0.677744
PNM8B	0.162618	1		PRS8	0.15156	0.996413		MINP1	0.175087	0.999915		PSME3	0.10266	0.761779		PON3	0.244129	0.087534	0.62179		ITIH4	0.188164	0.991771		PRS8	0.15156	0.996413		MINP1	0.175087	0.999915		HCFC1	0.121766	0.869742		NEB1	-0.251199	0.0921915	0.677744
CPN2	0.163651	1		APMAP	0.15156	0.996413		SNX14	0.175087	0.999915		FANCJ	0.105415	0.761779		KJ01	0.243308	0.0886382	0.62179		AFDDT	0.188201	0.991771		APMAP	0.15156	0.996413		SNX14	0.175087	0.999915		DCD	0.121766	0.869742		GPTC1	0.251014	0.0924401	0.677744
H4	0.165703	1		PKN2	0.154525	0.996413		CUBN	0.183616	0.999915		IGJ	0.106484	0.761779		MYO3A	0.243295	0.0886556	0.62179		PCX2	0.188209	0.991771		PKN2	0.154525	0.996413		CUBN	0.183616	0.999915		WDFY3	0.121766	0.869742		BBOF1	-0.250828	0.0926893	0.677744
GRM2B	0.166803	1		LVX54	0.154536	0.996413		ZN217	0.183616	0.999915		CO4B	0.106484	0.761779		BD1L1	-0.242922	0.0891616	0.62179		TRDC	0.189375	0.991771		LVX54	0.154536	0.996413		ZN217	0.183616	0.999915		GWL	0.121766	0.869742		CH031	-0.250465	0.0931788	0.677744
KRIT1	0.166813	1		UT14C	0.154548	0.996413		MUC6	0.183616	0.999915		DYST	0.106484	0.761779		RN19A	-0.242149	0.0902156	0.62179		KV116	0.190547	0.991771		UT14C	0.154548	0.996413		MUC6	0.183616	0.999915		BY55	0.127169	0.869742		HBB	0.249715	0.0941953	0.677744
MINP1	0.16787	1		PRS54	0.154548	0.996413		VATH	0.183616	0.999915		BD1L1	0.106484	0.761779		HV64D	0.241714	0.0908127	0.62179		RAPH1	0.190547	0.991771		PRS54	0.154548	0.996413		VATH	0.183616	0.999915		HRG	0.127169	0.869742		LV861	0.248725	0.0955498	0.677744
FCN3	0.168943	1		COBL1	0.157546	0.996413		RN19B	0.189276	0.999915		S31A1.S31A6.S31A3.S31A7	0.111911	0.761779		PPIC	-0.241666	0.0908793	0.62179		T200C	0.191724	0.991771		COBL1	0.157546	0.996413		RN19B	0.189276	0.999915		FREM3	0.127169	0.869742		A1AT	0.248107	0.096404	0.677744
NCOA1	0.169975	1		CEBPZ	0.157557	0.996413		KRIT1	0.19244	0.999915		GALE	0.115047	0.761779		RIMB1	0.241231	0.0914798	0.62179		MBD5	0.191726	0.991771		CEBPZ	0.157557	0.996413		KRIT1	0.19244	0.999915		FOXC1	0.127169	0.869742		CO6A3	-0.248045	0.0964897	0.677744
LV136	0.17109	1		APOA	0.15758	0.996413		HRG	0.19244	0.999915		KVD16	0.117547	0.761779		LV147	0.241183	0.0915467	0.62179		A1AG1	0.193841	0.991771		APOA	0.15758	0.996413		HRG	0.19244	0.999915		SNX14	0.127169	0.869742		YS043	0.247551	0.0971778	0.677744
ISL2	0.172168	1		LV743	0.15897	0.996413		PROS	0.19244	0.999915		KV401	0.117547	0.761779		MOT1	0.240748	0.0921507	0.62179		YG045	0.194089	0.991771		LV743	0.15897	0.996413		PROS	0.19244	0.999915		SNX13	0.127169	0.869742		HV428	0.247303	0.0975232	0.677744
XAGE2	0.172168	1		MY15B	0.15897	0.996413		CLUS	0.19244	0.999915		RL13A	0.117547	0.761779		ZBT10	0.240748	0.0921507	0.62179		APOA2	0.195091	0.991771		MY15B	0.15897	0.996413		CLUS	0.19244	0.999915		LRFN5	0.128065	0.869742		S31A1/S31A6/S31A3/S31A7	0.247303	0.0975232	0.677744
CAH1	0.174345	1		RYR3	0.160645	0.996413		ASPG	0.19244	0.999915		TTC3	0.117547	0.761779		SAMD8	0.240603	0.0923527	0.62179		NCOA1	0.195255	0.991771		RYR3	0.160645	0.996413		ASPG	0.19244	0.999915		FLIP1	0.130012	0.869742		LN28B	0.246994	0.0979564	0.677744
FIBB	0.174347	1		BBOF1	0.163778	0.996413		MOT1	0.19244	0.999915		MICA3	0.117547	0.761779		HV601	0.240265	0.0928254	0.62179		KVD21	0.195284	0.991771		BBOF1	0.163778	0.996413		MOT1	0.19244	0.999915		RC3H2	0.131541	0.869742		T2R20	0.246004	0.0993524	0.677744
CFA99	0.175441	1		COG1	0.166911	0.996413		IRF8	0.19244	0.999915		KI20A	0.118724	0.761779		GINM1	0.239927	0.0933	0.62179		PROS	0.195284	0.991771		COG1	0.166911	0.996413		IRF8	0.19244	0.999915		KMT2D	0.132752	0.869742		FANCJ	0.247705	0.100885	0.677744
CCD73	0.177648	1		HXC11	0.166923	0.996413		ELMD2	0.19244	0.999915		SASH1	0.123396	0.761779		HV374	0.239589	0.0937764	0.62179		SNTG1	0.195296	0.991771		HXC11	0.166923	0.996413		ELMD2	0.19244	0.999915		APOL1	0.132752	0.869742		C2C2L	0.244458	0.101564	0.677744
K2C1	0.177651	1		A1AT	0.168887	0.996413		OR8H1	0.19244	0.999915		RET4	0.123396	0.761779		SHBG	0.23954	0.0938447	0.62179		SNF8	0.196485	0.991771		A1AT	0.168887	0.996413		OR8H1	0.19244	0.999915		PHLD	0.132752	0.869742		ASMT	-0.244397	0.101653	0.677744
TAF1L	0.178757	1		EXO1	0.170148	0.996413		NOE1	0.198189	0.999915		PROS	0.123396	0.761779		LBP	-0.239444	0.0939812	0.62179		PRRT4	0.197695	0.991771		EXO1	0.170148	0.996413		NOE1	0.198189	0.999915		COEA1	0.132752	0.869742		RHG05/RHG35	0.243964	0.10228	0.677744
AN13D	0.179868	1		KV108	0.171751	0.996413		ACL6A	0.20156	0.999915		EVC	0.123396	0.761779		S22AK	-0.239154	0.0943918	0.62179		KNTC1	0.1977	0.991771		KV108	0.171751	0.996413		ACL6A	0.20156	0.999915		KI13A	0.132752	0.869742		MORC3	-0.243036	0.103633	0.677744
PCMD1	0.180998	1		TTHY	0.173232	0.996413		VTNC	0.20156	0.999915		ZN219	0.123396	0.761779		FRPD4	-0.236941	0.0975736	0.62179		GGNB1	0.198914	0.991771		TTHY	0.173232	0.996413		VTNC	0.20156	0.999915		STAP1	0.132752	0.869742		RET4	0.242418	0.104542	0.677744
MYH4	0.181002	1		FLNC	0.173395	0.996413		RBP2	0.20156	0.999915		PRS8	0.125131	0.761779		MY15B	0.236835	0.0977268	0.62179		CADH5	0.200119	0.991771		FLNC	0.173395	0.996413		RBP2	0.20156	0.999915		KVD15	0.138519	0.869742		AACT	0.242294	0.104724	0.677744
NU214	0.183254	1		STAG1	0.176713	0.996413		F162B	0.20156	0.999915		CMYA5	0.128079	0.761779		OGFD1	-0.236787	0.0977973	0.62179		XIRP1	0.200124	0.991771		STAG1	0.176713	0.996413		F162B	0.20156	0.999915		CSTN1	0.138519	0.869742		TIMP1	-0.241737	0.105549	0.677744
LRIG2	0.184394	1		NPAS1	0.176713	0.996413		GGNB1	0.20156	0.999915		RIMB1	0.129462	0.761779		F16P1	-0.235821	0.0992143	0.62179		IGHG3	0.200127	0.991771		NPAS1	0.176713	0.996413		GGNB1	0.20156	0.999915		CAH1	0.138519	0.869742		C1RL	0.241614	0.105733	0.677744
KI3L3	0.185532	1		GDPD5	0.178417	0.996413		LV327	0.207405	0.999915		TTHY	0.129462	0.761779		LV327	0.235435	0.0997855	0.62179		BGH3	0.201343	0.991771		GDPD5	0.178417	0.996413		LV327	0.207405	0.999915		INSR	0.138519	0.869742		HV348	0.241428	0.106009	0.677744
RTN4	0.18667	1		FA7	0.180065	0.996413		ADCY3	0.210981	0.999915		APOB	0.129462	0.761779		N4BP1	0.235241	0.100072	0.62179		NPAS1	0.202573	0.991771		FA7	0.180065	0.996413		ADCY3	0.210981	0.999915		LAMP2	0.138519	0.869742		FA11	0.241428	0.106009	0.677744
DCD	0.187824	1		HIPL1	0.180065	0.996413		B2MG	0.210981	0.999915		SHBG	0.129462	0.761779		ANC2	0.234725	0.100841	0.62179		HV373	0.202576	0.991771		HIPL1	0.180065	0.996413		B2MG	0.210981	0.999915		AHNK	0.138519	0.869742		OSBL7	-0.241243	0.106286	0.677744
CC174	0.190162	1		SLIT3	0.183465	0.996413		RGL3	0.210981	0.999915		YAP1	0.129462	0.761779		MORC1	0.234565	0.10108	0.62179		AHDC1	0.203791	0.991771		SLIT3	0.183465	0.996413		RGL3	0.210981	0.999915		UBP34	0.138519	0.869742		MAVS	-0.240686	0.10712	0.677744
CO8G	0.191316	1		CO6	0.183465	0.996413		T10IP	0.210981	0.999915		PLTP	0.129462	0.761779		UBP10	-0.234517	0.101152	0.62179		DCAF5	0.20381	0.991771		CO6	0.183465	0.996413		T10IP	0.210981	0.999915		GALE	0.144392	0.869742		AT11B	0.240501	0.107399	0.677744
AHNK	0.191324	1		CNBD1	0.183477	0.996413		FHR4	0.210981	0.999915		AKP13	0.129462	0.761779		S31A1/S31A6/S31A3/S31A7	0.234517	0.101152	0.62179		ALG12	0.206284	0.991771		CNBD1	0.183477	0.996413		FHR4	0.210981	0.999915		FIBA	0.144472	0.869742		HCFC1	-0.240315	0.107679	0.677744
ZZEF1	0.191328	1		LV949	0.18527	0.996413		CNT3B	0.210981	0.999915		ADIPO	0.129462	0.761779		UBE3B	-0.233937	0.102023	0.62179		PWP2	0.206291	0.991771		LV949	0.18527	0.996413		CNT3B	0.210981	0.999915		LV743	0.144472	0.869742		BY55	0.239511	0.108897	0.677744
RPRD2	0.191331	1		ZN292	0.18527	0.996413		GLOD4	0.210981	0.999915		LEO1	0.129462	0.761779		BTD	0.233792	0.102241	0.62179		ZZEF1	0.206292	0.991771		ZN292	0.18527	0.996413		GLOD4	0.210981	0.999915		GPV	0.144472	0.869742		APOB	0.239264	0.109274	0.677744
FBLN1	0.1925	1		MA7D1	0.18527	0.996413		RAB26	0.210981	0.999915		XAGE2	0.129462	0.761779		HV309	0.233696	0.102387	0.62179		GGPPS	0.208731	0.991771		MA7D1	0.18527	0.996413		RAB26	0.210981	0.999915		F162B	0.144472	0.869742		CPNE1	0.239078	0.109558	0.677744
PI16	0.192504	1		ZFY26	0.18527	0.996413		K2C1	0.216888	0.999915		F120A	0.129462	0.761779		DLGP2	0.233647	0.10246	0.62179		PAFA	0.208796	0.991771		ZFY26	0.18527	0.996413		K2C1	0.216888	0.999915		APMAP	0.144472	0.869742		THRB	0.238707	0.110126	0.677744
HV69D	0.196054	1		HV5X1	0.186912	0.996413		TNC18	0.220706	0.999915		GRM2B	0.131387	0.761779		SH3BG	-0.232826	0.103708	0.62179		AHSA2	0.2088	0.991771		HV5X1	0.186912	0.996413		TNC18	0.220706	0.999915		NAA10	0.145012	0.869742		CE042	-0.238274	0.110792	0.677744
ZN217	0.197238	1		KMT2D	0.186912	0.996413		CAH1	0.220706	0.999915		RHG21	0.134196	0.761779		RPTN	-0.232246	0.104595	0.62179		STAP1	0.210048	0.991771		KMT2D	0.186912	0.996413		CAH1	0.220706	0.999915		LDHB	0.150614	0.869742		HV404	-0.238151	0.110983	0.677744
GEN	0.199649	1		F220A	0.190406	0.996413		TFR1	0.220706	0.999915		KV240.KVD40	0.13575	0.761779		KLH34	-0.231764	0.10534	0.62179		KV401	0.211308	0.991771		F220A	0.190406	0.996413		TFR1	0.220706	0.999915		CBG	0.150614	0.869742		HV311	0.237632	0.111785	0.678832
MED1	0.19965	1		SMRD1	0.190406	0.996413		NAC1	0.220706	0.999915		APOE	0.13575	0.761779		HABP2	0.231474	0.105788	0.62179		LAMA4	0.212586	0.991771		SMRD1	0.190406	0.996413		NAC1	0.220706	0.999915		BGH3	0.150614	0.869742		HV146	-0.236852	0.113002	0.6798
CABIN	0.199658	1		LV211	0.190418	0.996413		PTGDS	0.220706	0.999915		CO1A2	0.13575	0.761779		IGHG2	-0.231087	0.106388	0.62179		MICA3	0.21259	0.991771		LV211	0.190418	0.996413		PTGDS	0.220706	0.999915		GRDN	0.150614	0.869742		HMCN2	-0.236728	0.113196	0.6798
NXP20	0.199661	1		MN1	0.190418	0.996413		ADIPO	0.220706	0.999915		ITB5	0.13575	0.761779		IKZF1	0.23088	0.106711	0.62179		APOE	0.212593	0.991771		MN1	0.190418	0.996413		ADIPO	0.220706	0.999915		CTIP	0.150614	0.869742		CC187	0.236234	0.113973	0.679844
BAZ2A	0.200873	1		KV224	0.192311	0.996413		BIG3	0.220706	0.999915		IRX5	0.13575	0.761779		PRAM2	0.230556	0.107217	0.62179		STAG1	0.212597	0.991771		KV224	0.192311	0.996413		BIG3	0.220706	0.999915		RHG17	0.155305	0.869742		GALC	0.235924	0.114461	0.679844
ENPL	0.203304	1		GALE	0.193888	0.996413		KDM7A	0.220706	0.999915		PHLD	0.13575	0.761779		ZFAN6	0.230556	0.107217	0.62179		FBLN1	0.213867	0.991771		GALE	0.193888	0.996413		KDM7A	0.220706	0.999915		KV109	0.156948	0.869742		KCJ15	0.235491	0.115147	0.679844
CHD9	0.204524	1		APOB	0.193937	0.996413		MAML3	0.220706	0.999915		BAAT	0.13575	0.761779		LIPJ	-0.230266	0.107672	0.62179		LRIG2	0.21387	0.991771		APOB	0.193937	0.996413		MAML3	0.220706	0.999915		LV321	0.156948	0.869742		CARL2	0.234811	0.116231	0.679844
KVD08	0.20575	1		SF3B3	0.193949	0.996413		AKAP9	0.220706	0.999915		RAPH1	0.13575	0.761779		APOA4	0.230218	0.107748	0.62179		HV158	0.215126	0.991771		SF3B3	0.193949	0.996413		AKAP9	0.220706	0.999915		ANK3	0.156948	0.869742		DOK6	-0.234749	0.11633	0.679844
CAYP2	0.206988	1		RP1L1	0.193949	0.996413		ZDHC5	0.220706	0.999915		YI025	0.13575	0.761779		IRAK4	-0.229203	0.109351	0.62179		BST1	0.215145	0.991771		RP1L1	0.193949	0.996413		ZDHC5	0.220706	0.999915		SZT2	0.156948	0.869742		APOM	0.233884	0.117722	0.6843
GLOD4	0.207002	1		RFWD3	0.193961	0.996413		RN213	0.221065	0.999915		SPSB2	0.13575	0.761779		MUC19	-0.229107	0.109505	0.62179		HV64D	0.216432	0.991771		RFWD3	0.193961	0.996413		RN213	0.221065	0.999915		MORC1	0.156948	0.869742		NACAM	0.232523	0.119935	0.690367
KCJ18	0.207004	1		CSTN1	0.197539	0.996413		USP9X	0.226721	0.999915		CF106	0.13575	0.761779		TRFL	0.228865	0.10989	0.62179		HCFC1	0.216443	0.991771		CSTN1	0.197539	0.996413		USP9X	0.226721	0.999915		ELMD2	0.156948	0.869742		LHX2	0.232461	0.120036	0.690367
DUS28	0.207004	1		LAMB1	0.197551	0.996413		LV136	0.230737	0.999915		H4	0.136458	0.761779		ENPL	-0.228624	0.110275	0.62179		HV69D	0.220334	0.991771		LAMB1	0.197551	0.996413		LV136	0.230737	0.999915		TITIN	0.156948	0.869742		ANGI	0.23166	0.121355	0.694276
C1	0.207006	1		CHSTC	0.199544	0.996413		TRDC	0.230737	0.999915		ACTN4.ACTN1.ACTN2	0.140537	0.761779		HIPL1	-0.228527	0.11043	0.62179		APOB	0.22162	0.991771		CHSTC	0.199544	0.996413		TRDC	0.230737	0.999915		RAB26	0.156948	0.869742		PARP1	-0.229864	0.12435	0.704468
C1QA	0.20824	1		ENPL	0.201166	0.996413		PRRT4	0.230737	0.999915		APOC2	0.142264	0.761779		SAV1	0.228479	0.110507	0.62179		CORA1	0.221642	0.991771		ENPL	0.201166	0.996413		PRRT4	0.230737	0.999915		EMIL2	0.161539	0.869742		F120A	-0.229493	0.124976	0.704468
SNF8	0.20824	1		PTGDS	0.201178	0.996413		C1QB	0.230737	0.999915		CO8B	0.142264	0.761779		YAP1	-0.228286	0.110817	0.62179		NBEA	0.222958	0.991771		PTGDS	0.201178	0.996413		C1QB	0.230737	0.999915		GSK3A	0.163478	0.869742		RIMB1	0.229431	0.12508	0.704468
LBP	0.208246	1		POK10.PO113.POK8.POK7.POK25.POK6.POK11	0.20119	0.996413		LBP	0.230737	0.999915		HSP7C	0.142264	0.761779		CXCL7	0.228189	0.110973	0.62179		HIPL1	0.222962	0.991771		POK10.PO113.POK8.POK7.POK25.POK6.POK11	0.20119	0.996413		LBP	0.230737	0.999915		GOGB1	0.163478	0.869742		NICA	0.228441	0.126763	0.708222
MAVS	0.209503	1		CF251	0.20119	0.996413		ITIH1	0.230737	0.999915		MFS10	0.142264	0.761779		B2MG	0.227126	0.112691	0.625484		SF3B3	0.224286	0.991771		CF251	0.20119	0.996413		ITIH1	0.230737	0.999915		LRIT3	0.163478	0.869742		HV64D	0.227823	0.127821	0.708222
PCNT	0.210754	1		PSME3	0.204829	0.996413		BRD2.BRD3	0.230737	0.999915		AKAP4	0.142264	0.761779		NIPBL	0.226511	0.113696	0.625484		ICA1L	0.225612	0.991771		PSME3	0.204829	0.996413		BRD2.BRD3	0.230737	0.999915		F220A	0.163478	0.869742		SEM6D	0.227576	0.128247	0.708222
GBB3	0.212013	1		C1QA	0.204841	0.996413		AHNK	0.230737	0.999915		CJ076	0.142264	0.761779		LRIG1	-0.226209	0.114191	0.625484		APOC3	0.229607	0.991771		C1QA	0.204841	0.996413		AHNK	0.230737	0.999915		COCA1	0.163478	0.869742		LIRB5	0.227514	0.128353	0.708222
PP1B	0.212013	1		GRM2B	0.204841	0.996413		YG045	0.230737	0.999915		AT5L2	0.142264	0.761779		CFAB	0.226015	0.114509	0.625484		IGKC	0.229611	0.991771		GRM2B	0.204841	0.996413		YG045	0.230737	0.999915		PCLO	0.163478	0.869742		ZN512	0.226401	0.130282	0.711075
TEX15	0.212014	1		KI13A	0.204878	0.996413		KNL1	0.230737	0.999915		CNDP1	0.142264	0.761779		ZFY16	0.226015	0.114509	0.625484		KV320	0.23094	0.991771		KI13A	0.204878	0.996413		KNL1	0.230737	0.999915		BIP	0.170205	0.869742		STK4	-0.226215	0.130606	0.711075
SCAFB	0.213274	1		NBEA	0.208614	0.996413		FBX27	0.230737	0.999915		PFD2	0.142264	0.761779		ANGI	0.225021	0.116155	0.631302		S31A1.S31A6.S31A3.S31A7	0.233686	0.991771		NBEA	0.208614	0.996413		FBX27	0.230737	0.999915		MBL2	0.170205	0.869742		LV312	0.225522	0.131822	0.711075
PNPT1	0.214191	1		HV307	0.212338	0.996413		MYO3A	0.236908	0.999915		PS1C1	0.142264	0.761779		KVD30/KV230	-0.22302	0.119521	0.644779		TOX3	0.233692	0.991771		HV307	0.212338	0.996413		MYO3A	0.236908	0.999915		RBP2	0.170205	0.869742		FREM3	-0.224855	0.132998	0.711075
COBL1	0.214542	1		LST2	0.212363	0.996413		HV5X1	0.241077	0.999915		OGDHL	0.142264	0.761779		NPAS2	-0.222827	0.11985	0.644779		C4BPA	0.235041	0.991771		LST2	0.212363	0.996413		HV5X1	0.241077	0.999915		MED1	0.170205	0.869742		KLH34	-0.224731	0.133217	0.711075
GFI1	0.215828	1		C1	0.212375	0.996413		XIRP2	0.241077	0.999915		S12A7	0.142264	0.761779		GON4L	-0.222199	0.120924	0.644779		SPP24	0.235049	0.991771		C1	0.212375	0.996413		XIRP2	0.241077	0.999915		CB016	0.170205	0.869742		HPTR	0.224051	0.134427	0.711075
FCG3B	0.217109	1		NRAM2	0.212388	0.996413		LCAT	0.241077	0.999915		ICAM2	0.147106	0.771295		PER2	-0.222151	0.121007	0.644779		CAN7	0.236429	0.991771		NRAM2	0.212388	0.996413		LCAT	0.241077	0.999915		F120A	0.170205	0.869742		MYH4	0.223371	0.135645	0.711075
PTC1	0.217109	1		CCD73	0.212388	0.996413		HVD82	0.241077	0.999915		KV228.KVD28	0.149008	0.771295		SMD1	-0.221378	0.12234	0.648699		CENPE	0.237788	0.991771		CCD73	0.212388	0.996413		HVD82	0.241077	0.999915		NDUAD	0.170205	0.869742		ADCY6	-0.223247	0.135867	0.711075
G12	0.218392	1		KVD29	0.2124	0.996413		NOS2	0.241077	0.999915		CQ113	0.149008	0.771295		FOXO3	0.220799	0.123346	0.650862		LRFN5	0.239184	0.991771		KVD29	0.2124	0.996413		NOS2	0.241077	0.999915		PACN2	0.170205	0.869742		GPC6A	-0.223247	0.135867	0.711075
MRC1	0.219604	1		CL18A	0.2124	0.996413		BRCA2	0.241077	0.999915		CSPG2	0.149008	0.771295		ABR	0.220219	0.124359	0.653037		DCP1B	0.241971	0.991771		CL18A	0.2124	0.996413		BRCA2	0.241077	0.999915		HXC11	0.175114	0.869742		LRC28	0.222876	0.136536	0.711075
VNN2	0.219683	1		VIP2	0.214589	0.996413		FCN2	0.241077	0.999915		TEP1	0.149008	0.771295		GPTC1	0.219059	0.126404	0.655585		KVD07	0.241973	0.991771		VIP2	0.214589	0.996413		FCN2	0.241077	0.999915		ULK1	0.177133	0.869742		TMM94	0.222752	0.136759	0.711075
CO1A2	0.219693	1		SAA1	0.214589	0.996413		S31A1.S31A6.S31A3.S31A7	0.241077	0.999915		GTPB2	0.149008	0.771295		HAUS6	0.218673	0.127091	0.655585		LV657	0.243358	0.991771		SAA1	0.214589	0.996413		S31A1.S31A6.S31A3.S31A7	0.241077	0.999915		KBTBB	0.177133	0.869742		TP4AP/GPR98	0.220835	0.140257	0.711075
A2GL	0.220962	1		GHR	0.214589	0.996413		NXP20	0.241077	0.999915		TNR6B	0.149008	0.771295		SPSB2	0.218238	0.127867	0.655585		ASXL2	0.243372	0.991771		GHR	0.214589	0.996413		NXP20	0.241077	0.999915		FCG3A	0.177133	0.869742		C1QA	0.220773	0.140371	0.711075
NICA	0.220964	1		PRDX3	0.21606	0.996413		LIPE	0.241077	0.999915		PLMN	0.155986	0.784953		TEP1	-0.218045	0.128214	0.655585		CNT3B	0.243372	0.991771		PRDX3	0.21606	0.996413		LIPE	0.241077	0.999915		HBA	0.177133	0.869742		E41L2	0.220217	0.1414	0.711075
MASP1	0.22098	1		LBP	0.216223	0.996413		FOXO3	0.251728	0.999915		CFAH	0.155986	0.784953		GALE	-0.217854	0.128556	0.655585		DLGP2	0.244771	0.991771		LBP	0.216223	0.996413		FOXO3	0.251728	0.999915		PDE1B	0.177133	0.869742		ESYT2	-0.220155	0.141514	0.711075
KNL1	0.220984	1		STRCL	0.216235	0.996413		SAMP	0.251728	0.999915		MED1	0.155986	0.784953		PEPD	0.217659	0.128908	0.655585		TMM94	0.244774	0.991771		STRCL	0.216235	0.996413		SAMP	0.251728	0.999915		GPC6A	0.177133	0.869742		CQ113	0.220093	0.141629	0.711075
IF140	0.221393	1		SC24A	0.216235	0.996413		STT3A	0.251728	0.999915		MINP1	0.155986	0.784953		LV743	0.217321	0.129518	0.655585		GPC6A	0.244778	0.991771		SC24A	0.216235	0.996413		STT3A	0.251728	0.999915		AN13D	0.177133	0.869742		SNX16	-0.219784	0.142203	0.711075
B2MG	0.222286	1		PTN3	0.216235	0.996413		TTC3	0.251728	0.999915		AT11B	0.155986	0.784953		PSPC1	-0.217079	0.129955	0.655585		FLIP1	0.24757	0.991771		PTN3	0.216235	0.996413		TTC3	0.251728	0.999915		LIPE	0.177133	0.869742		KVD20	0.219413	0.142895	0.711075
ASXL2	0.2236	1		HSF5	0.220082	0.996413		SRPX	0.251728	0.999915		SNX14	0.155986	0.784953		IGLL1	0.216886	0.130306	0.655585		CO8A	0.247598	0.991771		HSF5	0.220082	0.996413		SRPX	0.251728	0.999915		CQ113	0.184263	0.869742		AHDC1	0.219131	0.143423	0.711075
HAUS6	0.224912	1		UBP5	0.220095	0.996413		FND3B	0.251728	0.999915		F206A	0.160687	0.784953		MYO9A	0.216306	0.131361	0.655585		CE042	0.247604	0.991771		UBP5	0.220095	0.996413		FND3B	0.251728	0.999915		FOXO3	0.184263	0.869742		IGJ	0.218609	0.144402	0.711075
STK4	0.224915	1		FBX27	0.22012	0.996413		TEKT4	0.251728	0.999915		GDPD5	0.160944	0.784953		ITIH2	0.215968	0.13198	0.655585		CASQ2	0.247608	0.991771		FBX27	0.22012	0.996413		TEKT4	0.251728	0.999915		PRAM2	0.184263	0.869742		KV112/KVD12	0.218547	0.144518	0.711075
ZKSC3	0.224916	1		A4	0.222405	0.996413		CEP89	0.258032	0.999915		EGFR	0.163201	0.784953		XIRP2	0.215273	0.133259	0.655585		S12A7	0.249012	0.991771		A4	0.222405	0.996413		CEP89	0.258032	0.999915		CFAI	0.184263	0.869742		KANL1	0.217867	0.145803	0.711075
HV158	0.226204	1		KANL1	0.222405	0.996413		KV112.KVD12	0.262692	0.999915		APOA2	0.163201	0.784953		SHAN1	0.214905	0.133939	0.655585		DAXX	0.249025	0.991771		KANL1	0.222405	0.996413		KV112.KVD12	0.262692	0.999915		CLUS	0.184263	0.869742		ROCK2	-0.217805	0.145921	0.711075
SLIK2	0.227556	1		ALG12	0.222405	0.996413		GOG8I.GOG8J.GOG8K.GOG8H	0.262692	0.999915		GBB3	0.163201	0.784953		MRO2B	-0.2145	0.134692	0.655585		K2C1	0.25189	0.991771		ALG12	0.222405	0.996413		GOG8I.GOG8J.GOG8K.GOG8H	0.262692	0.999915		ARL3	0.184263	0.869742		IF140	0.257227	0.148423	0.711075
RSPH9	0.227558	1		TIF1A	0.224054	0.996413		ATX7	0.262692	0.999915		SRCA	0.163201	0.784953		PIAS4	-0.214422	0.134836	0.655585		CBPN	0.253319	0.991771		TIF1A	0.224054	0.996413		ATX7	0.262692	0.999915		DCP1B	0.184263	0.869742		CUBN	0.216197	0.148994	0.711075
APOB	0.228861	1		DPOLA	0.230419	0.996413		FETA	0.262692	0.999915		NUDC2	0.163201	0.784953		YTDC2	0.214181	0.135287	0.655585		FIBA	0.253326	0.991771		DPOLA	0.230419	0.996413		FETA	0.262692	0.999915		DNHD1	0.184263	0.869742		BAAT	-0.21595	0.149471	0.711075
TEP1	0.228891	1		IKZF4	0.230419	0.996413		CFAI	0.262692	0.999915		CELF1	0.163201	0.784953		HV428	0.213988	0.135648	0.655585		ALDOB	0.254773	0.991771		IKZF4	0.230419	0.996413		CFAI	0.262692	0.999915		XPO4	0.184263	0.869742		APOL1	0.215579	0.150188	0.711075
IGHA1	0.232181	1		YTDC2	0.230419	0.996413		FBLN1	0.262692	0.999915		AT7L1	0.163201	0.784953		UBP5	-0.213698	0.136191	0.655585		KVD13.KV113	0.254777	0.991771		YTDC2	0.230419	0.996413		FBLN1	0.262692	0.999915		KV240.KVD40	0.191599	0.869742		DBF4B	0.215331	0.150668	0.711075
NRX2B.NRX2A	0.232919	1		GELS	0.231934	0.996413		LRP2	0.262692	0.999915		PTC2	0.163201	0.784953		MCR	-0.21336	0.136827	0.655585		KDM7A	0.254777	0.991771		GELS	0.231934	0.996413		LRP2	0.262692	0.999915		GELS	0.191599	0.869742		FA10	-0.215269	0.150788	0.711075
CAPS2	0.234267	1		KI13B	0.231997	0.996413		GNA12	0.262692	0.999915		ALDOB	0.168222	0.799586		ZFHX4	-0.212877	0.137739	0.655585		PTC1	0.256227	0.991771		KI13B	0.231997	0.996413		GNA12	0.262692	0.999915		GUAA	0.191599	0.869742		LG3BP	-0.215269	0.150788	0.711075
CARM1	0.234267	1		TRI16	0.23612	0.996413		MMRN1	0.262692	0.999915		X5NT3A	0.168222	0.799586		IGHG1/IGG1	0.211476	0.140409	0.655585		PNM8B	0.257674	0.991771		TRI16	0.23612	0.996413		MMRN1	0.262692	0.999915		ECM1	0.191599	0.869742		DUS28	-0.215022	0.151269	0.711075
UBP14	0.234271	1		IGKC	0.236146	0.996413		DNHD1	0.262692	0.999915		KV106	0.170657	0.799586		AGRL1	0.211379	0.140595	0.655585		NUMB	0.257681	0.991771		IGKC	0.236146	0.996413		DNHD1	0.262692	0.999915		ENTD1	0.191599	0.869742		KVD30/KV230	-0.21496	0.15139	0.711075
CBL	0.235617	1		TTYH1	0.238631	0.996413		NPAS2	0.262692	0.999915		FCN3	0.170657	0.799586		NEUM	0.211379	0.140595	0.655585		CBARP	0.259145	0.991771		TTYH1	0.238631	0.996413		NPAS2	0.262692	0.999915		KLH34	0.191599	0.869742		FHR4	-0.21496	0.15139	0.711075
EFCB7	0.235627	1		GLP3L	0.238631	0.996413		XPO4	0.262692	0.999915		KIF1A	0.170657	0.799586		NOP58	0.211089	0.141153	0.655585		CLD18	0.259151	0.991771		GLP3L	0.238631	0.996413		XPO4	0.262692	0.999915		CHSTC	0.191599	0.869742		F206A	-0.214647	0.152001	0.711075
SMD1	0.235628	1		KDIS	0.238631	0.996413		RL35	0.268498	0.999915		CARM1	0.170657	0.799586		PAR10	-0.210075	0.143118	0.655585		CBG	0.260593	0.991771		KDIS	0.238631	0.996413		RL35	0.268498	0.999915		TSAP1	0.191599	0.869742		HV349	0.214527	0.152235	0.711075
HDAC7	0.236994	1		PCSK9	0.240281	0.996413		CRCM	0.27378	0.999915		TRDC	0.178357	0.805988		SRCA	0.20993	0.1434	0.655585		RGL3	0.260613	0.991771		PCSK9	0.240281	0.996413		CRCM	0.27378	0.999915		TENR	0.195317	0.869742		UBR3	0.214032	0.153205	0.711075
PSPC1	0.236994	1		ICAM5	0.244417	0.996413		PRA27.PRA25.PRAM4.PRAM5.PRAM9.PRAM6	0.273971	0.999915		IGHD.IGD	0.178357	0.805988		NU205	0.209882	0.143494	0.655585		KLKB1	0.26355	0.991771		ICAM5	0.244417	0.996413		PRA27.PRA25.PRAM4.PRAM5.PRAM9.PRAM6	0.273971	0.999915		ZA2G	0.199142	0.869742		CO3	0.213538	0.15418	0.711075
LV319	0.238354	1		TTC3	0.244442	0.996413		LR10B	0.273971	0.999915		LDHB	0.178357	0.805988		T2R20	0.209785	0.143683	0.655585		ALS	0.263558	0.991771		TTC3	0.244442	0.996413		LR10B	0.273971	0.999915		RFC1	0.199142	0.869742		KIF1A	0.213538	0.15418	0.711075
HV373	0.238358	1		AGRA3	0.244442	0.996413		VPS4B.VPS4A	0.273971	0.999915		COEA1	0.178357	0.805988		TSSC4	-0.209785	0.143683	0.655585		PRAM2	0.265045	0.991771		AGRA3	0.244442	0.996413		VPS4B.VPS4A	0.273971	0.999915		JIP2	0.199142	0.869742		GGNB1	-0.213352	0.154547	0.711075
NEUM	0.23973	1		UTS2	0.244468	0.996413		TSC2	0.273971	0.999915		HAUS6	0.178357	0.805988		KVD29	-0.209205	0.144819	0.655585		CAM	0.26505	0.991771		UTS2	0.244468	0.996413		TSC2	0.273971	0.999915		DYHC1	0.199142	0.869742		UD19	-0.213105	0.155037	0.711075
PSG2	0.242503	1		PANX3	0.244468	0.996413		RAB30	0.273971	0.999915		LRFN5	0.182619	0.805988		DPOLA	0.208529	0.146152	0.655585		LRC28	0.268031	0.991771		PANX3	0.244468	0.996413		RAB30	0.273971	0.999915		SF3B3	0.199142	0.869742		GON4L	-0.212363	0.156513	0.714831
IGKC	0.24528	1		CFAH	0.248654	0.996413		LRIT3	0.273971	0.999915		ALG12	0.182933	0.805988		M3K4	-0.208164	0.146876	0.655585		MMRN1	0.268044	0.991771		CFAH	0.248654	0.996413		LRIT3	0.273971	0.999915		ZPI	0.199142	0.869742		SNX14	-0.211806	0.157628	0.715581
APOC3	0.246679	1		LV301	0.248705	0.996413		HAUS6	0.273971	0.999915		EPHA2	0.183448	0.805988		UBP31	-0.207611	0.147975	0.655585		ICAM5	0.269527	0.991771		LV301	0.248705	0.996413		HAUS6	0.273971	0.999915		F206A	0.204101	0.869742		TRFE	0.211064	0.159122	0.715581
HV108	0.246703	1		CO9	0.248705	0.996413		ABCA5	0.273971	0.999915		PCX2	0.186305	0.805988		ITB5	-0.207563	0.148072	0.655585		DCD	0.26953	0.991771		CO9	0.248705	0.996413		ABCA5	0.273971	0.999915		EFCB7	0.206895	0.869742		IGHG4	0.211002	0.159247	0.715581
CF251	0.248098	1		CHD7	0.248705	0.996413		KCJ15	0.273971	0.999915		CO2A1	0.186305	0.805988		K2026	-0.207418	0.148361	0.655585		CARM1	0.269545	0.991771		CHD7	0.248705	0.996413		KCJ15	0.273971	0.999915		PROZ	0.206895	0.869742		VWDE	-0.210631	0.159999	0.715581
LIN41	0.248108	1		C102A	0.248718	0.996413		TM246	0.273971	0.999915		FCG3A	0.186305	0.805988		HV118	0.207273	0.148651	0.655585		HV108	0.27106	0.991771		C102A	0.248718	0.996413		TM246	0.273971	0.999915		HELZ	0.206895	0.869742		CCD73	-0.210446	0.160376	0.715581
SYTL1	0.249516	1		ULK1	0.252916	0.996413		BAZ2A	0.273971	0.999915		CBPN	0.186305	0.805988		CAC1G	0.20708	0.149039	0.655585		CO8G	0.272555	0.991771		ULK1	0.252916	0.996413		BAZ2A	0.273971	0.999915		FOXA1	0.206895	0.869742		TEKT4	-0.210322	0.160627	0.715581
LRFN5	0.250939	1		VTNC	0.252916	0.996413		PNM8B	0.273971	0.999915		MY15B	0.186305	0.805988		BRWD1	0.206964	0.149271	0.655585		SC24A	0.272561	0.991771		VTNC	0.252916	0.996413		PNM8B	0.273971	0.999915		VLDLR	0.206895	0.869742		CO6	-0.208343	0.164691	0.727408
CARD9	0.250939	1		KVD15	0.252994	0.996413		TLXNB	0.280647	0.999915		APMAP	0.186305	0.805988		CBPN	0.206839	0.149524	0.655585		GTPB2	0.272571	0.991771		KVD15	0.252994	0.996413		TLXNB	0.280647	0.999915		CUL7	0.206895	0.869742		CYTC	0.208158	0.165076	0.727408
QSOX1	0.252361	1		BY55	0.252994	0.996413		T200C	0.285565	0.999915		FIBB	0.187427	0.805988		AHSA2	0.206307	0.150596	0.655585		OSBL7	0.272574	0.991771		BY55	0.252994	0.996413		T200C	0.285565	0.999915		CORA1	0.206895	0.869742		MMP8	0.210433	0.16529	0.727408
ULK1	0.253782	1		BRS3	0.252994	0.996413		E41L2	0.285565	0.999915		SO1B1	0.190947	0.805988		STT3A	0.205921	0.151379	0.655585		CHD9	0.274077	0.991771		BRS3	0.252994	0.996413		E41L2	0.285565	0.999915		BBOF1	0.206895	0.869742		K2C1	-0.207441	0.166568	0.728867
AKAP4	0.256678	1		BRCA2	0.253007	0.996413		HV311	0.285565	0.999915		XIRP2	0.191469	0.805988		COG1	0.205534	0.152165	0.655585		COBL1	0.274081	0.991771		BRCA2	0.253007	0.996413		HV311	0.285565	0.999915		CB015	0.206895	0.869742		CEBPZ	0.207056	0.167375	0.728867
N4BP1	0.259585	1		RPTN	0.253007	0.996413		IGHA1	0.285565	0.999915		VIP2	0.194504	0.805988		HV311	0.205443	0.152352	0.655585		AT7L1	0.274084	0.991771		RPTN	0.253007	0.996413		IGHA1	0.285565	0.999915		STAG1	0.206895	0.869742		CO8A	-0.206055	0.169483	0.728867
SHRM3	0.261044	1		MPP10	0.255659	0.996413		PXDC2	0.285565	0.999915		APOA1	0.194504	0.805988		GBRAP/GBRL1	0.205216	0.152815	0.655585		CNDP1	0.274085	0.991771		MPP10	0.255659	0.996413		PXDC2	0.285565	0.999915		SAMD8	0.206895	0.869742		HV69D	-0.20587	0.169876	0.728867
RET	0.262367	1		CBARP	0.255659	0.996413		YI025	0.285565	0.999915		S10A9	0.194504	0.805988		ZNF92	0.205003	0.15325	0.655585		ROCK1	0.27409	0.991771		CBARP	0.255659	0.996413		YI025	0.285565	0.999915		GLOD4	0.206895	0.869742		RAB30	-0.205498	0.170664	0.728867
CRCM	0.262492	1		MPRIP	0.257321	0.996413		DLGP2	0.285565	0.999915		K2026	0.194504	0.805988		KNG1	0.20481	0.153646	0.655585		RHDF2	0.275619	0.991771		MPRIP	0.257321	0.996413		DLGP2	0.285565	0.999915		PFD2	0.206895	0.869742		GTPB2	0.205313	0.171058	0.728867
TSP1	0.262498	1		VATH	0.257321	0.996413		MBD5	0.285565	0.999915		OBSCN	0.194504	0.805988		YS043	0.204327	0.15464	0.655585		A2AP	0.277129	0.991771		VATH	0.257321	0.996413		MBD5	0.285565	0.999915		KVD21	0.211288	0.869742		TGO1	0.204905	0.171928	0.728867
ATP7A	0.262505	1		PPARG	0.257346	0.996413		ZN219	0.285565	0.999915		GGNB1	0.194504	0.805988		CB016	0.204133	0.155039	0.655585		CELF1	0.277146	0.991771		PPARG	0.257346	0.996413		ZN219	0.285565	0.999915		NOE1	0.212223	0.869742		ADIPO	0.204756	0.172247	0.728867
RYR3	0.262505	1		DYH14	0.257346	0.996413		PTPRQ	0.285565	0.999915		CC174	0.194504	0.805988		SHIP1	-0.204133	0.155039	0.655585		HV226	0.277149	0.991771		DYH14	0.257346	0.996413		PTPRQ	0.285565	0.999915		RET	0.214066	0.869742		GOGB1	0.204695	0.172379	0.728867
UB2G1	0.262506	1		S31A1.S31A6.S31A3.S31A7	0.257346	0.996413		KVD29	0.297476	0.999915		PRAG1	0.194504	0.805988		NEK10	-0.204085	0.155139	0.655585		AMPN	0.278687	0.991771		S31A1.S31A6.S31A3.S31A7	0.257346	0.996413		KVD29	0.297476	0.999915		LV136	0.214859	0.869742		COG1	0.2042	0.173441	0.728867
PFD6	0.263975	1		CH031	0.261686	0.996413		CDRT1	0.297476	0.999915		KVD21	0.198895	0.805988		UBN1	-0.203861	0.155604	0.655585		CHD7	0.280222	0.991771		CH031	0.261686	0.996413		CDRT1	0.297476	0.999915		HV315	0.214859	0.869742		TCOF	0.203519	0.17491	0.728867
ADA2	0.263975	1		PTC2	0.261738	0.996413		YAP1	0.297476	0.999915		HV311	0.199849	0.805988		CFA20	0.203264	0.156843	0.65789		PPIC	0.280229	0.991771		PTC2	0.261738	0.996413		YAP1	0.297476	0.999915		SAMP	0.214859	0.869742		FRY	-0.203519	0.17491	0.728867
ALPK3	0.265452	1		NID1	0.264475	0.996413		SH3BG	0.297476	0.999915		NTM2B.NTM2D.NTM2A	0.201166	0.805988		CD14	-0.202733	0.157953	0.65789		VIP2	0.280231	0.991771		NID1	0.264475	0.996413		SH3BG	0.297476	0.999915		EVC	0.214859	0.869742		ZFHX4	-0.203519	0.17491	0.728867
FLIP1	0.268392	1		APOA2	0.265804	0.996413		LV321	0.297476	0.999915		ZSC9	0.201427	0.805988		ACRO	-0.202684	0.158054	0.65789		RAVR2	0.28178	0.991771		APOA2	0.265804	0.996413		LV321	0.297476	0.999915		CARM1	0.214859	0.869742		TPTE	0.203458	0.175043	0.728867
SNTG1	0.268427	1		DBF4B	0.266128	0.996413		TCP10	0.297476	0.999915		LV312	0.20183	0.805988		GNA12	-0.202008	0.159476	0.65789		VNN2	0.283329	0.991771		DBF4B	0.266128	0.996413		TCP10	0.297476	0.999915		SNTG1	0.214859	0.869742		MPP10	0.203	0.176037	0.728867
RSF1	0.269918	1		LRC63	0.266141	0.996413		OCLN	0.297476	0.999915		IF140	0.202876	0.805988		PCYOX	0.20196	0.159578	0.65789		STAG2	0.283338	0.991771		LRC63	0.266141	0.996413		OCLN	0.297476	0.999915		KCJ18	0.223037	0.869742		HEAT6	0.202512	0.177101	0.728867
AGRA3	0.271397	1		FBLN1	0.26618	0.996413		RHDF2	0.297476	0.999915		KJ01	0.202956	0.805988		MAGAA	-0.201863	0.159782	0.65789		LIRB5	0.28489	0.991771		FBLN1	0.26618	0.996413		RHDF2	0.297476	0.999915		IGLL5.IGL1	0.223037	0.869742		TLR2	-0.202345	0.177466	0.728867
DOCK7	0.271419	1		SMD1	0.26618	0.996413		RTKN2	0.297476	0.999915		SAA4	0.202956	0.805988		ZN746	-0.200752	0.162141	0.659184		GWL	0.28489	0.991771		SMD1	0.26618	0.996413		RTKN2	0.297476	0.999915		HPTR	0.223037	0.869742		GBRAP/GBRL1	0.201442	0.179449	0.728867
UCKL1	0.271422	1		PRD14	0.26618	0.996413		TAF1L	0.297476	0.999915		UBR3	0.202956	0.805988		CABIN	-0.200124	0.163486	0.659184		RYR3	0.284892	0.991771		PRD14	0.26618	0.996413		TAF1L	0.297476	0.999915		APOB	0.223037	0.869742		HVD82	-0.200798	0.180871	0.728867
KVD33.KV133	0.272917	1		K1958	0.270635	0.996413		PIAS4	0.297476	0.999915		XIRP1	0.202956	0.805988		EFCB7	-0.199979	0.163798	0.659184		TM1L2	0.284892	0.991771		K1958	0.270635	0.996413		PIAS4	0.297476	0.999915		TF3C1	0.223037	0.869742		TEP1	-0.200737	0.181008	0.728867
MUC4	0.277477	1		CO4A	0.270661	0.996413		KI3L3	0.297476	0.999915		CORA1	0.202956	0.805988		K0232	0.199883	0.164005	0.659184		SRTD4	0.284896	0.991771		CO4A	0.270661	0.996413		KI3L3	0.297476	0.999915		KIF5A	0.223037	0.869742		TETN	-0.200613	0.181283	0.728867
HESX1	0.277479	1		IGHG3	0.270674	0.996413		BBOF1	0.297476	0.999915		ALPK3	0.202956	0.805988		ATS7	0.199834	0.164109	0.659184		AMBP	0.289605	0.991771		IGHG3	0.270674	0.996413		BBOF1	0.297476	0.999915		DOK6	0.223037	0.869742		SPC25	-0.200613	0.181283	0.728867
KMT2C	0.278998	1		HBA	0.270674	0.996413		RN19A	0.297476	0.999915		NPAS1	0.202956	0.805988		FCGBP	-0.199593	0.16463	0.659184		GBB3	0.289611	0.991771		HBA	0.270674	0.996413		RN19A	0.297476	0.999915		MUC6	0.223037	0.869742		PEDF	0.200489	0.181558	0.728867
CFAI	0.280526	1		ALS	0.275194	0.996413		EXTL2	0.297476	0.999915		GLP3L	0.202956	0.805988		NCOA1	-0.199496	0.164839	0.659184		SEM6D	0.289611	0.991771		ALS	0.275194	0.996413		EXTL2	0.297476	0.999915		TAF1L	0.223037	0.869742		DPS1	-0.200369	0.181826	0.728867
PRAM2	0.282069	1		PDE1B	0.27522	0.996413		SHAN1	0.297476	0.999915		MYO5B	0.202956	0.805988		ALDOB	-0.198984	0.165948	0.659184		RN19B	0.292779	0.991771		PDE1B	0.27522	0.996413		SHAN1	0.297476	0.999915		DPS1	0.223153	0.869742		CHD3/CHD5	0.200118	0.182384	0.728867
EVC	0.283613	1		LRIT3	0.27522	0.996413		REPS2	0.304522	0.999915		MYO3A	0.207	0.805988		HVD82	-0.19824	0.167569	0.659184		LV743	0.292792	0.991771		LRIT3	0.27522	0.996413		REPS2	0.304522	0.999915		WDR5.WDR5B	0.224024	0.869742		LIPJ	-0.198634	0.185717	0.736853
ANGT	0.285149	1		TM1L2	0.279779	0.996413		MYO9A	0.309702	0.999915		RC3H2	0.20828	0.805988		SELO	-0.198144	0.16778	0.659184		CO9	0.294374	0.991771		TM1L2	0.279779	0.996413		MYO9A	0.309702	0.999915		PCX2	0.23143	0.869742		K0232	0.19851	0.185996	0.736853
HV323	0.286729	1		HV323	0.279805	0.996413		CFA99	0.309702	0.999915		HV309	0.211664	0.805988		GOGB1	0.197806	0.168522	0.659184		CLM4	0.294375	0.991771		HV323	0.279805	0.996413		CFA99	0.309702	0.999915		LV147	0.23143	0.869742		CHSTC	0.198325	0.186416	0.736853
RN19B	0.289854	1		PON1	0.28272	0.996413		CUX2	0.309702	0.999915		VTDB	0.211664	0.805988		RN19B	-0.197417	0.169376	0.659184		NRAM2	0.295978	0.991771		PON1	0.28272	0.996413		CUX2	0.309702	0.999915		APOD	0.23143	0.869742		COBL1	-0.195789	0.192225	0.757059
KNTC1	0.291434	1		GBB3	0.284468	0.996413		STK3	0.309702	0.999915		HEP2	0.211664	0.805988		KAD9	-0.197352	0.169521	0.659184		SPTB2	0.295984	0.991771		GBB3	0.284468	0.996413		STK3	0.309702	0.999915		IC1	0.23143	0.869742		C2TA	-0.19548	0.192942	0.757139
CCD96	0.291434	1		PP2BC	0.284468	0.996413		PTC1	0.309702	0.999915		GBRB1	0.211664	0.805988		ZN608	-0.197323	0.169585	0.659184		IGHG2	0.297568	0.991771		PP2BC	0.284468	0.996413		PTC1	0.309702	0.999915		PAFA	0.23143	0.869742		RAI1	-0.194985	0.194093	0.758917
GGPPS	0.292944	1		LRC28	0.284468	0.996413		VASN	0.309702	0.999915		HV102	0.211664	0.805988		FINC	0.197178	0.169905	0.659184		UBP14	0.297594	0.991771		LRC28	0.284468	0.996413		VASN	0.309702	0.999915		HSF5	0.23143	0.869742		CSMD3	0.194182	0.195974	0.760133
KI20A	0.292975	1		F199X	0.288672	0.996413		CARD9	0.309702	0.999915		LHX2	0.211664	0.805988		HEMO	0.197178	0.169905	0.659184		PFD6	0.2992	0.991771		F199X	0.288672	0.996413		CARD9	0.309702	0.999915		AKAP4	0.23143	0.869742		A1AG1	-0.193749	0.196992	0.760133
ARHG3	0.293019	1		S12A7	0.289131	0.996413		SNTG1	0.309702	0.999915		PCD23	0.211664	0.805988		NAGAB	-0.196501	0.171403	0.659184		TCOF	0.299208	0.991771		S12A7	0.289131	0.996413		SNTG1	0.309702	0.999915		M18BP	0.23143	0.869742		FA5	0.193378	0.197868	0.760133
TSSC4	0.294573	1		GOG8I.GOG8J.GOG8K.GOG8H	0.28917	0.996413		F120A	0.309702	0.999915		HMCN2	0.211664	0.805988		GUAA	0.196453	0.171511	0.659184		HYDIN	0.300821	0.991771		GOG8I.GOG8J.GOG8K.GOG8H	0.28917	0.996413		F120A	0.309702	0.999915		RPTN	0.23143	0.869742		EVC	0.193068	0.1986	0.760133
GON4L	0.296186	1		KRIT1	0.28917	0.996413		ATS7	0.309702	0.999915		CTIP	0.211664	0.805988		AP3B1/AP3B2	-0.196405	0.171618	0.659184		TMOD4	0.300825	0.991771		KRIT1	0.28917	0.996413		ATS7	0.309702	0.999915		TM1L2	0.23143	0.869742		BIG3	0.193068	0.1986	0.760133
AT7L1	0.296186	1		THBG	0.28917	0.996413		DCAF1	0.309702	0.999915		CCDC8	0.211664	0.805988		GRDN	0.195245	0.174212	0.66679		SAA1	0.302446	0.991771		THBG	0.28917	0.996413		DCAF1	0.309702	0.999915		LEO1	0.23143	0.869742		CARM1	-0.193068	0.1986	0.760133
CH031	0.297765	1		RTKN2	0.28917	0.996413		SYTL1	0.310685	0.999915		LV310	0.220631	0.805988		KDM7A	-0.194376	0.176176	0.670167		ICOSL	0.305708	0.991771		RTKN2	0.28917	0.996413		SYTL1	0.310685	0.999915		DAXX	0.23143	0.869742		UBP10	-0.191831	0.201546	0.76827
GIPC3	0.29779	1		VPS50	0.28917	0.996413		ERBIN	0.316887	0.999915		KVD15	0.220631	0.805988		HPT	0.194038	0.176944	0.670167		FPGT	0.305719	0.991771		VPS50	0.28917	0.996413		ERBIN	0.316887	0.999915		BAZ2B	0.23143	0.869742		LV949	0.191584	0.202139	0.76827
KV320	0.299356	1		RFC1	0.292148	0.996413		PEPD	0.322246	0.999915		FCG3B	0.220631	0.805988		KI3L3	-0.194038	0.176944	0.670167		WDR5.WDR5B	0.307346	0.991771		RFC1	0.292148	0.996413		PEPD	0.322246	0.999915		BAZ2A	0.23143	0.869742		PTGDS	-0.191275	0.202882	0.768294
PEPD	0.29939	1		CO4B	0.293898	0.996413		PAFA	0.322246	0.999915		UTS2	0.220631	0.805988		LRCH2	0.193313	0.178597	0.674082		C1QA	0.307347	0.991771		CO4B	0.293898	0.996413		PAFA	0.322246	0.999915		KV401	0.240039	0.869742		ECM1	-0.190904	0.203776	0.768294
ZFAT	0.29939	1		CELF1	0.293911	0.996413		NCOA1	0.322246	0.999915		HPTR	0.220631	0.805988		CO6	-0.192975	0.179373	0.674666		NSD1	0.307363	0.991771		CELF1	0.293911	0.996413		NCOA1	0.322246	0.999915		PGFRA	0.240039	0.869742		PROC	0.190657	0.204374	0.768294
ROCK1	0.299391	1		LRFN5	0.293911	0.996413		GLP3L	0.322246	0.999915		LV743	0.220631	0.805988		STAG2	0.192589	0.180262	0.675673		MYO5B	0.307363	0.991771		LRFN5	0.293911	0.996413		GLP3L	0.322246	0.999915		NEUM	0.240039	0.869742		CCD27	0.190409	0.204973	0.768294
ZBT10	0.300994	1		TMM94	0.293924	0.996413		K1468	0.322246	0.999915		CENPE	0.220631	0.805988		FA11	0.192057	0.18149	0.677862		ABRX2	0.308962	0.991771		TMM94	0.293924	0.996413		K1468	0.322246	0.999915		KAIN	0.240039	0.869742		ARHGC	0.189605	0.206927	0.76992
DCAF5	0.300998	1		MICA3	0.293924	0.996413		S12A7	0.322246	0.999915		ATP7A	0.220631	0.805988		ROCK2	-0.191526	0.182725	0.677862		CF251	0.308998	0.991771		MICA3	0.293924	0.996413		S12A7	0.322246	0.999915		UT14C	0.240039	0.869742		COL10	-0.189543	0.207078	0.76992
MMRN2	0.302605	1		KCJ18	0.298704	0.996413		IBP2	0.328892	0.999915		AHNK	0.220631	0.805988		NOE1	0.191403	0.183011	0.677862		CADH1	0.310639	0.991771		KCJ18	0.298704	0.996413		IBP2	0.328892	0.999915		ZFY26	0.240039	0.869742		CO2	0.189358	0.207531	0.76992
BRCA2	0.304228	1		LV151	0.298717	0.996413		SNPH	0.335105	0.999915		TITIN	0.220631	0.805988		KMT2D	-0.190995	0.183965	0.677862		IF4G3	0.310652	0.991771		LV151	0.298717	0.996413		SNPH	0.335105	0.999915		UBR3	0.240039	0.869742		HV315	0.18874	0.209047	0.770672
PABP1	0.305855	1		PABP1	0.298717	0.996413		IF4G3	0.335105	0.999915		IMPG2	0.220631	0.805988		RGL3	-0.190995	0.183965	0.677862		UBE3C	0.310665	0.991771		PABP1	0.298717	0.996413		IF4G3	0.335105	0.999915		DRC7	0.240039	0.869742		CSCL2	0.188577	0.209446	0.770672
AHSA2	0.305862	1		CYTC	0.301781	0.996413		ZN292	0.335105	0.999915		PCLO	0.220631	0.805988		AKAP4	0.190174	0.185893	0.68015		PANX3	0.313981	0.991771		CYTC	0.301781	0.996413		ZN292	0.335105	0.999915		F16A2	0.240039	0.869742		RN213	0.188241	0.210275	0.770672
HXC11	0.307483	1		SRCA	0.303483	0.996413		CO3	0.335105	0.999915		NKRF	0.221572	0.805988		H1X	0.18998	0.186349	0.68015		HV320	0.31399	0.991771		SRCA	0.303483	0.996413		CO3	0.335105	0.999915		BD1L1	0.240039	0.869742		DAXX	-0.188121	0.21057	0.770672
STT3A	0.309122	1		HNRPD	0.303575	0.996413		IGHG3	0.335105	0.999915		SH321	0.229858	0.805988		CC187	0.189932	0.186463	0.68015		ULK1	0.315641	0.991771		HNRPD	0.303575	0.996413		IGHG3	0.335105	0.999915		FBX27	0.240039	0.869742		JIP3	0.187688	0.211641	0.77086
CO2A1	0.309126	1		ADA2	0.303575	0.996413		TTHY	0.335105	0.999915		KV139.KVD39	0.229858	0.805988		HYOU1	0.189642	0.187148	0.680368		PPARG	0.317339	0.991771		ADA2	0.303575	0.996413		TTHY	0.335105	0.999915		TBL1R	0.240039	0.869742		LR10B	0.187441	0.212255	0.77086
IBP2	0.310763	1		PCMD1	0.303588	0.996413		C4BPA	0.335105	0.999915		C1QB	0.229858	0.805988		MCE1	-0.188966	0.188755	0.683921		CO2	0.319005	0.991771		PCMD1	0.303588	0.996413		C4BPA	0.335105	0.999915		UBQL4	0.240039	0.869742		CERU	0.186884	0.21364	0.77086
MAML2	0.310763	1		RIM3C.RIM3B.RIM3A	0.308499	0.996413		TPTE	0.335105	0.999915		CXCL7	0.229858	0.805988		TMCC1	-0.187662	0.191881	0.692869		C102A	0.319007	0.991771		RIM3C.RIM3B.RIM3A	0.308499	0.996413		TPTE	0.335105	0.999915		NRROS	0.245765	0.872397		XIRP1	0.186637	0.214257	0.77086
DOP1	0.310773	1		S22AK	0.311619	0.996413		SF3B3	0.335105	0.999915		APOC4	0.229858	0.805988		CBG	0.187179	0.193048	0.692869		TTYH1	0.31902	0.991771		S22AK	0.311619	0.996413		SF3B3	0.335105	0.999915		FANCJ	0.247373	0.872397		HV307	-0.186575	0.214412	0.77086
PCD23	0.312347	1		MFS10	0.311619	0.996413		TGO1	0.335105	0.999915		HBA	0.229858	0.805988		STRCL	-0.186358	0.195043	0.692869		CCDC8	0.320702	0.991771		MFS10	0.311619	0.996413		TGO1	0.335105	0.999915		AP3B1.AP3B2	0.248866	0.872397		IBP3	0.18639	0.214876	0.77086
IGHM	0.312409	1		HAOX2	0.311619	0.996413		AN13D	0.335105	0.999915		UBP31	0.229858	0.805988		DYN2	-0.186358	0.195043	0.692869		SHIP1	0.320711	0.991771		HAOX2	0.311619	0.996413		AN13D	0.335105	0.999915		ZN888	0.248866	0.872397		DCAF5	0.185746	0.216492	0.772449
CELF1	0.314072	1		TRDC	0.313448	0.996413		NIN	0.335105	0.999915		OR8H1	0.229858	0.805988		UBP14	-0.186164	0.195515	0.692869		YI025	0.320713	0.991771		TRDC	0.313448	0.996413		NIN	0.335105	0.999915		HSP7C	0.248866	0.872397		DSG1	0.185647	0.216741	0.772449
KVD30.KV230	0.314075	1		SI1L2	0.313448	0.996413		PSPC1	0.335105	0.999915		NEB2	0.229858	0.805988		F16A2	-0.185826	0.196342	0.692869		ATX1	0.321585	0.991771		SI1L2	0.313448	0.996413		PSPC1	0.335105	0.999915		EMAL5	0.248866	0.872397		SPP24	-0.184411	0.219872	0.775055
SYNE1	0.315731	1		KLH34	0.313461	0.996413		STAR5	0.335105	0.999915		TM246	0.229858	0.805988		EXO1	0.185633	0.196816	0.692869		RAB30	0.322387	0.991771		KLH34	0.313461	0.996413		STAR5	0.335105	0.999915		SNX29	0.248866	0.872397		MASP2	0.184039	0.220818	0.775055
CRIS3	0.315735	1		NOP2	0.31845	0.996413		VIP2	0.348279	0.999915		TBL1R	0.229858	0.805988		NOP2	-0.185391	0.19741	0.692869		STK3	0.322391	0.991771		NOP2	0.31845	0.996413		VIP2	0.348279	0.999915		SLIK2	0.248866	0.872397		D2HDH	-0.183545	0.222083	0.775055
HV5X1	0.315737	1		HDAC4	0.31845	0.996413		CO8G	0.348279	0.999915		NET4	0.229858	0.805988		ZFAT	0.185198	0.197886	0.692869		LRIT3	0.322397	0.991771		HDAC4	0.31845	0.996413		CO8G	0.348279	0.999915		AT7L1	0.248866	0.872397		ASXL3	0.183491	0.222221	0.775055
HV205	0.315737	1		KMT2C	0.318463	0.996413		CBG	0.348279	0.999915		SNTG1	0.229858	0.805988		TCOF	0.185005	0.198362	0.692869		MY18B	0.322408	0.991771		KMT2C	0.318463	0.996413		CBG	0.348279	0.999915		KI20A	0.253766	0.872397		KVD33/KV133	-0.183483	0.222242	0.775055
PLXB2	0.315738	1		GP1BA	0.318476	0.996413		EXO1	0.348279	0.999915		KV109	0.239349	0.808801		GNA11/GNAQ	-0.18486	0.19872	0.692869		NFAC4	0.324089	0.991771		GP1BA	0.318476	0.996413		EXO1	0.348279	0.999915		CO3A1	0.257913	0.872397		GP1BA	-0.183236	0.222877	0.775055
SRPX	0.317392	1		SETX	0.318476	0.996413		NICA	0.348901	0.999915		GPR37	0.239349	0.808801		ASMT	-0.184619	0.199318	0.692869		ARHGA	0.325776	0.991771		SETX	0.318476	0.996413		NICA	0.348901	0.999915		EF2	0.257913	0.872397		TTHY	-0.18305	0.223353	0.775055
LCN1	0.317401	1		KV109	0.321663	0.996413		COG6	0.358934	0.999915		ULK1	0.239349	0.808801		PFD6	-0.184039	0.200757	0.692869		TRFL	0.3258	0.991771		KV109	0.321663	0.996413		COG6	0.358934	0.999915		HV102	0.257913	0.872397		NAA10	0.182897	0.223748	0.775055
GDPD5	0.319074	1		WDR97	0.321663	0.996413		NMD3B	0.361768	0.999915		HV323	0.239349	0.808801		PERM1	-0.183942	0.200998	0.692869		RSF1	0.325808	0.991771		WDR97	0.321663	0.996413		NMD3B	0.361768	0.999915		RL35	0.257913	0.872397		ARHG3	-0.182207	0.22553	0.775055
TNC18	0.32243	1		CBG	0.321663	0.996413		LV319	0.361768	0.999915		APOC1	0.239349	0.808801		TF3C1	-0.183797	0.201359	0.692869		ENPL	0.327517	0.991771		CBG	0.321663	0.996413		LV319	0.361768	0.999915		GALC	0.257913	0.872397		ZSC9	0.183796	0.226826	0.775055
FBLN2	0.324113	1		CSPG2	0.321663	0.996413		AMBP	0.361768	0.999915		GSK3A	0.239349	0.808801		KCJ18	-0.183411	0.202325	0.692869		REPS2	0.327522	0.991771		CSPG2	0.321663	0.996413		AMBP	0.361768	0.999915		ATS20	0.257913	0.872397		MYO5B	0.181504	0.227355	0.775055
IGHG2	0.325792	1		RETST	0.321663	0.996413		HV434	0.361768	0.999915		NEK10	0.239349	0.808801		HDAC7	0.182831	0.203779	0.692869		GUAA	0.332691	0.991771		RETST	0.321663	0.996413		HV434	0.361768	0.999915		SEZ6	0.257913	0.872397		GDPD5	0.181127	0.228339	0.775055
VPS50	0.325812	1		IRX5	0.323543	0.996413		C1S	0.361768	0.999915		STAG1	0.239349	0.808801		PCD23	-0.18259	0.204388	0.692869		PLSL	0.332701	0.991771		IRX5	0.323543	0.996413		C1S	0.361768	0.999915		S31A1.S31A6.S31A3.S31A7	0.257913	0.872397		FA12	-0.180638	0.229618	0.775055
SRTD4	0.325817	1		RHDF2	0.323543	0.996413		GPV	0.361768	0.999915		PSPC1	0.239349	0.808801		ACL6A	-0.182493	0.204631	0.692869		PCSK9	0.334412	0.991771		RHDF2	0.323543	0.996413		GPV	0.361768	0.999915		CCD73	0.257913	0.872397		HDAC7	0.180515	0.229942	0.775055
KLH34	0.325818	1		ATX7	0.328623	0.996413		SLIP	0.361768	0.999915		COCA1	0.239349	0.808801		F199X	-0.182493	0.204631	0.692869		CFAI	0.334419	0.991771		ATX7	0.328623	0.996413		SLIP	0.361768	0.999915		SCAFB	0.257913	0.872397		HIPK3	-0.180205	0.230755	0.775055
GPX3	0.327506	1		LV657	0.328636	0.996413		GTD2A	0.361768	0.999915		EP15R	0.239349	0.808801		DBF4B	0.18172	0.206588	0.692869		IGHA1	0.335413	0.991771		LV657	0.328636	0.996413		GTD2A	0.361768	0.999915		MRO2B	0.263864	0.872397		APOH	0.180082	0.23108	0.775055
CAM	0.327511	1		APOE	0.328636	0.996413		ISL2	0.361768	0.999915		FPGT	0.240334	0.808801		PIGR	0.181624	0.206834	0.692869		IGHD.IGD	0.337913	0.991771		APOE	0.328636	0.996413		ISL2	0.361768	0.999915		GRM2B	0.265062	0.872397		TPA	-0.18002	0.231243	0.775055
OGDHL	0.329215	1		KVD20	0.328649	0.996413		FA84A	0.361768	0.999915		CENPV	0.240334	0.808801		PLXA2	0.181286	0.207694	0.692869		EMIL2	0.337913	0.991771		KVD20	0.328649	0.996413		FA84A	0.361768	0.999915		LUM	0.267179	0.872397		GWL	0.179896	0.231569	0.775055
HV349	0.329216	1		PACN2	0.328649	0.996413		TEP1	0.361768	0.999915		TOX3	0.249104	0.816433		MYO7A	0.181141	0.208064	0.692869		SH3BG	0.339672	0.991771		PACN2	0.328649	0.996413		TEP1	0.361768	0.999915		ZBED6	0.267179	0.872397		HV601	0.179834	0.231732	0.775055
GELS	0.330909	1		HRG	0.328663	0.996413		COL11	0.361768	0.999915		TNC18	0.249104	0.816433		PROC	0.181044	0.208311	0.692869		TSSC4	0.341405	0.991771		HRG	0.328663	0.996413		COL11	0.361768	0.999915		IRF8	0.267179	0.872397		GNA11/GNAQ	-0.179834	0.231732	0.775055
NEB2	0.330937	1		AKA11	0.33191	0.996413		CO7A1	0.361945	0.999915		CD14	0.249104	0.816433		LV537	-0.180996	0.208434	0.692869		CDRT1	0.341435	0.991771		AKA11	0.33191	0.996413		CO7A1	0.361945	0.999915		CBARP	0.267179	0.872397		TM1L2	0.179463	0.232713	0.775947
LAMB4	0.332641	1		GTPB2	0.333821	0.996413		UBN1	0.364739	0.999915		CO7	0.249104	0.816433		SAMP	0.180996	0.208434	0.692869		AT11B	0.344963	0.991771		GTPB2	0.333821	0.996413		UBN1	0.364739	0.999915		KCNG4	0.267179	0.872397		SND1	0.178332	0.235719	0.781556
TENR	0.332643	1		FA9	0.333834	0.996413		AHSA2	0.36982	0.999915		CCD73	0.249104	0.816433		AKT2	-0.180609	0.209424	0.694036		CEA16	0.346721	0.991771		FA9	0.333834	0.996413		AHSA2	0.36982	0.999915		HESX1	0.267179	0.872397		CO5	0.177979	0.236663	0.781556
PRRT4	0.332644	1		PPIC	0.333834	0.996413		IKZF1	0.372345	0.999915		CP071	0.249104	0.816433		KV109	-0.179692	0.211787	0.698931		MYH4	0.346747	0.991771		PPIC	0.333834	0.996413		IKZF1	0.372345	0.999915		CAN7	0.267179	0.872397		AT5L2	-0.177855	0.236994	0.781556
ZN746	0.334375	1		DOK6	0.333834	0.996413		LRC57	0.373563	0.999915		CARD9	0.249104	0.816433		A2GL	0.178629	0.214546	0.698931		H4	0.34846	0.991771		DOK6	0.333834	0.996413		LRC57	0.373563	0.999915		LAMB1	0.273249	0.872397		GLP3L	0.177732	0.237326	0.781556
CADH1	0.336082	1		SO3A1	0.338992	0.996413		HV601	0.375568	0.999915		MAP1B	0.253587	0.816433		KIF1A	0.178484	0.214924	0.698931		HV118	0.348518	0.991771		SO3A1	0.338992	0.996413		HV601	0.375568	0.999915		GOG8I.GOG8J.GOG8K.GOG8H	0.276667	0.872397		ATS7	0.177484	0.23799	0.781556
HRG	0.337826	1		LV147	0.339006	0.996413		HV69D	0.375568	0.999915		NRROS	0.254997	0.816433		TLR2	-0.178146	0.215809	0.698931		FANCF	0.348524	0.991771		LV147	0.339006	0.996413		HV69D	0.375568	0.999915		CO1A2	0.276667	0.872397		KLKB1	0.176495	0.240659	0.78794
STRCL	0.337842	1		CSCL2	0.339019	0.996413		KV109	0.375568	0.999915		LAMB4	0.259125	0.816433		ABCAC	-0.178146	0.215809	0.698931		RSPH9	0.350315	0.991771		CSCL2	0.339019	0.996413		KV109	0.375568	0.999915		A2AP	0.276667	0.872397		NEUM	0.176124	0.241665	0.788492
COIA1	0.337842	1		LN28B	0.339019	0.996413		PRAM2	0.375568	0.999915		CTDS2	0.259125	0.816433		JIP3	-0.178049	0.216062	0.698931		GPR37	0.35207	0.991771		LN28B	0.339019	0.996413		PRAM2	0.375568	0.999915		IGLL1	0.276667	0.872397		MIPEP	0.175898	0.242278	0.788492
FETUA	0.341127	1		TIMP1	0.339045	0.996413		ULK1	0.375568	0.999915		TIMP1	0.259125	0.816433		MINP1	-0.177856	0.216569	0.698931		SMRD1	0.35211	0.991771		TIMP1	0.339045	0.996413		ULK1	0.375568	0.999915		PZP	0.276667	0.872397		GPR37	-0.175011	0.2447	0.792956
HV374	0.341321	1		MY18B	0.339058	0.996413		CO5	0.375568	0.999915		CRP	0.259125	0.816433		APOM	0.177808	0.216696	0.698931		MUC4	0.35211	0.991771		MY18B	0.339058	0.996413		CO5	0.375568	0.999915		PTPRB	0.276667	0.872397		PCLO	-0.17464	0.245718	0.792956
TSC2	0.341324	1		PNM8B	0.339058	0.996413		S10A8	0.375568	0.999915		CLUS	0.259125	0.816433		CEP89	-0.177705	0.216964	0.698931		CHSTC	0.35391	0.991771		PNM8B	0.339058	0.996413		S10A8	0.375568	0.999915		HGFA	0.276667	0.872397		CEP89	-0.174414	0.246338	0.792956
SO1B1	0.343074	1		MUC18	0.342363	0.996413		INSR	0.375568	0.999915		HGFA	0.259125	0.816433		NFAC4	-0.177566	0.217331	0.698931		FA84A	0.353914	0.991771		MUC18	0.342363	0.996413		INSR	0.375568	0.999915		CHD3.CHD5	0.276667	0.872397		RSCA1	-0.17433	0.246568	0.792956
LV208	0.343075	1		ZNF92	0.342363	0.996413		ACTA.ACTH.ACTC.ACTS	0.375568	0.999915		JIP2	0.259125	0.816433		PPARG	-0.177276	0.218094	0.699318		RORA	0.355708	0.991771		ZNF92	0.342363	0.996413		ACTA.ACTH.ACTC.ACTS	0.375568	0.999915		ABR	0.276667	0.872397		NOE1	0.172992	0.250269	0.802486
HMCN2	0.344842	1		BAZ2A	0.342363	0.996413		RYR3	0.375568	0.999915		LRCH2	0.259125	0.816433		CRIS3	-0.17631	0.220654	0.701763		TRFE	0.356827	0.991771		BAZ2A	0.342363	0.996413		RYR3	0.375568	0.999915		KDM7A	0.276667	0.872397		VTNC	0.172413	0.251883	0.803864
UTS2	0.346595	1		SMRC1	0.344321	0.996413		COBL1	0.375568	0.999915		M18BP	0.259125	0.816433		ZN410	0.176117	0.221168	0.701763		CAND1	0.35752	0.991771		SMRC1	0.344321	0.996413		COBL1	0.375568	0.999915		VPS50	0.276667	0.872397		TR10D	0.172272	0.252277	0.803864
TETN	0.346599	1		TBL1R	0.344321	0.996413		RFWD3	0.375568	0.999915		ASGL1	0.259125	0.816433		BIG3	0.175634	0.222458	0.701763		RHG05.RHG35	0.359334	0.991771		TBL1R	0.344321	0.996413		RFWD3	0.375568	0.999915		TEX15	0.276667	0.872397		EDRF1	0.172042	0.25292	0.803864
KV401	0.350128	1		ROCK2	0.344334	0.996413		CAN12	0.375568	0.999915		DCP1B	0.259125	0.816433		QSOX1	0.175489	0.222846	0.701763		AKP13	0.361162	0.991771		ROCK2	0.344334	0.996413		CAN12	0.375568	0.999915		PTPRQ	0.276667	0.872397		TENS3	-0.1713	0.255004	0.803864
CF106	0.350135	1		STK4	0.344334	0.996413		STXB4	0.375568	0.999915		BBOF1	0.259125	0.816433		KV240/KVD40	-0.175296	0.223363	0.701763		KRIT1	0.36299	0.991771		STK4	0.344334	0.996413		STXB4	0.375568	0.999915		M4A14	0.282861	0.872397		CC171	-0.171097	0.255578	0.803864
PTN3	0.350147	1		KV127	0.349636	0.996413		KANL1	0.375568	0.999915		BAZ2A	0.259125	0.816433		RA1L2	-0.175151	0.223752	0.701763		UBR3	0.364049	0.991771		KV127	0.349636	0.996413		KANL1	0.375568	0.999915		MIPEP	0.282861	0.872397		KAIN	0.170991	0.255876	0.803864
MYO5B	0.350148	1		ABCA1	0.349649	0.996413		ABCAC	0.375568	0.999915		HV404	0.269414	0.822621		BAZ2B	-0.174861	0.224532	0.701763		DYH10	0.364831	0.991771		ABCA1	0.349649	0.996413		ABCAC	0.375568	0.999915		HV64D	0.286376	0.872397		PS1C1	-0.170991	0.255876	0.803864
EXTL2	0.351906	1		XIRP2	0.349662	0.996413		CNBD1	0.375568	0.999915		KRIT1	0.269414	0.822621		KCJ15	0.174668	0.225052	0.701763		R3HD4	0.3666	0.991771		XIRP2	0.349662	0.996413		CNBD1	0.375568	0.999915		KCAB3	0.286376	0.872397		YTDC2	0.170249	0.257976	0.804603
CJ076	0.351919	1		EF2	0.349662	0.996413		ANC2	0.383593	0.999915		IGHG2	0.269414	0.822621		SNPH	-0.174571	0.225313	0.701763		COG1	0.36666	0.991771		EF2	0.349662	0.996413		ANC2	0.383593	0.999915		N4BP1	0.286376	0.872397		STAG1	0.170125	0.258327	0.804603
MY18B	0.351929	1		ERBIN	0.349662	0.996413		OTOL1	0.389678	0.999915		ACRO	0.269414	0.822621		PTGDS	-0.174571	0.225313	0.701763		ERBIN	0.36666	0.991771		ERBIN	0.349662	0.996413		OTOL1	0.389678	0.999915		RIMB1	0.286376	0.872397		B2MG	0.16994	0.258854	0.804603
ZFYV1	0.355499	1		HV309	0.353019	0.996413		FYB1	0.389678	0.999915		ZA2G	0.269414	0.822621		IKZF4	0.17375	0.227537	0.703204		KV112.KVD12	0.366662	0.991771		HV309	0.353019	0.996413		FYB1	0.389678	0.999915		CO2	0.286376	0.872397		CRAC1	0.169383	0.26044	0.804603
STAG1	0.355506	1		B2MG	0.353019	0.996413		FCG3B	0.389678	0.999915		HELZ	0.269414	0.822621		IC1	-0.17346	0.228325	0.703204		COIA1	0.368518	0.991771		B2MG	0.353019	0.996413		FCG3B	0.389678	0.999915		BST2	0.286376	0.872397		CFAD	0.16926	0.260794	0.804603
PERM1	0.357294	1		FA84A	0.353019	0.996413		BMP10	0.389678	0.999915		UBP14	0.269414	0.822621		HESX1	-0.173315	0.22872	0.703204		DUS28	0.370362	0.991771		FA84A	0.353019	0.996413		BMP10	0.389678	0.999915		VASN	0.286376	0.872397		A2GL	0.169136	0.261147	0.804603
TP4AP.GPR98	0.359102	1		HIPK3	0.353019	0.996413		TIMP1	0.389678	0.999915		IRF8	0.269414	0.822621		T10IP	-0.173122	0.229247	0.703204		STAR5	0.370364	0.991771		HIPK3	0.353019	0.996413		TIMP1	0.389678	0.999915		SMRC1	0.286376	0.872397		DCP1B	-0.169074	0.261324	0.804603
KV116	0.359103	1		EXTL2	0.35499	0.996413		IGJ	0.389678	0.999915		LN28B	0.269414	0.822621		HV205	0.172881	0.229907	0.703204		APOC4	0.370365	0.991771		EXTL2	0.35499	0.996413		IGJ	0.389678	0.999915		SMRD1	0.286376	0.872397		SAA4	0.168827	0.262033	0.804603
LG3BP	0.359103	1		OCLN	0.355003	0.996413		F13B	0.389678	0.999915		MUC4	0.269414	0.822621		APOH	0.172784	0.230172	0.703204		GFI1	0.370368	0.991771		OCLN	0.355003	0.996413		F13B	0.389678	0.999915		FCGBP	0.286376	0.872397		KI20A	0.168037	0.264302	0.807142
PPARG	0.360917	1		PGRP2	0.355029	0.996413		SPRC	0.389678	0.999915		OSBL7	0.269414	0.822621		EVC	0.172736	0.230304	0.703204		GRM2B	0.372209	0.991771		PGRP2	0.355029	0.996413		SPRC	0.389678	0.999915		HV311	0.292735	0.872397		PGRP2	0.168023	0.264345	0.807142
AKAP9	0.364538	1		F13A	0.355042	0.996413		LYAM1	0.389678	0.999915		EMIL2	0.275355	0.825318		VTNC	0.172398	0.231232	0.703302		ZFYV1	0.37222	0.991771		F13A	0.355042	0.996413		LYAM1	0.389678	0.999915		IGJ	0.296308	0.872397		HYOU1	0.167528	0.265774	0.809234
BST1	0.364541	1		CAN12	0.355042	0.996413		MORC3	0.389678	0.999915		APOL1	0.279971	0.825318		TDIF2	-0.172253	0.23163	0.703302		MAGAA	0.375963	0.991771		CAN12	0.355042	0.996413		MORC3	0.389678	0.999915		CXCL7	0.296308	0.872397		LRIT3	0.166477	0.268829	0.815067
SELO	0.364547	1		MMP8	0.360409	0.996413		PERM1	0.389678	0.999915		C1R	0.279971	0.825318		LIRB5	0.17148	0.233763	0.704422		AGRA3	0.377809	0.991771		MMP8	0.360409	0.996413		PERM1	0.389678	0.999915		PARP1	0.296308	0.872397		C4BPA	0.166353	0.26919	0.815067
CEBPZ	0.36636	1		A2GL	0.360422	0.996413		SETX	0.389678	0.999915		HPT	0.279971	0.825318		DOCK7	-0.171335	0.234164	0.704422		ARHG3	0.377836	0.991771		A2GL	0.360422	0.996413		SETX	0.389678	0.999915		CO6A3	0.296308	0.872397		ICAM2	-0.165054	0.272998	0.816564
CEP89	0.366369	1		A2AP	0.360435	0.996413		CENPV	0.389678	0.999915		DOPO	0.279971	0.825318		HV348	0.171045	0.234968	0.704422		MYO7A	0.379712	0.991771		A2AP	0.360435	0.996413		CENPV	0.389678	0.999915		ENPL	0.296308	0.872397		SEPP1	0.165054	0.272998	0.816564
F206A	0.368099	1		TSP1	0.360448	0.996413		CMYA5	0.389678	0.999915		MUC5A	0.279971	0.825318		TETN	-0.170755	0.235774	0.704422		STX4	0.381582	0.991771		TSP1	0.360448	0.996413		CMYA5	0.389678	0.999915		UBE3C	0.296308	0.872397		TRI16	-0.164869	0.273545	0.816564
NKRF	0.368207	1		ACTA.ACTH.ACTC.ACTS	0.360474	0.996413		ALPK3	0.389678	0.999915		ITIH4	0.279971	0.825318		LV319	0.170272	0.237122	0.704422		CCNB2	0.381596	0.991771		ACTA.ACTH.ACTC.ACTS	0.360474	0.996413		ALPK3	0.389678	0.999915		ZFHX4	0.296308	0.872397		CC88B	-0.164683	0.274093	0.816564
F193A	0.368208	1		KV229	0.363879	0.996413		APMAP	0.389678	0.999915		RAI1	0.279971	0.825318		IFT81	0.169838	0.238339	0.704422		PRG4	0.383489	0.991771		KV229	0.363879	0.996413		APMAP	0.389678	0.999915		TEX11	0.296308	0.872397		IGHA1	0.164312	0.275191	0.816564
ZNF92	0.368208	1		BIG3	0.365906	0.996413		TSAP1	0.389678	0.999915		MAML2	0.279971	0.825318		NUFP2	0.169741	0.238611	0.704422		MAML2	0.385382	0.991771		BIG3	0.365906	0.996413		TSAP1	0.389678	0.999915		MAML2	0.296308	0.872397		LV327	0.163941	0.276291	0.816564
ZMIZ1	0.36821	1		ARHGC	0.365906	0.996413		HESX1	0.389678	0.999915		NU205	0.279971	0.825318		CTRB1/CTRB2	-0.168872	0.24106	0.704422		FCGBP	0.387279	0.991771		ARHGC	0.365906	0.996413		HESX1	0.389678	0.999915		KVD20	0.306461	0.872397		CAC1G	0.16357	0.277394	0.816564
TTYH1	0.370048	1		FCGBP	0.365906	0.996413		CABIN	0.389678	0.999915		ICOSL	0.286241	0.825318		NRK	0.168727	0.24147	0.704422		OGFD1	0.38729	0.991771		FCGBP	0.365906	0.996413		CABIN	0.389678	0.999915		F13A	0.306461	0.872397		DPOLA	0.16357	0.277394	0.816564
ZHX3	0.370048	1		MYEF2	0.365932	0.996413		NTM2B.NTM2D.NTM2A	0.391097	0.999915		CFA99	0.290797	0.825318		D2HDH	0.16863	0.241743	0.704422		KAD9	0.387297	0.991771		MYEF2	0.365932	0.996413		NTM2B.NTM2D.NTM2A	0.391097	0.999915		CRP	0.306461	0.872397		HXC11	-0.163451	0.277748	0.816564
HV270	0.37189	1		CO2	0.365958	0.996413		NIPBL	0.397459	0.999915		ECEL1	0.290797	0.825318		NICA	0.168627	0.241752	0.704422		CRCM	0.389186	0.991771		CO2	0.365958	0.996413		NIPBL	0.397459	0.999915		GNA11.GNAQ	0.306461	0.872397		CDRT1	-0.163446	0.277763	0.816564
AKT2	0.371893	1		ABRX2	0.371429	0.996413		HV551	0.404096	0.999915		ANT3	0.290797	0.825318		SMBT2	-0.168485	0.242154	0.704422		CAPS2	0.3892	0.991771		ABRX2	0.371429	0.996413		HV551	0.404096	0.999915		PTGDS	0.306461	0.872397		ZBT10	0.163385	0.277947	0.816564
FREM3	0.373685	1		APOA4	0.371442	0.996413		EFCB7	0.404096	0.999915		BIP	0.290797	0.825318		KLKB1	0.168388	0.242428	0.704422		PTPRB	0.393029	0.991771		APOA4	0.371442	0.996413		EFCB7	0.404096	0.999915		SNX16	0.306461	0.872397		LYSC	0.161653	0.283141	0.817839
BD1L1	0.373726	1		FINC	0.371481	0.996413		SASH1	0.404096	0.999915		NOP2	0.290797	0.825318		TM1L2	0.16834	0.242565	0.704422		KMT2C	0.393032	0.991771		FINC	0.371481	0.996413		SASH1	0.404096	0.999915		KIF1A	0.306461	0.872397		LAMA4	0.161344	0.284075	0.817839
PZP	0.373738	1		M4A14	0.371481	0.996413		IC1	0.404096	0.999915		ZBED6	0.290797	0.825318		NCAM1	0.168195	0.242977	0.704422		COBA2	0.393039	0.991771		M4A14	0.371481	0.996413		IC1	0.404096	0.999915		CC129	0.306461	0.872397		HESX1	-0.161158	0.284637	0.817839
FA84A	0.373745	1		HV349	0.371494	0.996413		CSPG2	0.404096	0.999915		CB016	0.290797	0.825318		LRP2	-0.168147	0.243114	0.704422		LV545	0.394961	0.991771		HV349	0.371494	0.996413		CSPG2	0.404096	0.999915		ARI1B	0.306461	0.872397		PLMN	-0.161096	0.284824	0.817839
GRM7	0.375548	1		AMPN	0.371494	0.996413		HCFC1	0.404096	0.999915		RETST	0.290797	0.825318		APOC2	0.168099	0.243251	0.704422		X5NT3A	0.394962	0.991771		AMPN	0.371494	0.996413		HCFC1	0.404096	0.999915		SAV1	0.306461	0.872397		CASQ2	-0.161035	0.285012	0.817839
CP250	0.375588	1		OR8H1	0.371494	0.996413		UBP10	0.404096	0.999915		AHSA2	0.290797	0.825318		CUX2	0.167954	0.243664	0.704422		HV428	0.394964	0.991771		OR8H1	0.371494	0.996413		UBP10	0.404096	0.999915		CSR2B	0.306461	0.872397		NEB2	-0.160973	0.285199	0.817839
ALDOB	0.375592	1		IL6RB	0.374941	0.996413		SH319	0.404096	0.999915		CAPS2	0.290797	0.825318		SH319	-0.167084	0.246148	0.709035		RIMB1	0.398831	0.991771		IL6RB	0.374941	0.996413		SH319	0.404096	0.999915		OTOF	0.306461	0.872397		LV140	-0.160725	0.28595	0.817839
R3HD4	0.377386	1		SAMD8	0.377081	0.996413		CARM1	0.404096	0.999915		DBF4B	0.290797	0.825318		ABRX2	-0.166939	0.246564	0.709035		UB2G1	0.398832	0.991771		SAMD8	0.377081	0.996413		CARM1	0.404096	0.999915		PIBF1	0.312673	0.872397		MICA3	-0.160725	0.28595	0.817839
ITIH4	0.379275	1		VGFR3	0.382681	0.996413		VRK2	0.404096	0.999915		FBX27	0.290797	0.825318		CAND1	0.166408	0.248092	0.711537		ASPG	0.400774	0.991771		VGFR3	0.382681	0.996413		VRK2	0.404096	0.999915		BRWD1	0.312982	0.872397		BAZ2B	-0.160293	0.287267	0.817839
EPHA2	0.379289	1		HV311	0.382707	0.996413		TP4AP.GPR98	0.404096	0.999915		COL11	0.290797	0.825318		TLXNB	-0.166182	0.248743	0.711537		RPTN	0.400776	0.991771		HV311	0.382707	0.996413		TP4AP.GPR98	0.404096	0.999915		KVD30.KV230	0.316838	0.872397		VTDB	0.159489	0.289723	0.817839
PRG4	0.379319	1		HSP7C	0.382707	0.996413		KV108	0.405508	0.999915		FZD8	0.290797	0.825318		CMYA5	-0.165796	0.249861	0.712858		T53G3	0.404677	0.991771		HSP7C	0.382707	0.996413		KV108	0.405508	0.999915		HV118	0.316838	0.872397		INT1	0.159241	0.290481	0.817839
CTRB1.CTRB2	0.38119	1		GALC	0.382707	0.996413		LV211	0.418817	0.999915		CE042	0.290797	0.825318		SCAFB	-0.165249	0.25145	0.715512		MUC6	0.404684	0.991771		GALC	0.382707	0.996413		LV211	0.418817	0.999915		KRIT1	0.316838	0.872397		ASGL1	-0.159179	0.290671	0.817839
STAR5	0.383067	1		KCJ15	0.382707	0.996413		PLF4	0.418817	0.999915		BAZ2B	0.290797	0.825318		HPTR	0.164959	0.252294	0.71604		PNPT1	0.406033	0.991771		KCJ15	0.382707	0.996413		PLF4	0.418817	0.999915		CO4B	0.316838	0.872397		CO8B	0.159056	0.291051	0.817839
PUM1	0.383072	1		T200C	0.38272	0.996413		ARL3	0.418817	0.999915		LVX54	0.296887	0.832888		FA9	0.164717	0.252999	0.71617		ASXL3	0.406636	0.991771		T200C	0.38272	0.996413		ARL3	0.418817	0.999915		HVD82	0.316838	0.872397		RFC1	-0.158747	0.292002	0.817839
CO4B	0.384925	1		PCLO	0.38272	0.996413		PEDF	0.418817	0.999915		KV112.KVD12	0.301893	0.832888		YLPM1	-0.164089	0.254837	0.718037		MYOD1	0.40664	0.991771		PCLO	0.38272	0.996413		PEDF	0.418817	0.999915		UBP14	0.316838	0.872397		ADCY3	-0.158437	0.292955	0.817839
DBF4B	0.384948	1		LIPJ	0.386205	0.996413		BST2	0.418817	0.999915		IMA7	0.301893	0.832888		GPR37	-0.164041	0.254979	0.718037		LV147	0.408597	0.991771		LIPJ	0.386205	0.996413		BST2	0.418817	0.999915		NCOA6	0.316838	0.872397		ISM2	-0.157881	0.294675	0.817839
GPR37	0.388699	1		FZD8	0.386205	0.996413		STX4	0.418817	0.999915		APOM	0.301893	0.832888		MYO5B	0.163606	0.256258	0.718716		HEMO	0.410376	0.991771		FZD8	0.386205	0.996413		STX4	0.418817	0.999915		IRF4	0.316838	0.872397		SNF8	-0.157695	0.295251	0.817839
BIG3	0.388726	1		SYAC	0.388269	0.996413		GGH	0.418817	0.999915		C1QC	0.301893	0.832888		KVD11/KV311	0.16351	0.256543	0.718716		EFCB6	0.410573	0.991771		SYAC	0.388269	0.996413		GGH	0.418817	0.999915		PXDC2	0.316838	0.872397		ZBED6	-0.157633	0.295442	0.817839
T2R20	0.38874	1		UD19	0.388385	0.996413		NPAS1	0.418817	0.999915		SMBT2	0.301893	0.832888		MMRN1	0.163027	0.25797	0.719406		PLTP	0.412556	0.991771		UD19	0.388385	0.996413		NPAS1	0.418817	0.999915		STAG2	0.316838	0.872397		CORA1	0.157572	0.295634	0.817839
WDR97	0.388741	1		PCNT	0.388398	0.996413		CF106	0.418817	0.999915		RHDF2	0.301893	0.832888		LV321	0.162978	0.258113	0.719406		VTDB	0.414498	0.991771		PCNT	0.388398	0.996413		CF106	0.418817	0.999915		TTYH1	0.316838	0.872397		NCOA6	-0.15751	0.295826	0.817839
SNPH	0.390638	1		SLIP	0.388398	0.996413		BRWD1	0.427835	0.999915		NBEA	0.301893	0.832888		PSD10	0.162689	0.258972	0.719954		HV366	0.414533	0.991771		SLIP	0.388398	0.996413		BRWD1	0.427835	0.999915		CRAC1	0.316838	0.872397		JIP2	0.157448	0.296018	0.817839
NEB1	0.39064	1		RTF1	0.394139	0.996413		RTN4	0.427875	0.999915		R3HD4	0.301893	0.832888		C4BPA	0.161964	0.261128	0.720119		POK10.PO113.POK8.POK7.POK25.POK6.POK11	0.414543	0.991771		RTF1	0.394139	0.996413		RTN4	0.427875	0.999915		CENPV	0.318325	0.872397		TGFR1	-0.157267	0.29658	0.817839
NIPBL	0.400217	1		AHSA2	0.394152	0.996413		CYTC	0.43384	0.999915		RSPH9	0.301893	0.832888		PRS8	0.161626	0.262138	0.720119		HDAC7	0.414543	0.991771		AHSA2	0.394152	0.996413		CYTC	0.43384	0.999915		LV310	0.327437	0.872397		MAML3	0.157139	0.29698	0.817839
MASP2	0.400221	1		MRO2B	0.394152	0.996413		IGHD.IGD	0.43384	0.999915		KDM5B	0.301893	0.832888		NIN	-0.161626	0.262138	0.720119		ANGT	0.416505	0.991771		MRO2B	0.394152	0.996413		IGHD.IGD	0.43384	0.999915		KV228.KVD28	0.327437	0.872397		HGFA	-0.156829	0.297943	0.817839
RFC1	0.400228	1		ANC2	0.394152	0.996413		APOC1	0.43384	0.999915		IKZF1	0.305771	0.841451		LDHB	-0.161433	0.262716	0.720119		VPS4B.VPS4A	0.416526	0.991771		ANC2	0.394152	0.996413		APOC1	0.43384	0.999915		HV349	0.327437	0.872397		PI16	0.156829	0.297943	0.817839
TEKT4	0.402159	1		RGF1A	0.397669	0.996413		PSG2	0.43384	0.999915		PP2BC	0.308378	0.846481		ZN292	-0.161336	0.263006	0.720119		NRK	0.416526	0.991771		RGF1A	0.397669	0.996413		PSG2	0.43384	0.999915		SC24A	0.327437	0.872397		MAML2	0.156829	0.297943	0.817839
SHBG	0.407991	1		KVD21	0.399893	0.996413		TCO2	0.43384	0.999915		CL18A	0.313259	0.847045		PP6R3	-0.161336	0.263006	0.720119		FRPD4	0.416528	0.991771		KVD21	0.399893	0.996413		TCO2	0.43384	0.999915		LCAT	0.327437	0.872397		HV551	0.15652	0.298909	0.818423
SLIP	0.40994	1		HV364	0.399944	0.996413		PZP	0.43384	0.999915		MEG11	0.313259	0.847045		F220A	-0.160756	0.264748	0.721651		ZFY16	0.416531	0.991771		HV364	0.399944	0.996413		PZP	0.43384	0.999915		GPX3	0.327437	0.872397		PKN2	-0.155469	0.302207	0.821494
PB1	0.409942	1		MASP2	0.399944	0.996413		RORA	0.43384	0.999915		CSTN1	0.313259	0.847045		DDX17	-0.160708	0.264893	0.721651		ANGI	0.418523	0.991771		MASP2	0.399944	0.996413		RORA	0.43384	0.999915		PLCB3	0.327437	0.872397		OGFD1	-0.155283	0.302791	0.821494
GLP3L	0.411912	1		SAA4	0.399944	0.996413		YLPM1	0.43384	0.999915		EFCB6	0.313259	0.847045		FA5	0.160032	0.266935	0.725397		IRF4	0.420479	0.991771		SAA4	0.399944	0.996413		YLPM1	0.43384	0.999915		ADIPO	0.327437	0.872397		SNX13	0.15516	0.303181	0.821494
KDM5B	0.413872	1		AHNK	0.399944	0.996413		SMD1	0.43384	0.999915		KI13A	0.313259	0.847045		AMBP	-0.159549	0.268401	0.72575		GBRB1	0.420519	0.991771		AHNK	0.399944	0.996413		SMD1	0.43384	0.999915		RGF1A	0.327437	0.872397		PRRT4	-0.154479	0.305332	0.821494
ABRX2	0.415806	1		SNF8	0.399944	0.996413		PTPRJ	0.43384	0.999915		SALL1	0.313259	0.847045		EIF3L	-0.159549	0.268401	0.72575		PEPD	0.420522	0.991771		SNF8	0.399944	0.996413		PTPRJ	0.43384	0.999915		MYO3A	0.33289	0.872397		T200B	0.154434	0.305475	0.821494
MA1A1	0.415845	1		VNN2	0.40575	0.996413		TDG	0.43384	0.999915		KAD9	0.320011	0.848941		MUC6	-0.159017	0.270019	0.728313		ADIPO	0.420528	0.991771		VNN2	0.40575	0.996413		TDG	0.43384	0.999915		HV404	0.338258	0.872397		PTPRB	0.154047	0.306706	0.821494
MOT1	0.415847	1		ADCY3	0.405762	0.996413		ITIH4	0.43384	0.999915		TRI16	0.324894	0.848941		RP1L1	-0.158728	0.270904	0.728893		CO7A1	0.422515	0.991771		ADCY3	0.405762	0.996413		ITIH4	0.43384	0.999915		KVD13.KV113	0.338258	0.872397		HABP4	-0.153675	0.307887	0.821494
ICA1L	0.415851	1		ECEL1	0.405762	0.996413		RA1L2	0.43384	0.999915		ACL6A	0.324894	0.848941		PANX3	-0.158162	0.272638	0.731648		ZPI	0.424525	0.991771		ECEL1	0.405762	0.996413		RA1L2	0.43384	0.999915		HV320	0.338258	0.872397		VATH	0.153571	0.30822	0.821494
KVD13.KV113	0.417831	1		SPSB2	0.405762	0.996413		EDRF1	0.43384	0.999915		LV211	0.324894	0.848941		CAPS2	-0.157955	0.273274	0.731648		NCHL1	0.424533	0.991771		SPSB2	0.405762	0.996413		EDRF1	0.43384	0.999915		PLXA2	0.338258	0.872397		PROS	0.153552	0.308281	0.821494
GGNB1	0.421803	1		TRFL	0.405775	0.996413		CLM4	0.43384	0.999915		CBG	0.324894	0.848941		FREM2	0.157278	0.275359	0.735419		CO6A3	0.424536	0.991771		TRFL	0.405775	0.996413		CLM4	0.43384	0.999915		CFAD	0.338258	0.872397		WBP2	0.153366	0.308873	0.821494
PTPRB	0.423788	1		TCP10	0.405775	0.996413		WDR87	0.43384	0.999915		CADH5	0.324894	0.848941		FND3B	-0.156119	0.278958	0.739773		TM9S2	0.424539	0.991771		TCP10	0.405775	0.996413		WDR87	0.43384	0.999915		ANT3	0.338258	0.872397		MYOD1	0.153057	0.309861	0.821494
EXO1	0.423789	1		PTPRB	0.405788	0.996413		HMCN2	0.43384	0.999915		GRM7	0.324894	0.848941		CFAD	0.155974	0.27941	0.739773		RETST	0.424544	0.991771		PTPRB	0.405788	0.996413		HMCN2	0.43384	0.999915		HV348	0.338258	0.872397		RTKN2	-0.153057	0.309861	0.821494
TMM94	0.423795	1		SCAFB	0.405788	0.996413		MMRN2	0.43384	0.999915		IRF4	0.324894	0.848941		IGHA1	0.155926	0.279561	0.739773		CABIN	0.426555	0.991771		SCAFB	0.405788	0.996413		MMRN2	0.43384	0.999915		AMBP	0.338258	0.872397		PTC1	0.152871	0.310455	0.821494
FRPD4	0.425795	1		GGA2	0.405788	0.996413		LST2	0.43384	0.999915		RYR3	0.324894	0.848941		F13B	0.155878	0.279712	0.739773		DYN2	0.426561	0.991771		GGA2	0.405788	0.996413		LST2	0.43384	0.999915		TTHY	0.338258	0.872397		S2552/S2551	0.152315	0.31224	0.821494
CCD27	0.425798	1		TAGL2.TAGL3	0.407255	0.996413		GINM1	0.43384	0.999915		HABP4	0.324894	0.848941		K1468	0.155491	0.28092	0.740975		RET4	0.428567	0.991771		TAGL2.TAGL3	0.407255	0.996413		GINM1	0.43384	0.999915		CLH2	0.338258	0.872397		NIN	-0.15213	0.312837	0.821494
THRB	0.427789	1		NUFP2	0.409331	0.996413		PCSK9	0.435488	0.999915		TP4AP.GPR98	0.324894	0.848941		TENS3	-0.155201	0.281829	0.740975		HV315	0.428569	0.991771		NUFP2	0.409331	0.996413		PCSK9	0.435488	0.999915		SPTB2	0.338258	0.872397		HV323	-0.152068	0.313036	0.821494
KVD16	0.431824	1		YI025	0.409331	0.996413		RHG21	0.442927	0.999915		SHRM3	0.324894	0.848941		LHX2	0.154767	0.283196	0.740975		IGHG4	0.43059	0.991771		YI025	0.409331	0.996413		RHG21	0.442927	0.999915		VWDE	0.338258	0.872397		SRCA	0.151944	0.313435	0.821494
T200C	0.431828	1		TMOD4	0.409331	0.996413		C102A	0.442927	0.999915		HIPL1	0.324894	0.848941		STAP1	-0.154477	0.284109	0.740975		CP071	0.430603	0.991771		TMOD4	0.409331	0.996413		C102A	0.442927	0.999915		SELO	0.338258	0.872397		CP250	-0.151882	0.313634	0.821494
TRFE	0.433478	1		PKHH1	0.409331	0.996413		ATX1	0.447819	0.999915		NED4L	0.324894	0.848941		THBG	0.154139	0.285177	0.740975		M4A14	0.430607	0.991771		PKHH1	0.409331	0.996413		ATX1	0.447819	0.999915		DUS16	0.338258	0.872397		HV103	-0.150707	0.317436	0.821864
LV321	0.433855	1		CPN2	0.411619	0.996413		HV364	0.449159	0.999915		REPS2	0.331576	0.859389		TRDC	0.153994	0.285636	0.740975		CC174	0.430609	0.991771		CPN2	0.411619	0.996413		HV364	0.449159	0.999915		FZD8	0.338258	0.872397		NU214	0.150274	0.318844	0.821864
ICAM5	0.435864	1		BACD2	0.411669	0.996413		HV366	0.449159	0.999915		FREM1	0.331774	0.859389		GIPC3	0.153752	0.286401	0.740975		RET	0.432505	0.991771		BACD2	0.411669	0.996413		HV366	0.449159	0.999915		KDIS	0.338258	0.872397		OBSCN	-0.150212	0.319046	0.821864
THBG	0.435865	1		TM246	0.411669	0.996413		APOL1	0.449159	0.999915		PRDX3	0.332604	0.859389		IRX5	0.153317	0.287783	0.740975		S10A9	0.432636	0.991771		TM246	0.411669	0.996413		APOL1	0.449159	0.999915		LVX54	0.339464	0.872397		F162B	-0.149161	0.322483	0.821864
NOP2	0.435876	1		ASMT	0.411682	0.996413		ATRN	0.449159	0.999915		HV601	0.336798	0.859389		CAH1	-0.152738	0.289631	0.740975		S12A4	0.432638	0.991771		ASMT	0.411682	0.996413		ATRN	0.449159	0.999915		CAC1H	0.345301	0.872397		CFAH	-0.147801	0.326967	0.821864
MUC19	0.435877	1		PLCB3	0.411682	0.996413		KBTBB	0.449159	0.999915		ENPL	0.336798	0.859389		WDR87	-0.15269	0.289785	0.740975		FREM1	0.43264	0.991771		PLCB3	0.411682	0.996413		KBTBB	0.449159	0.999915		KVD29	0.3493	0.872397		ITIH1	-0.147801	0.326967	0.821864
LV949	0.435879	1		OGDHL	0.411682	0.996413		KV139.KVD39	0.449159	0.999915		PDE1B	0.336798	0.859389		FANCF	-0.152351	0.290868	0.740975		A1BG	0.434652	0.991771		OGDHL	0.411682	0.996413		KV139.KVD39	0.449159	0.999915		KV106	0.3493	0.872397		EIF3L	-0.147677	0.327376	0.821864
HELZ	0.435881	1		MORC3	0.417563	0.996413		APOC3	0.449159	0.999915		PRS54	0.336798	0.859389		CELF1	0.152255	0.291177	0.740975		MORC3	0.434663	0.991771		MORC3	0.417563	0.996413		APOC3	0.449159	0.999915		GPR37	0.3493	0.872397		ATX7	0.147491	0.327991	0.821864
A4	0.435884	1		CLUS	0.417601	0.996413		HEP2	0.449159	0.999915		SHIP1	0.336798	0.859389		CETP	0.15182	0.292573	0.740975		ZN318	0.434669	0.991771		CLUS	0.417601	0.996413		HEP2	0.449159	0.999915		PPIC	0.3493	0.872397		CBL	-0.147491	0.327991	0.821864
ATX1	0.437838	1		SAV1	0.417614	0.996413		AMPN	0.449159	0.999915		SMRD1	0.336798	0.859389		CC171	0.151603	0.293272	0.740975		JIP3	0.434678	0.991771		SAV1	0.417614	0.996413		AMPN	0.449159	0.999915		TCOF	0.3493	0.872397		ZHX3	-0.147491	0.327991	0.821864
RHDF2	0.437918	1		KVD30.KV230	0.417627	0.996413		SPRL1	0.449159	0.999915		PRD14	0.336798	0.859389		KVD08	-0.151482	0.293662	0.740975		MAVS	0.434682	0.991771		KVD30.KV230	0.417627	0.996413		SPRL1	0.449159	0.999915		K2026	0.3493	0.872397		CRCM	0.147361	0.328422	0.821864
CLH2	0.439941	1		ZSC9	0.417627	0.996413		LN28B	0.449159	0.999915		PRAM2	0.348971	0.865772		GTD2A	-0.151289	0.294285	0.740975		SPRL1	0.434685	0.991771		ZSC9	0.417627	0.996413		LN28B	0.449159	0.999915		ZN782	0.3493	0.872397		MBL2	-0.147244	0.328812	0.821864
RIMB1	0.439951	1		GAB	0.417627	0.996413		XIRP1	0.449159	0.999915		CO6	0.348971	0.865772		ARL3	-0.150757	0.296004	0.740975		BD1L1	0.436712	0.991771		GAB	0.417627	0.996413		XIRP1	0.449159	0.999915		CAYP2	0.3493	0.872397		FA7	0.147182	0.329017	0.821864
DNHD1	0.444022	1		TPTE	0.417627	0.996413		CSMD3	0.449159	0.999915		CPN2	0.348971	0.865772		BAZ2A	-0.150757	0.296004	0.740975		ISM2	0.436723	0.991771		TPTE	0.417627	0.996413		CSMD3	0.449159	0.999915		ANKY2	0.355864	0.872397		H1X	0.14712	0.329223	0.821864
XPO4	0.444022	1		F223A	0.417627	0.996413		CC056	0.449159	0.999915		NRAM2	0.348971	0.865772		QCR2	-0.150564	0.296631	0.740975		APOC2	0.436724	0.991771		F223A	0.417627	0.996413		CC056	0.449159	0.999915		MPP10	0.35654	0.872397		TNR6B	-0.146997	0.329634	0.821864
CEA16	0.446081	1		SELO	0.417627	0.996413		KMT2C	0.449159	0.999915		STX4	0.348971	0.865772		RET	-0.150382	0.297222	0.740975		KVD16	0.438767	0.991771		SELO	0.417627	0.996413		KMT2C	0.449159	0.999915		HV158	0.357778	0.872397		PEPD	0.146626	0.33087	0.821864
T10IP	0.448166	1		HV428	0.421191	0.996413		COG1	0.449159	0.999915		FLNC	0.348971	0.865772		PLF4	-0.150323	0.297415	0.740975		RP1L1	0.438767	0.991771		HV428	0.421191	0.996413		COG1	0.449159	0.999915		OTOL1	0.360563	0.872397		NPAS1	0.146564	0.331076	0.821864
RFWD3	0.450228	1		PTC1	0.421191	0.996413		CELF1	0.449159	0.999915		FREM2	0.348971	0.865772		SNTG1	-0.150274	0.297572	0.740975		CO1A2	0.43878	0.991771		PTC1	0.421191	0.996413		CELF1	0.449159	0.999915		TIF1A	0.360563	0.872397		AKA11	0.146145	0.332475	0.821864
ELMD2	0.450228	1		GPC6A	0.421191	0.996413		NFAC4	0.458749	0.999915		PXDC2	0.348971	0.865772		SHRM3	-0.149936	0.298673	0.740975		MASP1	0.440824	0.991771		GPC6A	0.421191	0.996413		NFAC4	0.458749	0.999915		HXA3.HXB3.HXD3	0.360563	0.872397		MAP1B	0.146134	0.332511	0.821864
RAB36	0.454358	1		XAGE2	0.421191	0.996413		PSME3	0.463978	0.999915		USP9X	0.348971	0.865772		CCNB2	-0.149888	0.298831	0.740975		GON4L	0.440824	0.991771		XAGE2	0.421191	0.996413		PSME3	0.463978	0.999915		ZN217	0.360563	0.872397		LV743	0.146007	0.332936	0.821864
CO6A3	0.454373	1		H4	0.423546	0.996413		KVD15	0.46477	0.999915		AKA11	0.355825	0.865772		UBP34	-0.14984	0.298988	0.740975		G11.GQ	0.440831	0.991771		H4	0.423546	0.996413		KVD15	0.46477	0.999915		FCN3	0.360563	0.872397		FIBB	-0.145963	0.333082	0.821864
SAE1	0.45438	1		NEBL	0.423584	0.996413		LTN1	0.46477	0.999915		HXC11	0.356206	0.865772		LV322	-0.149791	0.299146	0.740975		RPRD2	0.440831	0.991771		NEBL	0.423584	0.996413		LTN1	0.46477	0.999915		CO8A	0.360563	0.872397		PCSK9	0.145919	0.333231	0.821864
A1AG1	0.456197	1		CEA16	0.423584	0.996413		AACT	0.46477	0.999915		LRC63	0.361411	0.865772		CLH2	-0.149612	0.29973	0.740975		HV270	0.444957	0.991771		CEA16	0.423584	0.996413		AACT	0.46477	0.999915		GBB3	0.360563	0.872397		TCP10	-0.145698	0.333972	0.821864
PCSK9	0.456441	1		CSMD3	0.423622	0.996413		IGHG2	0.46477	0.999915		TF3C1	0.361411	0.865772		FCG3B	-0.149598	0.299777	0.740975		SH319	0.444957	0.991771		CSMD3	0.423622	0.996413		IGHG2	0.46477	0.999915		RYR3	0.360563	0.872397		IL1AP	-0.145512	0.334594	0.821864
C1R	0.456454	1		HEMO	0.429454	0.996413		APOA1	0.46477	0.999915		SPP24	0.361411	0.865772		GOG8I/GOG8J/GOG8K/GOG8H	0.14955	0.299935	0.740975		EF2	0.444959	0.991771		HEMO	0.429454	0.996413		APOA1	0.46477	0.999915		RTF1	0.360563	0.872397		PLF4	0.145265	0.335425	0.821864
FHR4	0.458548	1		ZFHX4	0.429642	0.996413		NCAM1	0.46477	0.999915		SF3B3	0.361411	0.865772		TMOD4	-0.149163	0.3012	0.742412		PLXA2	0.447029	0.991771		ZFHX4	0.429642	0.996413		NCAM1	0.46477	0.999915		SALL1	0.360563	0.872397		UBQL4	-0.144832	0.336883	0.821864
ZPI	0.460624	1		ALPK3	0.429654	0.996413		HDAC4	0.46477	0.999915		FCN2	0.361411	0.865772		CCDC8	0.148777	0.302468	0.742562		PSG2	0.449105	0.991771		ALPK3	0.429654	0.996413		HDAC4	0.46477	0.999915		LYVE1	0.360563	0.872397		NKRF	-0.144665	0.337449	0.821864
CNBD1	0.466942	1		PLTP	0.429667	0.996413		HS902	0.46477	0.999915		AN13D	0.361411	0.865772		KNTC1	0.148729	0.302627	0.742562		NPAS2	0.449105	0.991771		PLTP	0.429667	0.996413		HS902	0.46477	0.999915		COL10	0.360563	0.872397		SLIK2	0.144523	0.337927	0.821864
PER2	0.469054	1		CENPE	0.429667	0.996413		GRM7	0.46477	0.999915		MORC1	0.361411	0.865772		GBB3	-0.148342	0.303899	0.744004		CAYP2	0.451171	0.991771		CENPE	0.429667	0.996413		GRM7	0.46477	0.999915		NTM2B.NTM2D.NTM2A	0.370164	0.872397		RHG21	0.144033	0.339585	0.821864
NRAM2	0.469058	1		ZA2G	0.433246	0.996413		GON4L	0.46477	0.999915		F16A2	0.361411	0.865772		EGFR	-0.148101	0.304695	0.744278		AKAP4	0.451188	0.991771		ZA2G	0.433246	0.996413		GON4L	0.46477	0.999915		LV537	0.372047	0.872397		LRIG2	0.143719	0.340649	0.821864
FCGBP	0.47117	1		DYN2	0.433246	0.996413		LRCH2	0.46477	0.999915		ABCA5	0.361411	0.865772		SPRL1	-0.147328	0.307254	0.74784		CFA20	0.453274	0.991771		DYN2	0.433246	0.996413		LRCH2	0.46477	0.999915		MEG11	0.372047	0.872397		NET4	-0.143719	0.340649	0.821864
LRIG1	0.471177	1		AACT	0.435599	0.996413		GWL	0.46477	0.999915		RSCA1	0.361411	0.865772		CE290	0.147086	0.308057	0.74784		S10A7	0.453277	0.991771		AACT	0.435599	0.996413		GWL	0.46477	0.999915		S22AK	0.372047	0.872397		COEA1	-0.143348	0.34191	0.821864
CC129	0.471178	1		HXA3.HXB3.HXD3	0.435637	0.996413		NSD1	0.46477	0.999915		LST2	0.361411	0.865772		AFAM	0.147038	0.308217	0.74784		SNX13	0.455348	0.991771		HXA3.HXB3.HXD3	0.435637	0.996413		NSD1	0.46477	0.999915		T200C	0.372047	0.872397		STT3A	0.143286	0.342121	0.821864
CO7A1	0.473293	1		SALL1	0.435736	0.996413		GTPB2	0.46477	0.999915		CHSTC	0.361411	0.865772		RAVR2	0.146603	0.309666	0.747911		CRAC1	0.455372	0.991771		SALL1	0.435736	0.996413		GTPB2	0.46477	0.999915		E41L2	0.372047	0.872397		MEI1	-0.143167	0.342527	0.821864
STAP1	0.473297	1		SH3BG	0.435761	0.996413		ZFYV1	0.46477	0.999915		ZFAT	0.361411	0.865772		CC88B	-0.146458	0.310149	0.747911		BRWD1	0.455374	0.991771		SH3BG	0.435761	0.996413		ZFYV1	0.46477	0.999915		CUBN	0.372047	0.872397		PSD10	0.143162	0.342542	0.821864
CCDC8	0.473301	1		A2MG	0.441422	0.996413		RAVR2	0.46477	0.999915		NEB1	0.361411	0.865772		CO9	-0.14641	0.310311	0.747911		ALPK3	0.457468	0.991771		A2MG	0.441422	0.996413		RAVR2	0.46477	0.999915		KVD16	0.372047	0.872397		COE3	-0.143162	0.342542	0.821864
KJ01	0.473308	1		CUBN	0.441906	0.996413		FANCF	0.46477	0.999915		RAB26	0.361411	0.865772		PZP	0.146072	0.311442	0.748976		HAOX2	0.459572	0.991771		CUBN	0.441906	0.996413		FANCF	0.46477	0.999915		LV144	0.372047	0.872397		ABRX2	0.143039	0.342963	0.821864
AMPN	0.473308	1		LV319	0.441906	0.996413		UTS2	0.466708	0.999915		CAN7	0.361411	0.865772		ITIH3	0.14554	0.313224	0.751474		LY75	0.459576	0.991771		LV319	0.441906	0.996413		UTS2	0.466708	0.999915		CETP	0.372047	0.872397		CABIN	-0.142977	0.343174	0.821864
MFS10	0.473308	1		LYSC	0.441906	0.996413		PNPT1	0.478127	0.999915		ARHGA	0.374118	0.865772		SYMPK	-0.145058	0.31485	0.751474		HV103	0.459579	0.991771		LYSC	0.441906	0.996413		PNPT1	0.478127	0.999915		NAGAB	0.372047	0.872397		FRPD4	-0.142871	0.343536	0.821864
CSMD3	0.473308	1		ZN512	0.441906	0.996413		KVD13.KV113	0.48067	0.999915		CFAD	0.374118	0.865772		PARP1	-0.144961	0.315176	0.751474		ZFAT	0.461685	0.991771		ZN512	0.441906	0.996413		KVD13.KV113	0.48067	0.999915		STK4	0.372047	0.872397		ZN292	-0.14273	0.344019	0.821864
SYMPK	0.473309	1		MAGAA	0.445494	0.996413		NCHL1	0.48067	0.999915		KV320	0.374118	0.865772		ZN318	-0.14494	0.315246	0.751474		LIN41	0.461688	0.991771		MAGAA	0.445494	0.996413		NCHL1	0.48067	0.999915		HS902	0.372047	0.872397		APOC4	0.141802	0.347196	0.827342
SH3BG	0.475435	1		DCD	0.448038	0.996413		CASQ2	0.48067	0.999915		MYOD1	0.374118	0.865772		HMCN2	-0.144429	0.316972	0.752977		FCN3	0.463802	0.991771		DCD	0.448038	0.996413		CASQ2	0.48067	0.999915		CLM4	0.372047	0.872397		CB015	0.141616	0.347834	0.827342
RETST	0.47544	1		PROZ	0.44805	0.996413		KV320	0.48067	0.999915		RBP2	0.374118	0.865772		DYH14	0.14414	0.317955	0.752977		KCJ15	0.46589	0.991771		PROZ	0.44805	0.996413		KV320	0.48067	0.999915		COL11	0.372047	0.872397		CHD7	-0.141369	0.348685	0.827556
ZFAN6	0.477569	1		PARL	0.448062	0.996413		IGKC	0.48067	0.999915		PLCB3	0.374118	0.865772		LIPE	-0.14414	0.317955	0.752977		NOS2	0.465911	0.991771		PARL	0.448062	0.996413		IGKC	0.48067	0.999915		CNGB3	0.372047	0.872397		FREM2	-0.140194	0.352746	0.833484
APOA4	0.479695	1		ASPG	0.448087	0.996413		CXCL7	0.48067	0.999915		NCOA6	0.374118	0.865772		DYHC1	-0.14385	0.318939	0.753004		RTKN2	0.465924	0.991771		ASPG	0.448087	0.996413		CXCL7	0.48067	0.999915		ATX1	0.383316	0.872397		PDE1B	0.14007	0.353175	0.833484
UBR3	0.481144	1		GUAA	0.448087	0.996413		FCG3A	0.48067	0.999915		HSF5	0.374118	0.865772		URFB1	-0.143512	0.32009	0.753004		N4BP1	0.465926	0.991771		GUAA	0.448087	0.996413		FCG3A	0.48067	0.999915		PLXB2	0.383749	0.872397		MMP9	0.139928	0.35367	0.833484
NOP58	0.481848	1		K0232	0.448087	0.996413		MA1A1	0.48067	0.999915		PERM1	0.374118	0.865772		BCLF1	0.143415	0.320419	0.753004		KI20A	0.468012	0.991771		K0232	0.448087	0.996413		MA1A1	0.48067	0.999915		ZN292	0.383749	0.872397		VPS50	-0.139761	0.35425	0.833484
HAOX2	0.481853	1		HV348	0.448099	0.996413		STK4	0.48067	0.999915		DOK6	0.374118	0.865772		MEI1	-0.143322	0.320737	0.753004		NUFP2	0.468048	0.991771		HV348	0.448099	0.996413		STK4	0.48067	0.999915		LV319	0.383749	0.872397		REPS2	0.13861	0.358268	0.834754
CO9	0.484	1		MAML1	0.448099	0.996413		DOP1	0.48067	0.999915		RGF1A	0.374118	0.865772		LV545	0.142111	0.324885	0.756913		IGHG1.IGG1	0.470587	0.991771		MAML1	0.448099	0.996413		DOP1	0.48067	0.999915		APOA	0.383749	0.872397		HV124	0.138586	0.358351	0.834754
QCR2	0.484003	1		NTM2B.NTM2D.NTM2A	0.449918	0.996413		FRY	0.48067	0.999915		UBQL4	0.374118	0.865772		CDRT1	-0.142111	0.324885	0.756913		C1	0.472317	0.991771		NTM2B.NTM2D.NTM2A	0.449918	0.996413		FRY	0.48067	0.999915		AFAM	0.383749	0.872397		SI1L2	-0.138586	0.358351	0.834754
LV327	0.484004	1		PRA27.PRA25.PRAM4.PRAM5.PRAM9.PRAM6	0.45433	0.996413		NEK10	0.48067	0.999915		MYEF2	0.375292	0.865772		HBA	-0.142111	0.324885	0.756913		FETUA	0.474279	0.991771		PRA27.PRA25.PRAM4.PRAM5.PRAM9.PRAM6	0.45433	0.996413		NEK10	0.48067	0.999915		SYCY2	0.383749	0.872397		N4BP1	0.138524	0.358567	0.834754
UT14C	0.486161	1		EP15R	0.45433	0.996413		PB1	0.48067	0.999915		CO7A1	0.376192	0.865772		NACAM	0.142014	0.325218	0.756913		AKAP9	0.47445	0.991771		EP15R	0.45433	0.996413		PB1	0.48067	0.999915		F193A	0.383749	0.872397		RGL3	-0.138401	0.359001	0.834754
CO8A	0.490486	1		PLXA2	0.454342	0.996413		HIPL1	0.48067	0.999915		FLIP1	0.386339	0.865772		TNC18	0.141821	0.325883	0.756913		WDFY3	0.474457	0.991771		PLXA2	0.454342	0.996413		HIPL1	0.48067	0.999915		ZNF92	0.383749	0.872397		BTD	0.138277	0.359434	0.834754
VTNC	0.494814	1		MUC5A	0.454342	0.996413		FANCJ	0.48067	0.999915		HV374	0.387089	0.865772		CLD18	0.141386	0.327384	0.757299		ECM1	0.474458	0.991771		MUC5A	0.454342	0.996413		FANCJ	0.48067	0.999915		S2552.S2551	0.383749	0.872397		NEK10	-0.137782	0.361173	0.834754
NOS2	0.494827	1		SHBG	0.457933	0.996413		FZD8	0.48067	0.999915		CASQ2	0.387089	0.865772		AT11B	0.141241	0.327885	0.757299		H1X	0.474459	0.991771		SHBG	0.457933	0.996413		FZD8	0.48067	0.999915		RFWD3	0.383749	0.872397		A2AP	0.137659	0.361608	0.834754
SEM6D	0.494837	1		HVD82	0.457933	0.996413		TSSC4	0.48067	0.999915		HXA3.HXB3.HXD3	0.387089	0.865772		PKN2	-0.141048	0.328554	0.757299		CQ113	0.47659	0.991771		HVD82	0.457933	0.996413		TSSC4	0.48067	0.999915		XIRP1	0.383749	0.872397		RSF1	-0.137226	0.363134	0.834754
F120A	0.494839	1		SPRL1	0.457933	0.996413		FIBB	0.490877	0.999915		SAMP	0.387089	0.865772		S12A4	-0.140807	0.329391	0.757299		TSC2	0.476607	0.991771		SPRL1	0.457933	0.996413		FIBB	0.490877	0.999915		ANR46	0.383749	0.872397		MUC5A	-0.13704	0.36379	0.834754
DYN2	0.494843	1		S38A6	0.457933	0.996413		KV224	0.496851	0.999915		FETA	0.387089	0.865772		NEBL	0.14071	0.329726	0.757299		MPP10	0.476614	0.991771		S38A6	0.457933	0.996413		KV224	0.496851	0.999915		ALPK3	0.383749	0.872397		AMPN	0.136978	0.364008	0.834754
C4BPA	0.497008	1		HV118	0.460633	0.996413		SH321	0.496851	0.999915		COBA2	0.387089	0.865772		ADCY3	-0.140565	0.33023	0.757299		RAI1	0.478756	0.991771		HV118	0.460633	0.996413		SH321	0.496851	0.999915		TREF1	0.383749	0.872397		X5NT3A	0.136766	0.364759	0.834754
STK3	0.49701	1		GPTC1	0.460633	0.996413		PLXA2	0.496851	0.999915		AKT2	0.387089	0.865772		LR10B	-0.139744	0.333091	0.762193		CYTC	0.478759	0.991771		GPTC1	0.460633	0.996413		PLXA2	0.496851	0.999915		LST2	0.383749	0.872397		KAPCB	0.136607	0.365322	0.834754
ZA2G	0.497011	1		NPTX2	0.465384	0.996413		APOM	0.496851	0.999915		AFAM	0.387089	0.865772		RTKN2	-0.139551	0.333766	0.762193		CARD9	0.478759	0.991771		NPTX2	0.465384	0.996413		APOM	0.496851	0.999915		MYO5B	0.383749	0.872397		DYH14	0.136545	0.365541	0.834754
MORC3	0.499192	1		RAB36	0.466864	0.996413		APOA2	0.496851	0.999915		HCFC1	0.387089	0.865772		MYH4	0.139068	0.335459	0.764452		MINP1	0.480912	0.991771		RAB36	0.466864	0.996413		APOA2	0.496851	0.999915		TGO1	0.385425	0.872397		A1AG2	0.135247	0.370161	0.839301
CAN7	0.49921	1		NCHL1	0.466913	0.996413		IGLC3	0.496851	0.999915		RGRF1	0.387089	0.865772		FBLN1	0.138392	0.337837	0.768262		KVD20	0.480918	0.991771		NCHL1	0.466913	0.996413		IGLC3	0.496851	0.999915		TGFR1	0.391466	0.872397		FOXC1	-0.134938	0.371266	0.839301
IRF4	0.501358	1		BAZ2B	0.466973	0.996413		HBA	0.496851	0.999915		DYHC1	0.387089	0.865772		BRD2/BRD3	0.13815	0.338689	0.768591		LV140	0.480924	0.991771		BAZ2B	0.466973	0.996413		HBA	0.496851	0.999915		TRFL	0.395668	0.872397		GRM2B	0.134757	0.371913	0.839301
F16P1	0.501385	1		NKRF	0.470561	0.996413		RGRF1	0.496851	0.999915		ABRX2	0.387089	0.865772		TDR12	0.137284	0.341756	0.772323		MUC18	0.480924	0.991771		NKRF	0.470561	0.996413		RGRF1	0.496851	0.999915		CFAH	0.395668	0.872397		KAD9	-0.134385	0.373246	0.839301
CO7	0.501385	1		HGFA	0.470561	0.996413		MFS10	0.496851	0.999915		UBP34	0.387089	0.865772		A2MG	0.136846	0.343313	0.772323		RTN4	0.483067	0.991771		HGFA	0.470561	0.996413		MFS10	0.496851	0.999915		LYAM1	0.395668	0.872397		IMA7	-0.134381	0.373261	0.839301
PLCB3	0.501386	1		SPB1	0.470561	0.996413		CC174	0.496851	0.999915		ANR46	0.387089	0.865772		STXB4	0.136508	0.344518	0.772323		KVD30.KV230	0.483085	0.991771		SPB1	0.470561	0.996413		CC174	0.496851	0.999915		LYSC	0.395668	0.872397		MUC6	-0.134257	0.373705	0.839301
HV601	0.501397	1		SYTL1	0.470561	0.996413		NRROS	0.496851	0.999915		SAV1	0.387089	0.865772		KV229	-0.136363	0.345035	0.772323		FND3B	0.483085	0.991771		SYTL1	0.470561	0.996413		NRROS	0.496851	0.999915		LG3BP	0.395668	0.872397		DOP1	-0.134195	0.373927	0.839301
KDIS	0.501399	1		ZKSC3	0.470561	0.996413		LRIG1	0.496851	0.999915		CSR2B	0.387089	0.865772		DCAF5	0.136231	0.345506	0.772323		TPTE	0.48525	0.991771		ZKSC3	0.470561	0.996413		LRIG1	0.496851	0.999915		HNRPD	0.395668	0.872397		CC174	0.133515	0.376376	0.839301
GALE	0.503571	1		COE3	0.470561	0.996413		OSBL7	0.496851	0.999915		GLOD4	0.387089	0.865772		NOS2	0.135928	0.34659	0.772323		A10	0.487394	0.991771		COE3	0.470561	0.996413		OSBL7	0.496851	0.999915		TENS3	0.395668	0.872397		BMP10	-0.132959	0.378387	0.839301
DYH14	0.505794	1		ARHG3	0.470561	0.996413		CSR2B	0.496851	0.999915		ZMIZ1	0.387089	0.865772		KVD20	0.13588	0.346763	0.772323		EXTL2	0.487409	0.991771		ARHG3	0.470561	0.996413		CSR2B	0.496851	0.999915		NEK10	0.395668	0.872397		BRWD1	0.132715	0.379268	0.839301
TCOF	0.508008	1		DUS28	0.473313	0.996413		UBP29	0.496851	0.999915		RHG17	0.394921	0.87855		LCAT	0.135735	0.347282	0.772323		MMRN2	0.487418	0.991771		DUS28	0.473313	0.996413		UBP29	0.496851	0.999915		RAPH1	0.395668	0.872397		S12A7	0.132526	0.379955	0.839301
COL10	0.510216	1		UCKL1	0.473349	0.996413		CRAC1	0.496851	0.999915		S10A8	0.400322	0.87855		FR1L5	0.135686	0.347456	0.772323		FBX27	0.487428	0.991771		UCKL1	0.473349	0.996413		CRAC1	0.496851	0.999915		NXP20	0.395668	0.872397		PCX2	0.132402	0.380404	0.839301
TFR1	0.51022	1		CARD9	0.473361	0.996413		CNGB3	0.496851	0.999915		PARP1	0.400322	0.87855		DOP1	-0.135493	0.348149	0.772323		YAF2	0.487429	0.991771		CARD9	0.473361	0.996413		CNGB3	0.496851	0.999915		TEKT4	0.395668	0.872397		SMBT2	-0.132402	0.380404	0.839301
LRC28	0.512424	1		KI20A	0.479654	0.996413		SMC4	0.496851	0.999915		EF2	0.400322	0.87855		OGDHL	0.135493	0.348149	0.772323		F13A	0.489602	0.991771		KI20A	0.479654	0.996413		SMC4	0.496851	0.999915		ZN512	0.395668	0.872397		LV211	0.13234	0.380629	0.839301
EGFR	0.512433	1		NCOA6	0.479773	0.996413		WDR97	0.513309	0.999915		WDFY3	0.400322	0.87855		TGO1	0.135163	0.349335	0.772397		ZN512	0.489604	0.991771		NCOA6	0.479773	0.996413		WDR97	0.513309	0.999915		IKZF4	0.395668	0.872397		RFWD3	-0.132278	0.380853	0.839301
OGFD1	0.516881	1		MGAL	0.479797	0.996413		CTDS2	0.513309	0.999915		SYNE1	0.400322	0.87855		HV158	0.135089	0.349604	0.772397		EVC	0.491781	0.991771		MGAL	0.479797	0.996413		CTDS2	0.513309	0.999915		NET4	0.395668	0.872397		IRF4	0.132031	0.381752	0.839301
DAXX	0.516883	1		COIA1	0.483376	0.996413		ICOSL	0.513309	0.999915		RTN4	0.400322	0.87855		CO8G	-0.134382	0.352153	0.775276		CEP89	0.496169	0.991771		COIA1	0.483376	0.996413		ICOSL	0.513309	0.999915		FANCF	0.395668	0.872397		UBP34	-0.131969	0.381977	0.839301
ITB5	0.519083	1		CLD18	0.483376	0.996413		FA12	0.513309	0.999915		SI1L2	0.400322	0.87855		YAF2	-0.13332	0.356009	0.775276		QCR2	0.49617	0.991771		CLD18	0.483376	0.996413		FA12	0.513309	0.999915		NPTX2	0.396667	0.872829		VNN2	0.131907	0.382202	0.839301
TBL1R	0.519106	1		CCD96	0.483376	0.996413		PROZ	0.513309	0.999915		LIPE	0.400322	0.87855		A4	0.133223	0.356361	0.775276		NEUM	0.498369	0.991771		CCD96	0.483376	0.996413		PROZ	0.513309	0.999915		IBP2	0.397525	0.872948		ZFY16	0.131907	0.382202	0.839301
TRFL	0.523586	1		CP071	0.483376	0.996413		JIP2	0.513309	0.999915		KV229	0.413816	0.87855		CARL2	0.133223	0.356361	0.775276		MYO9A	0.49837	0.991771		CP071	0.483376	0.996413		JIP2	0.513309	0.999915		HV601	0.407804	0.876373		PP1B	-0.130918	0.385814	0.843612
XIRP2	0.523596	1		ISL2	0.483376	0.996413		LAMB3	0.513309	0.999915		IGLL5.IGL1	0.413816	0.87855		CND3	-0.133078	0.356889	0.775276		ZKSC3	0.498379	0.991771		ISL2	0.483376	0.996413		LAMB3	0.513309	0.999915		VIP2	0.407804	0.876373		TMCC1	-0.130794	0.386267	0.843612
ARHGA	0.525812	1		LIRB5	0.486268	0.996413		F223A	0.513309	0.999915		AP3B1.AP3B2	0.413816	0.87855		PROS	0.13303	0.357065	0.775276		OTOF	0.50058	0.991771		LIRB5	0.486268	0.996413		F223A	0.513309	0.999915		NFIC	0.407804	0.876373		EXO1	0.130732	0.386494	0.843612
DPS1	0.525816	1		ACL6A	0.492798	0.996413		PCYOX	0.513309	0.999915		PFD6	0.413816	0.87855		COEA1	-0.13303	0.357065	0.775276		ZMIZ1	0.500582	0.991771		ACL6A	0.492798	0.996413		PCYOX	0.513309	0.999915		ITB5	0.407804	0.876373		NOS2	0.130361	0.387855	0.844472
ZN318	0.525832	1		BCLF1	0.492798	0.996413		HYOU1	0.513309	0.999915		SC24A	0.413816	0.87855		CC129	-0.132933	0.357417	0.775276		COCA1	0.500584	0.991771		BCLF1	0.492798	0.996413		HYOU1	0.513309	0.999915		LRC63	0.407804	0.876373		VPS4B/VPS4A	-0.130052	0.388991	0.844472
ICOSL	0.525835	1		ESYT2	0.49281	0.996413		NPTX2	0.522141	0.999915		TSP1	0.413816	0.87855		PUM1	-0.132692	0.358299	0.775276		A1AT	0.501367	0.991771		ESYT2	0.49281	0.996413		NPTX2	0.522141	0.999915		SRCA	0.407804	0.876373		GBB3	-0.12999	0.389219	0.844472
RL35	0.525836	1		C2C2L	0.49281	0.996413		FR1L5	0.530037	0.999915		DPOLA	0.413816	0.87855		MAML3	0.132643	0.358476	0.775276		FA11	0.502785	0.991771		C2C2L	0.49281	0.996413		FR1L5	0.530037	0.999915		OTU6B	0.407804	0.876373		CO1A2	-0.129063	0.39264	0.850199
KI13A	0.525841	1		HV434	0.49281	0.996413		CE290	0.530037	0.999915		PTPRB	0.413816	0.87855		ZA2G	-0.13216	0.360244	0.775276		SRPX	0.502785	0.991771		HV434	0.49281	0.996413		CE290	0.530037	0.999915		ANKR2	0.407804	0.876373		HNRPD	-0.128444	0.394931	0.851562
NDUAD	0.525841	1		LY75	0.496374	0.996413		ANGT	0.530037	0.999915		S10A7	0.413816	0.87855		FLNC	0.13216	0.360244	0.775276		SPRC	0.505007	0.991771		LY75	0.496374	0.996413		ANGT	0.530037	0.999915		HAOX2	0.407804	0.876373		LRC57	0.161034	0.395265	0.851562
NELFE	0.528095	1		MEI1	0.496374	0.996413		C4BPB	0.530037	0.999915		BRS3	0.413816	0.87855		ANKR2	-0.132015	0.360776	0.775276		FBLN2	0.507222	0.991771		MEI1	0.496374	0.996413		C4BPB	0.530037	0.999915		ZFAT	0.407804	0.876373		CTIP	-0.128259	0.39562	0.851562
AKA11	0.530348	1		T200B	0.496374	0.996413		SAA4	0.530037	0.999915		NUMB	0.413816	0.87855		SND1	0.131984	0.360892	0.775276		CNBD1	0.507222	0.991771		T200B	0.496374	0.996413		SAA4	0.530037	0.999915		FRPD4	0.4157	0.876373		CADH5	0.127888	0.397	0.852843
ALS	0.534871	1		COL11	0.496374	0.996413		CLH2	0.530037	0.999915		KIF5A	0.413816	0.87855		ARHGA	0.130808	0.365225	0.781855		KCJ18	0.507224	0.991771		COL11	0.496374	0.996413		CLH2	0.530037	0.999915		DCAF5	0.41589	0.876373		CFA99	-0.12764	0.397921	0.853137
CAND1	0.534874	1		OSBL7	0.496374	0.996413		HABP2	0.530037	0.999915		HNRPD	0.413816	0.87855		GSK3A	-0.130663	0.365761	0.781855		NRX2B.NRX2A	0.507232	0.991771		OSBL7	0.496374	0.996413		HABP2	0.530037	0.999915		RIM3C.RIM3B.RIM3A	0.420153	0.876373		ITIH4	0.126651	0.401619	0.855733
SNX14	0.534875	1		ATRN	0.499329	0.996413		GANAB	0.530037	0.999915		NSD1	0.413816	0.87855		MRC1	0.130246	0.367303	0.781855		OTOL1	0.509455	0.991771		ATRN	0.499329	0.996413		GANAB	0.530037	0.999915		TRI16	0.420153	0.876373		WDR97	-0.126465	0.402315	0.855733
APOC4	0.534878	1		KV112.KVD12	0.499352	0.996413		CEA16	0.530037	0.999915		MFRP	0.413816	0.87855		MIPEP	-0.129806	0.368941	0.781855		VGFR3	0.513889	0.991771		KV112.KVD12	0.499352	0.996413		CEA16	0.530037	0.999915		LV327	0.420153	0.876373		KDIS	-0.126156	0.403475	0.855733
LAMB3	0.534882	1		SH319	0.499387	0.996413		EFCB6	0.530037	0.999915		YTDC2	0.413816	0.87855		RSF1	-0.129648	0.369526	0.781855		CO7	0.513908	0.991771		SH319	0.499387	0.996413		EFCB6	0.530037	0.999915		COBA2	0.420153	0.876373		F220A	0.126094	0.403708	0.855733
HYDIN	0.537148	1		UBFL1	0.505952	0.996413		UBE3B	0.530037	0.999915		FCGBP	0.413816	0.87855		RPRD2	-0.1296	0.369706	0.781855		CP250	0.513916	0.991771		UBFL1	0.505952	0.996413		UBE3B	0.530037	0.999915		YAP1	0.420153	0.876373		IKZF4	0.126032	0.40394	0.855733
TRDC	0.53715	1		CLH2	0.505999	0.996413		CAPS2	0.530037	0.999915		CEP89	0.421724	0.887226		HAOX2	-0.1296	0.369706	0.781855		HV307	0.516145	0.991771		CLH2	0.505999	0.996413		CAPS2	0.530037	0.999915		FAS	0.420153	0.876373		FND3B	-0.1256	0.40557	0.855733
CADH5	0.539417	1		SNX29	0.505999	0.996413		YAF2	0.530037	0.999915		LV136	0.427567	0.887226		C2TA	-0.129359	0.370606	0.781855		PIGR	0.516163	0.991771		SNX29	0.505999	0.996413		YAF2	0.530037	0.999915		MYO7A	0.420153	0.876373		KV240/KVD40	-0.125538	0.405803	0.855733
KLKB1	0.541692	1		PIBF1	0.505999	0.996413		GIPC3	0.530037	0.999915		NFIC	0.427567	0.887226		LTN1	-0.129214	0.371147	0.781855		FOXC1	0.518412	0.991771		PIBF1	0.505999	0.996413		GIPC3	0.530037	0.999915		ABRX2	0.420153	0.876373		KV116	0.12461	0.409309	0.855733
CQ113	0.543977	1		RSF1	0.505999	0.996413		TBL1R	0.530037	0.999915		CTRB1.CTRB2	0.427567	0.887226		UBE3C	-0.129214	0.371147	0.781855		PLMN	0.522862	0.991771		RSF1	0.505999	0.996413		TBL1R	0.530037	0.999915		PCMD1	0.420153	0.876373		IRX5	-0.124548	0.409543	0.855733
HSF5	0.543977	1		LV136	0.509552	0.996413		RBSK	0.530037	0.999915		FAS	0.427567	0.887226		FBLN2	-0.128634	0.373315	0.784203		YTDC2	0.522911	0.991771		LV136	0.509552	0.996413		RBSK	0.530037	0.999915		DTL	0.420153	0.876373		GBRG2	0.124486	0.409777	0.855733
SYCY2	0.543987	1		DOP1	0.509552	0.996413		CE042	0.530037	0.999915		LV321	0.427567	0.887226		GLOD4	-0.128344	0.374402	0.784203		T10IP	0.522919	0.991771		DOP1	0.509552	0.996413		CE042	0.530037	0.999915		EP15R	0.420153	0.876373		WDR5/WDR5B	0.124376	0.410196	0.855733
UBE3B	0.543987	1		M18BP	0.509552	0.996413		MYO5B	0.530037	0.999915		OCLN	0.427567	0.887226		ESYT2	-0.12791	0.376036	0.784203		C2TA	0.52517	0.991771		M18BP	0.509552	0.996413		MYO5B	0.530037	0.999915		GGA2	0.420153	0.876373		FETUB	0.124239	0.410716	0.855733
GRDN	0.543994	1		ANGL4	0.509552	0.996413		ICAM5	0.530037	0.999915		RPRD2	0.427567	0.887226		CO2A1	-0.127861	0.376217	0.784203		CO3A1	0.525173	0.991771		ANGL4	0.509552	0.996413		ICAM5	0.530037	0.999915		S12A7	0.420153	0.876373		KVD29	0.123806	0.412361	0.855733
PIAS4	0.543995	1		ANKR2	0.509552	0.996413		ASXL3	0.541063	0.999915		ZFY26	0.427567	0.887226		C2C2L	0.127765	0.376581	0.784203		ANKR2	0.525181	0.991771		ANKR2	0.509552	0.996413		ASXL3	0.541063	0.999915		CL18A	0.432714	0.876373		TBL1R	-0.123806	0.412361	0.855733
KDM7A	0.543996	1		GGPPS	0.512611	0.996413		RHG17	0.54118	0.999915		MUC6	0.427567	0.887226		IMA7	-0.127475	0.377674	0.784203		APOL1	0.529705	0.991771		GGPPS	0.512611	0.996413		RHG17	0.54118	0.999915		LIPA3	0.432714	0.876373		CSTN1	-0.123683	0.412832	0.855733
MCE1	0.546278	1		DAXX	0.512656	0.996413		LV312	0.544595	0.999915		ISL2	0.427567	0.887226		VPS50	-0.127426	0.377856	0.784203		FRY	0.52971	0.991771		DAXX	0.512656	0.996413		LV312	0.544595	0.999915		TRFE	0.432714	0.876373		GANAB	0.123683	0.412832	0.855733
LIRB5	0.546281	1		CE290	0.512668	0.996413		HV64D	0.547029	0.999915		ANKY2	0.435468	0.887226		GPC6A	-0.12675	0.380413	0.784203		ANR46	0.529713	0.991771		CE290	0.512668	0.996413		HV64D	0.547029	0.999915		PROC	0.432714	0.876373		NRROS	-0.123683	0.412832	0.855733
HV551	0.546283	1		C4BPA	0.512668	0.996413		KV229	0.547029	0.999915		CRCM	0.437848	0.887226		LRIG2	-0.126605	0.380962	0.784203		G12	0.529714	0.991771		C4BPA	0.512668	0.996413		KV229	0.547029	0.999915		DSG1	0.432714	0.876373		MYO7A	0.123559	0.413303	0.855733
HV309	0.548582	1		AP3B1.AP3B2	0.512679	0.996413		APOC2	0.547029	0.999915		HV158	0.440699	0.887226		ANKY2	-0.126398	0.381751	0.784203		ESYT2	0.529719	0.991771		AP3B1.AP3B2	0.512679	0.996413		APOC2	0.547029	0.999915		AKP13	0.432714	0.876373		ZFAT	0.123064	0.41519	0.858006
COBA2	0.550881	1		HYDIN	0.512679	0.996413		CO6	0.547029	0.999915		HV364	0.441572	0.887226		ZEB2	0.12617	0.382613	0.784203		RFC1	0.529721	0.991771		HYDIN	0.512679	0.996413		CO6	0.547029	0.999915		SH319	0.432714	0.876373		GFI1	-0.122631	0.416845	0.859464
ANGL4	0.553184	1		ITIH4	0.519315	0.996413		GSK3A	0.547029	0.999915		HRG	0.441572	0.887226		MFS10	-0.125929	0.383532	0.784203		GINM1	0.53198	0.991771		ITIH4	0.519315	0.996413		GSK3A	0.547029	0.999915		LRCH2	0.432714	0.876373		FYB1	0.122384	0.417793	0.859464
APOH	0.555467	1		VTDB	0.519349	0.996413		DYN2	0.547029	0.999915		SAA1	0.441572	0.887226		CX067	0.125929	0.383532	0.784203		TDR12	0.531991	0.991771		VTDB	0.519349	0.996413		DYN2	0.547029	0.999915		DYH10	0.432714	0.876373		FAS	0.12226	0.418267	0.859464
HDAC5	0.557808	1		IGHG2	0.51936	0.996413		NEK4	0.547029	0.999915		MN1	0.441572	0.887226		TR10D	0.1257	0.384406	0.784203		PTN3	0.531995	0.991771		IGHG2	0.51936	0.996413		NEK4	0.547029	0.999915		RTKN2	0.432714	0.876373		PP2BC	0.121648	0.420617	0.862663
CO8B	0.56012	1		LAMB4	0.519371	0.996413		HSP72	0.547029	0.999915		PON3	0.441572	0.887226		FIBA	0.125494	0.385189	0.784203		F16A2	0.534268	0.991771		LAMB4	0.519371	0.996413		HSP72	0.547029	0.999915		CNDP1	0.432714	0.876373		COG6	0.121239	0.422196	0.864269
SMRD1	0.560129	1		CORA1	0.519371	0.996413		PAR10	0.547029	0.999915		MGAL	0.441572	0.887226		TSC2	0.125059	0.386851	0.784203		KVD15	0.53427	0.991771		CORA1	0.519371	0.996413		PAR10	0.547029	0.999915		EXOC2	0.432714	0.876373		SYTL1	-0.120737	0.424131	0.866132
LV140	0.562455	1		PUM1	0.519383	0.996413		K2026	0.547029	0.999915		PAR15	0.441572	0.887226		FA12	-0.125011	0.387036	0.784203		LAMB3	0.534276	0.991771		PUM1	0.519383	0.996413		K2026	0.547029	0.999915		MBD5	0.432714	0.876373		HBA	0.12059	0.424699	0.866132
ARHGC	0.564773	1		ALDOB	0.519394	0.996413		UBR3	0.547029	0.999915		TAF1L	0.441572	0.887226		NUDC2	-0.125011	0.387036	0.784203		WDR97	0.534277	0.991771		ALDOB	0.519394	0.996413		UBR3	0.547029	0.999915		CHD7	0.432714	0.876373		ACL6A	-0.119972	0.427096	0.867605
APOE	0.567112	1		MIPEP	0.519394	0.996413		WBP2	0.547029	0.999915		KI3L3	0.441572	0.887226		PGRP2	0.124866	0.387591	0.784203		BCLF1	0.538848	0.991771		MIPEP	0.519394	0.996413		WBP2	0.547029	0.999915		SI1L2	0.432714	0.876373		KNTC1	-0.11991	0.427336	0.867605
NED4L	0.569451	1		TRFE	0.52206	0.996413		SPDLY	0.547029	0.999915		ARAP2	0.441572	0.887226		VASN	-0.12419	0.390187	0.784203		TM246	0.53885	0.991771		TRFE	0.52206	0.996413		SPDLY	0.547029	0.999915		PS1C1	0.432714	0.876373		ZA2G	0.119787	0.427816	0.867605
GTPB2	0.569452	1		LTN1	0.522907	0.996413		SNX13	0.547029	0.999915		TREF1	0.441572	0.887226		KDIS	-0.123949	0.391116	0.784203		RBSK	0.538856	0.991771		LTN1	0.522907	0.996413		SNX13	0.547029	0.999915		MAP1B	0.439835	0.876373		NRK	0.119044	0.430705	0.869574
IFT81	0.569453	1		UBP29	0.522907	0.996413		LAMB4	0.564278	0.999915		DUS16	0.441572	0.887226		HV69D	0.123852	0.391489	0.784203		DDX17	0.541128	0.991771		UBP29	0.522907	0.996413		LAMB4	0.564278	0.999915		ERBIN	0.441227	0.876373		HSP7C	0.118921	0.431187	0.869574
C1QB	0.571788	1		ZN410	0.526109	0.996413		PON1	0.564278	0.999915		CNGB3	0.441572	0.887226		AN13D	-0.123466	0.392979	0.784203		PEDF	0.541135	0.991771		ZN410	0.526109	0.996413		PON1	0.564278	0.999915		HV124	0.445485	0.876373		NOP58	0.118921	0.431187	0.869574
GGH	0.57179	1		ABR	0.526131	0.996413		UBP5	0.564278	0.999915		HAOX2	0.441572	0.887226		RBP2	-0.123321	0.393539	0.784203		SHAN1	0.541143	0.991771		ABR	0.526131	0.996413		UBP5	0.564278	0.999915		CTDS2	0.445485	0.876373		SALL1	-0.11855	0.432636	0.870094
URFB1	0.571796	1		TICN2	0.526142	0.996413		GALC	0.564278	0.999915		ATS7	0.441572	0.887226		S10A8	-0.123272	0.393726	0.784203		LV211	0.541145	0.991771		TICN2	0.526142	0.996413		GALC	0.564278	0.999915		RAB36	0.445485	0.876373		STAR5	-0.118426	0.43312	0.870094
CBPN	0.574132	1		FCN3	0.526154	0.996413		SNX16	0.564278	0.999915		AHDC1	0.443099	0.888652		AKA11	0.123012	0.394733	0.784203		OR8H1	0.541146	0.991771		FCN3	0.526154	0.996413		SNX16	0.564278	0.999915		KV320	0.445485	0.876373		OR8H1	-0.11824	0.433846	0.870094
ACL6A	0.574138	1		APOC4	0.526154	0.996413		PP1B	0.564278	0.999915		FRPD4	0.450142	0.900885		UTS2	0.122575	0.396429	0.784203		FREM2	0.541147	0.991771		APOC4	0.526154	0.996413		PP1B	0.564278	0.999915		LV151	0.445485	0.876373		RL35	0.117904	0.435165	0.871131
SF3B3	0.574141	1		VRK2	0.526154	0.996413		PRS8	0.564278	0.999915		RN213	0.454768	0.900885		CORA1	0.122403	0.397097	0.784203		CAD13	0.543435	0.991771		VRK2	0.526154	0.996413		PRS8	0.564278	0.999915		LV657	0.445485	0.876373		SELO	-0.117498	0.436757	0.872712
HABP4	0.574142	1		R3HD4	0.532858	0.996413		AKP13	0.564278	0.999915		HV349	0.455829	0.900885		SNX29	-0.122306	0.397472	0.784203		CBL	0.54344	0.991771		R3HD4	0.532858	0.996413		AKP13	0.564278	0.999915		PLSL	0.445485	0.876373		ZEB2	0.116818	0.439435	0.874309
MCR	0.576493	1		NRX3B.NRX3A	0.532947	0.996413		HNRPD	0.564278	0.999915		KVD07	0.455829	0.900885		ICAM5	-0.122161	0.398036	0.784203		PCD23	0.545694	0.991771		NRX3B.NRX3A	0.532947	0.996413		HNRPD	0.564278	0.999915		HDAC4	0.445485	0.876373		CLD18	0.116818	0.439435	0.874309
PS1C1	0.578844	1		IRAK4	0.532947	0.996413		BD1L1	0.564278	0.999915		RIM3C.RIM3B.RIM3A	0.455829	0.900885		TOX3	-0.122065	0.398412	0.784203		C1S	0.545741	0.991771		IRAK4	0.532947	0.996413		BD1L1	0.564278	0.999915		CLD18	0.445485	0.876373		TIF1A	0.116385	0.441144	0.874309
MA7D1	0.578846	1		CCNB2	0.532958	0.996413		SNX29	0.564278	0.999915		IF4G3	0.455829	0.900885		PLXB2	0.121727	0.39973	0.784203		ARHGC	0.545747	0.991771		CCNB2	0.532958	0.996413		SNX29	0.564278	0.999915		CENPE	0.445485	0.876373		S10A7	0.116323	0.441389	0.874309
RPTN	0.578846	1		NFIC	0.532958	0.996413		ZHX3	0.564278	0.999915		RNC	0.455829	0.900885		LCN1	0.121727	0.39973	0.784203		ABR	0.545749	0.991771		NFIC	0.532958	0.996413		ZHX3	0.564278	0.999915		ISL2	0.445485	0.876373		HAOX2	-0.11589	0.443102	0.874309
RC3H2	0.578848	1		FIBG	0.536437	0.996413		SPC25	0.564278	0.999915		T53G3	0.455829	0.900885		CSPG2	-0.121388	0.40105	0.784203		KDM5B	0.54575	0.991771		FIBG	0.536437	0.996413		SPC25	0.564278	0.999915		R3HD4	0.445485	0.876373		KV229	0.115643	0.444082	0.874309
DCAF1	0.578849	1		ARL3	0.536437	0.996413		KI13B	0.564278	0.999915		GBRAP.GBRL1	0.464768	0.901455		KBTBB	0.121244	0.401617	0.784203		BRCA2	0.54806	0.991771		ARL3	0.536437	0.996413		KI13B	0.564278	0.999915		C1RL	0.445485	0.876373		PTN3	0.115334	0.44531	0.874309
APOA2	0.581033	1		P2RX3	0.536437	0.996413		UCKL1	0.564278	0.999915		TGO1	0.464768	0.901455		PLTP	-0.120954	0.402751	0.784203		TIF1A	0.548062	0.991771		P2RX3	0.536437	0.996413		UCKL1	0.564278	0.999915		ACTN4.ACTN1.ACTN2	0.454167	0.876373		FOG1	-0.115025	0.446539	0.874309
PRAG1	0.583566	1		CEP89	0.536437	0.996413		CFA20	0.564278	0.999915		SLIT3	0.470334	0.901455		TCO2	-0.120857	0.40313	0.784203		FOXO3	0.548066	0.991771		CEP89	0.536437	0.996413		CFA20	0.564278	0.999915		LAMB4	0.458463	0.876373		MASP1	-0.114839	0.447278	0.874309
PLSL	0.585946	1		CE042	0.539807	0.996413		S22AK	0.567404	0.999915		LIPA3	0.470334	0.901455		REPS2	-0.120577	0.404229	0.784203		CCD27	0.548066	0.991771		CE042	0.539807	0.996413		S22AK	0.567404	0.999915		RHG32	0.458463	0.876373		SAE1	0.114809	0.4474	0.874309
FZD8	0.588309	1		BST1	0.546699	0.996413		MIPEP	0.576143	0.999915		FETUA	0.470334	0.901455		S10A9	-0.120567	0.404267	0.784203		F206A	0.550289	0.991771		BST1	0.546699	0.996413		MIPEP	0.576143	0.999915		NACAM	0.458463	0.876373		NEK4	0.114654	0.448017	0.874309
LV144	0.588311	1		SEZ6	0.546699	0.996413		GDPD5	0.576209	0.999915		LCAT	0.470334	0.901455		SETX	-0.120471	0.404647	0.784203		CFAD	0.55038	0.991771		SEZ6	0.546699	0.996413		GDPD5	0.576209	0.999915		VPS4B.VPS4A	0.458463	0.876373		BIP	-0.114592	0.448263	0.874309
ANR46	0.588311	1		RHG21	0.546699	0.996413		HV404	0.581776	0.999915		NEK4	0.470334	0.901455		ZBED6	-0.119746	0.407499	0.784203		PRS54	0.55038	0.991771		RHG21	0.546699	0.996413		HV404	0.581776	0.999915		PCNT	0.458463	0.876373		ITIH2	0.114406	0.449003	0.874309
HCFC1	0.588316	1		EFCB6	0.546699	0.996413		KV240.KVD40	0.581776	0.999915		NCOA1	0.470334	0.901455		UBR3	0.119746	0.407499	0.784203		APOM	0.552691	0.991771		EFCB6	0.546699	0.996413		KV240.KVD40	0.581776	0.999915		C1QC	0.458463	0.876373		PP6R3	-0.113541	0.452466	0.874309
KIF1A	0.588317	1		ISM2	0.546699	0.996413		KJ01	0.581776	0.999915		VWDE	0.470334	0.901455		RBSK	0.119746	0.407499	0.784203		VATH	0.552694	0.991771		ISM2	0.546699	0.996413		KJ01	0.581776	0.999915		HV434	0.458463	0.876373		CE290	0.113293	0.453457	0.874309
SEPP1	0.590683	1		NPAS2	0.546699	0.996413		KV106	0.581776	0.999915		GWL	0.470334	0.901455		PS1C1	-0.119746	0.407499	0.784203		LG3BP	0.552699	0.991771		NPAS2	0.546699	0.996413		KV106	0.581776	0.999915		TTC3	0.458463	0.876373		CBPB2	0.112984	0.454699	0.874309
KIF5A	0.593078	1		OTOF	0.546699	0.996413		LIPA3	0.581776	0.999915		CP250	0.470334	0.901455		LIN41	-0.11965	0.40788	0.784203		EFCB7	0.5527	0.991771		OTOF	0.546699	0.996413		LIPA3	0.581776	0.999915		MFS10	0.458463	0.876373		COL11	0.112984	0.454699	0.874309
MY15B	0.593078	1		LRC57	0.548478	0.996413		KNG1	0.581776	0.999915		HDAC5	0.470334	0.901455		RAPH1	0.11965	0.40788	0.784203		BBOF1	0.555022	0.991771		LRC57	0.548478	0.996413		KNG1	0.581776	0.999915		SEM6D	0.458463	0.876373		TSAP1	0.112984	0.454699	0.874309
ADIPO	0.593079	1		LV469	0.550137	0.996413		FIBA	0.581776	0.999915		K0232	0.472222	0.901455		UBP29	0.119553	0.408262	0.784203		CHST2	0.557344	0.991771		LV469	0.550137	0.996413		FIBA	0.581776	0.999915		SPDLY	0.458463	0.876373		R3HD4	0.112922	0.454947	0.874309
HXA3.HXB3.HXD3	0.595405	1		HV551	0.550137	0.996413		HEMO	0.581776	0.999915		DCAF5	0.479602	0.901455		NTM2B/NTM2D/NTM2A	0.172655	0.409199	0.784203		TCP10	0.55735	0.991771		HV551	0.550137	0.996413		HEMO	0.581776	0.999915		KDM5B	0.458463	0.876373		RORA	0.11286	0.455196	0.874309
ABCA5	0.595463	1		CRIS3	0.550137	0.996413		F16P1	0.581776	0.999915		HV103	0.485083	0.901455		BGH3	-0.119311	0.409216	0.784203		IGLL5.IGL1	0.559668	0.991771		CRIS3	0.550137	0.996413		F16P1	0.581776	0.999915		S12A4	0.458463	0.876373		YAP1	-0.112551	0.45644	0.874309
CRAC1	0.595463	1		ANK3	0.550137	0.996413		ENPL	0.581776	0.999915		PRRT4	0.485083	0.901455		MY18B	-0.119118	0.409981	0.784203		GEN	0.55968	0.991771		ANK3	0.550137	0.996413		ENPL	0.581776	0.999915		CHST2	0.458463	0.876373		EGFR	-0.112304	0.457437	0.874309
FBX27	0.595464	1		FREM3	0.553527	0.996413		GBB3	0.581776	0.999915		ADCY6	0.485083	0.901455		DNHD1	-0.118925	0.410746	0.784203		LR10B	0.559686	0.991771		FREM3	0.553527	0.996413		GBB3	0.581776	0.999915		S38A6	0.467001	0.876373		LUM	0.112242	0.457686	0.874309
CC171	0.597852	1		PCD15	0.553581	0.996413		NRX2B.NRX2A	0.581776	0.999915		CUBN	0.485083	0.901455		XPO4	-0.118925	0.410746	0.784203		GGH	0.559687	0.991771		PCD15	0.553581	0.996413		NRX2B.NRX2A	0.581776	0.999915		NMD3B	0.471645	0.876373		ATP7A	0.11218	0.457935	0.874309
COCA1	0.597856	1		STX4	0.553592	0.996413		BGH3	0.581776	0.999915		PGFRA	0.485083	0.901455		PTPRG	-0.118877	0.410937	0.784203		NICA	0.564355	0.991771		STX4	0.553592	0.996413		BGH3	0.581776	0.999915		ABCA1	0.471645	0.876373		OTOL1	0.111871	0.459184	0.874309
FOG1	0.600199	1		CAD13	0.553614	0.996413		RETST	0.581776	0.999915		GBRG2	0.485083	0.901455		GTPB2	-0.118732	0.411512	0.784203		QSOX1	0.564367	0.991771		CAD13	0.553614	0.996413		RETST	0.581776	0.999915		CO9	0.471645	0.876373		EP15R	-0.111747	0.459683	0.874309
T200B	0.600244	1		ZN888	0.553624	0.996413		MICA3	0.581776	0.999915		KNTC1	0.485083	0.901455		CADH1	-0.118587	0.412087	0.784203		DPOLA	0.564367	0.991771		ZN888	0.553624	0.996413		MICA3	0.581776	0.999915		C4BPA	0.471645	0.876373		SPDLY	-0.111623	0.460183	0.874309
ANKR2	0.600252	1		F206A	0.560433	0.996413		SRCA	0.581776	0.999915		LRIT3	0.485083	0.901455		OR8H1	-0.118442	0.412663	0.784203		ATP7A	0.56437	0.991771		F206A	0.560433	0.996413		SRCA	0.581776	0.999915		A1BG	0.471645	0.876373		ANKR2	-0.111562	0.460434	0.874309
CBG	0.605038	1		SNX16	0.560582	0.996413		MAML1	0.581776	0.999915		FRY	0.485083	0.901455		CO4A	-0.117911	0.414777	0.786846		IGLL1	0.566684	0.991771		SNX16	0.560582	0.996413		MAML1	0.581776	0.999915		CO8B	0.471645	0.876373		TAGL2/TAGL3	0.161761	0.460882	0.874309
CO4A	0.605054	1		DYST	0.560592	0.996413		NU205	0.581776	0.999915		RPTN	0.485083	0.901455		DOPO	-0.117621	0.415933	0.787024		GRM7	0.566684	0.991771		DYST	0.560592	0.996413		NU205	0.581776	0.999915		BRD2.BRD3	0.471645	0.876373		PNPT1	0.130478	0.462032	0.874682
HGFA	0.605054	1		LV39	0.560603	0.996413		PACN2	0.581776	0.999915		AGRA3	0.485083	0.901455		NALP8	-0.117524	0.416319	0.787024		SLIK2	0.56672	0.991771		LV39	0.560603	0.996413		PACN2	0.581776	0.999915		PON3	0.471645	0.876373		GPV	-0.111005	0.462688	0.874682
GALC	0.607459	1		CO3A1	0.560603	0.996413		SO1B1	0.584242	0.999915		SNF8	0.485083	0.901455		CP250	0.117138	0.417864	0.788573		ATS7	0.569068	0.991771		CO3A1	0.560603	0.996413		SO1B1	0.584242	0.999915		MA7D1	0.471645	0.876373		HABP2	0.110572	0.464446	0.875909
LRCH2	0.60746	1		TLXNB	0.560614	0.996413		HV320	0.599515	0.999915		TTYH1	0.485083	0.901455		MN1	-0.116558	0.420187	0.790578		PABP1	0.569071	0.991771		TLXNB	0.560614	0.996413		HV320	0.599515	0.999915		HYDIN	0.471645	0.876373		MAML1	-0.110449	0.464949	0.875909
APOC2	0.607463	1		F16A2	0.560614	0.996413		ROCK2	0.599515	0.999915		UBP29	0.485083	0.901455		HV366	-0.11651	0.420381	0.790578		B2MG	0.569072	0.991771		F16A2	0.560614	0.996413		ROCK2	0.599515	0.999915		CC174	0.471645	0.876373		GUAA	0.110139	0.466207	0.87676
ATX7	0.609876	1		APOA1	0.561112	0.996413		IGHG4	0.599515	0.999915		MYH4	0.485083	0.901455		INSR	-0.116268	0.421352	0.791035		SMBT2	0.569072	0.991771		APOA1	0.561112	0.996413		IGHG4	0.599515	0.999915		INT1	0.471645	0.876373		CAH1	0.109768	0.46772	0.878085
BST2	0.609877	1		AGRL1	0.564004	0.996413		AFAM	0.599515	0.999915		MIPEP	0.494621	0.901455		PRAG1	0.115833	0.423102	0.792951		PCNT	0.569075	0.991771		AGRL1	0.564004	0.996413		AFAM	0.599515	0.999915		CC056	0.471645	0.876373		PSG2	-0.109521	0.468729	0.878464
RHG21	0.609877	1		H1X	0.564004	0.996413		ITIH3	0.599515	0.999915		CC187	0.500071	0.901455		GPX3	-0.115544	0.424271	0.793774		PTPRG	0.569075	0.991771		H1X	0.564004	0.996413		ITIH3	0.599515	0.999915		NBEA	0.471645	0.876373		T53G3	0.109273	0.46974	0.878843
ZDHC5	0.60988	1		IL1AP	0.564004	0.996413		KIF1A	0.599515	0.999915		KVD13.KV113	0.500071	0.901455		FPGT	-0.114894	0.426897	0.797098		RTF1	0.571433	0.991771		IL1AP	0.564004	0.996413		KIF1A	0.599515	0.999915		ARAP2	0.471645	0.876373		MEG11	-0.109026	0.470753	0.879223
KCJ15	0.612266	1		CABIN	0.564004	0.996413		MGAL	0.599515	0.999915		SNPH	0.500071	0.901455		PRS54	-0.114191	0.429751	0.797098		TF3C1	0.571435	0.991771		CABIN	0.564004	0.996413		MGAL	0.599515	0.999915		MY15B	0.471645	0.876373		RA1L2	0.108531	0.47278	0.881496
LRIT3	0.612289	1		NDUB5	0.567603	0.996413		SZT2	0.599515	0.999915		TLR2	0.500071	0.901455		MBD5	-0.114191	0.429751	0.797098		CO4B	0.573772	0.991771		NDUB5	0.567603	0.996413		SZT2	0.599515	0.999915		ZDHC5	0.471645	0.876373		CCDC8	-0.107975	0.475067	0.882937
FR1L5	0.612295	1		CUX2	0.567635	0.996413		INT1	0.599515	0.999915		LV301	0.500071	0.901455		KAIN	-0.113901	0.43093	0.797098		PXDC2	0.573789	0.991771		CUX2	0.567635	0.996413		INT1	0.599515	0.999915		DLGP2	0.471645	0.876373		TNR21	-0.107666	0.47634	0.882937
HYOU1	0.614702	1		YAF2	0.567635	0.996413		SMRD1	0.599515	0.999915		A4	0.500071	0.901455		TAF1L	-0.113901	0.43093	0.797098		CHD3.CHD5	0.573793	0.991771		YAF2	0.567635	0.996413		SMRD1	0.599515	0.999915		RHG21	0.480751	0.878711		EXOC2	0.107555	0.476795	0.882937
LP8	0.614714	1		GIPC3	0.567635	0.996413		RSPH9	0.599515	0.999915		CO8A	0.500071	0.901455		ZN217	0.113805	0.431324	0.797098		S22AK	0.573797	0.991771		GIPC3	0.567635	0.996413		RSPH9	0.599515	0.999915		PFD6	0.485029	0.878711		GELS	0.107356	0.477615	0.882937
CNGB3	0.614714	1		NU205	0.567635	0.996413		MYH4	0.599515	0.999915		CO4A	0.500071	0.901455		CO1A2	-0.113756	0.431521	0.797098		WBP2	0.573798	0.991771		NU205	0.567635	0.996413		MYH4	0.599515	0.999915		KV139.KVD39	0.485029	0.878711		KIF5A	-0.107356	0.477615	0.882937
CRP	0.614715	1		WDR5.WDR5B	0.574677	0.996413		ALG12	0.602783	0.999915		NOS2	0.500071	0.901455		APOL1	0.11366	0.431914	0.797098		UBQL4	0.573799	0.991771		WDR5.WDR5B	0.574677	0.996413		ALG12	0.602783	0.999915		GP1BA	0.485029	0.878711		RGF1A	0.106738	0.480169	0.886153
ICAM2	0.614715	1		MBD5	0.574677	0.996413		MEI1	0.612034	0.999915		B2MG	0.500071	0.901455		NSD1	-0.11337	0.433097	0.797108		NPTX2	0.575311	0.991771		MBD5	0.574677	0.996413		MEI1	0.612034	0.999915		FA7	0.485029	0.878711		LRCH3	0.106186	0.482456	0.886754
TPTE	0.617138	1		TFPI1	0.574697	0.996413		AT7L1	0.612199	0.999915		PWP2	0.500071	0.901455		ADCY6	-0.113273	0.433492	0.797108		GALE	0.57614	0.991771		TFPI1	0.574697	0.996413		AT7L1	0.612199	0.999915		GBRG2	0.485029	0.878711		LV537	-0.10612	0.482731	0.886754
PRDX3	0.619468	1		GGH	0.574697	0.996413		ECEL1	0.617488	0.999915		SEZ6	0.500071	0.901455		HV315	0.112887	0.435072	0.797108		ZN888	0.578516	0.991771		GGH	0.574697	0.996413		ECEL1	0.617488	0.999915		MAGAA	0.485029	0.878711		CNGB3	-0.105934	0.483501	0.886754
ZN888	0.619553	1		PCX2	0.578034	0.996413		HV323	0.617488	0.999915		SZT2	0.500071	0.901455		HV226	0.112742	0.435666	0.797108		CB015	0.578535	0.991771		PCX2	0.578034	0.996413		HV323	0.617488	0.999915		T2R20	0.485029	0.878711		ABR	0.105872	0.483758	0.886754
RHG05.RHG35	0.619563	1		RIMB1	0.578034	0.996413		APOA4	0.617488	0.999915		OTU7B	0.500071	0.901455		NMD3B	-0.112501	0.436656	0.797108		ZN782	0.583295	0.991771		RIMB1	0.578034	0.996413		APOA4	0.617488	0.999915		PUM1	0.485029	0.878711		HYDIN	0.105192	0.486588	0.889414
GPV	0.619569	1		TF3C1	0.578034	0.996413		LDHB	0.617488	0.999915		UBE3B	0.500071	0.901455		RORA	0.112452	0.436854	0.797108		THRB	0.585666	0.991771		TF3C1	0.578034	0.996413		LDHB	0.617488	0.999915		NPAS1	0.485029	0.878711		ZN782	-0.10513	0.486845	0.889414
HV307	0.621989	1		ASXL2	0.578034	0.996413		COBA2	0.617488	0.999915		MAVS	0.500071	0.901455		DYST	-0.112404	0.437053	0.797108		GOG8I.GOG8J.GOG8K.GOG8H	0.585674	0.991771		ASXL2	0.578034	0.996413		COBA2	0.617488	0.999915		CCDC8	0.485029	0.878711		SCAFB	-0.104697	0.488651	0.891215
UD19	0.621996	1		SHIP1	0.578034	0.996413		MUC5A	0.617488	0.999915		MUC19	0.500071	0.901455		KANL1	0.111583	0.440431	0.801923		HV323	0.585677	0.991771		SHIP1	0.578034	0.996413		MUC5A	0.617488	0.999915		ZHX3	0.485029	0.878711		PFD2	0.103402	0.494076	0.899598
CCNB2	0.622002	1		TITIN	0.581781	0.996413		MYO7A	0.617488	0.999915		NXP20	0.500071	0.901455		PDE1B	0.110955	0.443024	0.805295		MUC16	0.58568	0.991771		TITIN	0.581781	0.996413		MYO7A	0.617488	0.999915		CF106	0.485029	0.878711		ASPG	-0.102842	0.496429	0.902372
PAR10	0.622003	1		NELFE	0.581801	0.996413		ABRX2	0.617488	0.999915		COG1	0.500071	0.901455		RGRF1	-0.110665	0.444223	0.806128		RC3H2	0.588069	0.991771		NELFE	0.581801	0.996413		ABRX2	0.617488	0.999915		EIF3L	0.485029	0.878711		C4BPB	0.102595	0.497471	0.902756
PRS8	0.622004	1		TEP1	0.581801	0.996413		F199X	0.617488	0.999915		SMRC1	0.500071	0.901455		CO5	0.110423	0.445224	0.806598		CUL7	0.590456	0.991771		TEP1	0.581801	0.996413		F199X	0.617488	0.999915		NOP58	0.485029	0.878711		C1R	-0.102162	0.499297	0.904559
WDR5.WDR5B	0.624432	1		RN213	0.588784	0.996413		NUFP2	0.617488	0.999915		ZN512	0.500071	0.901455		SH321	0.109844	0.447632	0.809572		HV348	0.590457	0.991771		RN213	0.588784	0.996413		NUFP2	0.617488	0.999915		MUC16	0.494387	0.887054		CLUS	-0.101852	0.500603	0.905417
LIPA3	0.624436	1		CRCM	0.588855	0.996413		ZFHX4	0.617488	0.999915		PCMD1	0.500071	0.901455		GGPPS	0.109554	0.448838	0.809572		F13B	0.59046	0.991771		CRCM	0.588855	0.996413		ZFHX4	0.617488	0.999915		TOX3	0.498611	0.887054		SMRC1	-0.101172	0.503483	0.906453
PPIC	0.624442	1		NCOA1	0.588865	0.996413		ZN410	0.617488	0.999915		ZHX3	0.500071	0.901455		DSG1	0.109409	0.449442	0.809572		KBTBB	0.590462	0.991771		NCOA1	0.588865	0.996413		ZN410	0.617488	0.999915		BMP10	0.498611	0.887054		VLDLR	-0.100368	0.506898	0.906453
OTOL1	0.624443	1		STK3	0.588906	0.996413		K1958	0.617488	0.999915		NFAC4	0.509919	0.901973		A1AG2	0.109312	0.449845	0.809572		HGFA	0.590462	0.991771		STK3	0.588906	0.996413		K1958	0.617488	0.999915		HV270	0.498611	0.887054		CFAI	0.100183	0.507687	0.906453
RP1L1	0.626879	1		NICA	0.588936	0.996413		SMRC1	0.617488	0.999915		MUC16	0.509919	0.901973		FCG3A	0.108008	0.455302	0.816628		FOG1	0.59281	0.991771		NICA	0.588936	0.996413		SMRC1	0.617488	0.999915		A2GL	0.498611	0.887054		AHNK	0.100121	0.507951	0.906453
RA1L2	0.626886	1		CBPN	0.588946	0.996413		SELO	0.617488	0.999915		KV224	0.515294	0.901973		SALL1	-0.107573	0.45713	0.816628		TFPI1	0.592855	0.991771		CBPN	0.588946	0.996413		SELO	0.617488	0.999915		FETUA	0.498611	0.887054		ZDHC5	-0.0998736	0.509005	0.906453
LY75	0.62933	1		PGFRA	0.588946	0.996413		NRX3B.NRX3A	0.617488	0.999915		WDR97	0.515294	0.901973		HGFA	-0.107332	0.458147	0.816628		F193A	0.592861	0.991771		PGFRA	0.588946	0.996413		NRX3B.NRX3A	0.617488	0.999915		POK10.PO113.POK8.POK7.POK25.POK6.POK11	0.498611	0.887054		LIN41	-0.0997499	0.509532	0.906453
EXOC2	0.629331	1		KVD11.KV311	0.592222	0.996413		RNC	0.617488	0.999915		T200C	0.515294	0.901973		CJ076	0.107235	0.458554	0.816628		ACTA.ACTH.ACTC.ACTS	0.595259	0.991771		KVD11.KV311	0.592222	0.996413		RNC	0.617488	0.999915		TMM94	0.498611	0.887054		PRD14	0.0996881	0.509796	0.906453
IRX5	0.629332	1		PRDX2	0.592222	0.996413		HAOX2	0.617488	0.999915		ZZEF1	0.515294	0.901973		UCKL1	-0.107187	0.458757	0.816628		SPEM3	0.595266	0.991771		PRDX2	0.592222	0.996413		HAOX2	0.617488	0.999915		KI26B	0.498611	0.887054		NBEA	0.0996262	0.51006	0.906453
UBP29	0.631778	1		LV321	0.592222	0.996413		BAZ2B	0.617488	0.999915		ADCY3	0.515294	0.901973		TRI16	-0.10709	0.459165	0.816628		ZN292	0.595267	0.991771		LV321	0.592222	0.996413		BAZ2B	0.617488	0.999915		ABCA5	0.498611	0.887054		COIA1	-0.0995644	0.510324	0.906453
HPT	0.634166	1		ADIPO	0.592222	0.996413		T53G3	0.617488	0.999915		AACT	0.515294	0.901973		DAXX	-0.106994	0.459572	0.816628		ARI1B	0.59765	0.991771		ADIPO	0.592222	0.996413		T53G3	0.617488	0.999915		SHAN1	0.498611	0.887054		FLNC	0.0995644	0.510324	0.906453
ENTD1	0.634233	1		TEX15	0.592222	0.996413		NOP58	0.617488	0.999915		CO9	0.515294	0.901973		OTU7B	-0.106945	0.459776	0.816628		ATRN	0.597665	0.991771		TEX15	0.592222	0.996413		NOP58	0.617488	0.999915		XIRP2	0.508095	0.898332		MINP1	-0.0995026	0.510588	0.906453
TLXNB	0.634235	1		WDR87	0.596091	0.996413		PRDX3	0.633309	0.999915		GP1BA	0.515294	0.901973		ATS13	-0.106752	0.460592	0.816743		PERM1	0.597667	0.991771		WDR87	0.596091	0.996413		PRDX3	0.633309	0.999915		EPHA2	0.508095	0.898332		SPTB2	0.0991315	0.512174	0.906453
TIMP1	0.636692	1		LV144	0.596131	0.996413		KVD08	0.635685	0.999915		RL35	0.515294	0.901973		ZFYV1	0.105979	0.463863	0.821205		SAMD8	0.597668	0.991771		LV144	0.596131	0.996413		KVD08	0.635685	0.999915		CO7A1	0.51023	0.898332		SMC4	0.0991315	0.512174	0.906453
PIGR	0.636694	1		CARL2	0.596131	0.996413		HV372	0.635685	0.999915		ATS20	0.515294	0.901973		RNC	-0.105786	0.464683	0.821318		MORC1	0.597672	0.991771		CARL2	0.596131	0.996413		HV372	0.635685	0.999915		KV229	0.512388	0.898332		GEN	-0.0988223	0.513497	0.906453
CPNE1	0.639134	1		IF140	0.601218	0.996413		KV621	0.635685	0.999915		PP1B	0.515294	0.901973		VNN2	0.105496	0.465915	0.822158		NDUB5	0.60007	0.991771		IF140	0.601218	0.996413		KV621	0.635685	0.999915		HEP2	0.512388	0.898332		S22AK	-0.0986368	0.514292	0.906453
SNX13	0.639138	1		ABCAC	0.603317	0.996413		PER2	0.635685	0.999915		CUL7	0.515294	0.901973		HV103	-0.104965	0.468176	0.823347		C4BPB	0.600078	0.991771		ABCAC	0.603317	0.996413		PER2	0.635685	0.999915		SC5AB	0.512388	0.898332		SAV1	-0.0985749	0.514557	0.906453
CXCL7	0.639143	1		IGJ	0.603346	0.996413		TOX3	0.635685	0.999915		S2552.S2551	0.515294	0.901973		COBL1	-0.104772	0.469	0.823347		PAR15	0.600078	0.991771		IGJ	0.603346	0.996413		TOX3	0.635685	0.999915		RSPH9	0.512388	0.898332		WDR87	-0.0983894	0.515352	0.906453
SNX29	0.639144	1		CXCL7	0.603346	0.996413		FCN3	0.635685	0.999915		ARHG2	0.515294	0.901973		TTYH1	0.104723	0.469206	0.823347		PIAS4	0.600086	0.991771		CXCL7	0.603346	0.996413		FCN3	0.635685	0.999915		DCAF1	0.512388	0.898332		FLIP1	0.0980547	0.516789	0.907512
BY55	0.639151	1		UBE3C	0.606566	0.996413		CFAD	0.635685	0.999915		CAYP2	0.515294	0.901973		IL6RB	-0.104627	0.469619	0.823347		TBL1R	0.602493	0.991771		UBE3C	0.606566	0.996413		CFAD	0.635685	0.999915		CABIN	0.512388	0.898332		PAR15	0.0978328	0.517743	0.907721
PCD15	0.64161	1		PP6R3	0.606566	0.996413		LV208	0.635685	0.999915		COE3	0.515294	0.901973		S10A7	-0.104385	0.47065	0.823828		TRI16	0.602496	0.991771		PP6R3	0.606566	0.996413		LV208	0.635685	0.999915		ANGL4	0.522198	0.901131		ARHGA	0.0975855	0.518807	0.908122
HV64D	0.641616	1		URFB1	0.606566	0.996413		FIBG	0.635685	0.999915		NIPBL	0.525333	0.907111		PRDX3	-0.104026	0.47219	0.824105		SLIP	0.602496	0.991771		URFB1	0.606566	0.996413		FIBG	0.635685	0.999915		TPA	0.526357	0.901131		GGA2	-0.0972144	0.520406	0.909329
CD44	0.644094	1		CAH1	0.61061	0.996413		APOB	0.635685	0.999915		LV949	0.530748	0.907111		S38A6	-0.103994	0.472325	0.824105		STT3A	0.602498	0.991771		CAH1	0.61061	0.996413		APOB	0.635685	0.999915		HV309	0.526357	0.901131		PZP	-0.0969671	0.521473	0.909329
LHX2	0.644095	1		CBL	0.61061	0.996413		KV116	0.635685	0.999915		QSOX1	0.530748	0.907111		PWP2	-0.103709	0.473546	0.82491		COE3	0.602504	0.991771		CBL	0.61061	0.996413		KV116	0.635685	0.999915		TETN	0.526357	0.901131		TSP1	0.0968434	0.522007	0.909329
LV743	0.644097	1		DLGP2	0.61061	0.996413		DPOLA	0.635685	0.999915		HV434	0.530748	0.907111		RETST	0.103419	0.474789	0.825754		MUC5A	0.604916	0.991771		DLGP2	0.61061	0.996413		DPOLA	0.635685	0.999915		C2TA	0.526357	0.901131		PFD6	-0.0959776	0.525752	0.914387
SEZ6	0.646556	1		ANGT	0.61062	0.996413		NELFE	0.635685	0.999915		ZN888	0.530748	0.907111		CYTC	0.102598	0.478323	0.83057		C1R	0.604919	0.991771		ANGT	0.61062	0.996413		NELFE	0.635685	0.999915		PAR15	0.526357	0.901131		FANCF	0.0956066	0.527361	0.91489
CO2	0.649036	1		MYOD1	0.61062	0.996413		CBL	0.635685	0.999915		CO6A3	0.530748	0.907111		MYEF2	-0.102163	0.480199	0.832498		XAGE2	0.604922	0.991771		MYOD1	0.61062	0.996413		CBL	0.635685	0.999915		PAR10	0.526357	0.901131		IF4G3	0.0954829	0.527897	0.91489
GAB	0.649047	1		NIN	0.61062	0.996413		KAIN	0.635685	0.999915		RORA	0.530748	0.907111		CO4B	-0.101777	0.48187	0.834064		A4	0.604925	0.991771		NIN	0.61062	0.996413		KAIN	0.635685	0.999915		PCD23	0.526357	0.901131		BST1	0.0952355	0.528972	0.91489
C1QC	0.651515	1		KVD08	0.617855	0.996413		C2TA	0.635685	0.999915		ASMT	0.530748	0.907111		RHDF2	-0.101584	0.482706	0.834184		TEX11	0.607339	0.991771		KVD08	0.617855	0.996413		C2TA	0.635685	0.999915		NRK	0.526357	0.901131		APOA2	-0.09505	0.529779	0.91489
CUX2	0.651518	1		APOL1	0.617913	0.996413		ALS	0.635685	0.999915		RFWD3	0.530748	0.907111		RC3H2	0.101391	0.483542	0.834302		VWDE	0.607343	0.991771		APOL1	0.617913	0.996413		ALS	0.635685	0.999915		YI025	0.526357	0.901131		CO8G	-0.0948026	0.530855	0.91489
TEX11	0.651519	1		NIPBL	0.617913	0.996413		GOGB1	0.635685	0.999915		GTD2A	0.530748	0.907111		HV364	-0.101101	0.484801	0.83491		FREM3	0.609738	0.991771		NIPBL	0.617913	0.996413		GOGB1	0.635685	0.999915		OR8H1	0.526357	0.901131		HDAC4	-0.0946789	0.531394	0.91489
ALG12	0.651521	1		TEX11	0.617913	0.996413		NRK	0.635685	0.999915		TICN2	0.530748	0.907111		NUMBL	-0.100956	0.485431	0.83491		FZD8	0.609773	0.991771		TEX11	0.617913	0.996413		NRK	0.635685	0.999915		MAML1	0.526357	0.901131		ACRO	-0.0945553	0.531933	0.91489
COEA1	0.651523	1		HV270	0.617922	0.996413		LRC28	0.635685	0.999915		LRIG1	0.530748	0.907111		ZSC9	0.101502	0.487704	0.836239		CO4A	0.609778	0.991771		HV270	0.617922	0.996413		LRC28	0.635685	0.999915		NKRF	0.52918	0.901131		UBN1	0.0937898	0.535273	0.918231
LR10B	0.654011	1		ATP7A	0.621059	0.996413		AGRA3	0.635685	0.999915		TEX15	0.530748	0.907111		APOE	0.100424	0.487742	0.836239		EXOC2	0.609779	0.991771		ATP7A	0.621059	0.996413		AGRA3	0.635685	0.999915		PANX3	0.52918	0.901131		UTS2	0.0937233	0.535564	0.918231
FA5	0.654012	1		UBP10	0.621059	0.996413		VPS50	0.635685	0.999915		RBSK	0.530748	0.907111		SPDLY	0.0996516	0.491115	0.839498		TSAP1	0.609779	0.991771		UBP10	0.621059	0.996413		VPS50	0.635685	0.999915		H4	0.529267	0.901131		KV228/KVD28	-0.0930711	0.53842	0.919493
NUFP2	0.654013	1		ZN782	0.621059	0.996413		NEB2	0.635685	0.999915		OTOF	0.530748	0.907111		HXC11	-0.0995815	0.491421	0.839498		NKRF	0.612211	0.991771		ZN782	0.621059	0.996413		NEB2	0.635685	0.999915		RAB30	0.529274	0.901131		H4	0.0929668	0.538877	0.919493
SO3A1	0.656497	1		HAUS6	0.621059	0.996413		TM9S2	0.635685	0.999915		TGFR1	0.541143	0.910948		CO7	-0.0994583	0.491959	0.839498		LBP	0.617089	0.991771		HAUS6	0.621059	0.996413		TM9S2	0.635685	0.999915		K0232	0.529274	0.901131		TDR12	-0.0928266	0.539492	0.919493
CB015	0.656504	1		ANKY2	0.621059	0.996413		KDM4C	0.635685	0.999915		FR1L5	0.546426	0.910948		CAN12	-0.0986855	0.495347	0.843953		TREF1	0.617093	0.991771		ANKY2	0.621059	0.996413		KDM4C	0.635685	0.999915		GBRAP.GBRL1	0.536305	0.901131		GHR	-0.0924527	0.541134	0.919493
VGFR3	0.658972	1		ZBT10	0.621059	0.996413		YTDC2	0.635685	0.999915		TIF1A	0.546426	0.910948		KV139/KVD39	-0.0983473	0.496833	0.844561		LCAT	0.619528	0.991771		ZBT10	0.621059	0.996413		YTDC2	0.635685	0.999915		KANL1	0.536399	0.901131		AT7L3	-0.0923908	0.541406	0.919493
IGHG4	0.658986	1		CRAC1	0.621059	0.996413		MYEF2	0.635685	0.999915		LY75	0.546426	0.910948		C1R	-0.0982507	0.497258	0.844561		ANGL4	0.619539	0.991771		CRAC1	0.621059	0.996413		MYEF2	0.635685	0.999915		KVD11.KV311	0.540513	0.901131		RC3H2	0.0922622	0.541971	0.919493
PROS	0.658989	1		GEN	0.625225	0.996413		PLXA1	0.635685	0.999915		TRFL	0.546426	0.910948		LAMB1	-0.0979609	0.498534	0.845407		PTC2	0.619539	0.991771		GEN	0.625225	0.996413		PLXA1	0.635685	0.999915		ECEL1	0.540513	0.901131		RETST	-0.0922053	0.542222	0.919493
CO6	0.658989	1		NOE1	0.625234	0.996413		SND1	0.638258	0.999915		SEPP1	0.546426	0.910948		PACN2	-0.0972846	0.501517	0.846717		SHRM3	0.619541	0.991771		NOE1	0.625234	0.996413		SND1	0.638258	0.999915		HEMO	0.540513	0.901131		SYAC	0.0917724	0.544127	0.921288
JIP3	0.658996	1		SEPP1	0.625253	0.996413		FREM1	0.639768	0.999915		DUS28	0.546426	0.910948		PTPRB	0.097188	0.501944	0.846717		MAP1B	0.621979	0.991771		SEPP1	0.625253	0.996413		FREM1	0.639768	0.999915		CO7	0.540513	0.901131		NUFP2	0.0914632	0.545491	0.922159
HV226	0.658998	1		C1RL	0.625253	0.996413		ANKY2	0.648657	0.999915		F162B	0.546426	0.910948		OTOF	-0.0970431	0.502585	0.846717		SYCY2	0.624441	0.991771		C1RL	0.625253	0.996413		ANKY2	0.648657	0.999915		NU214	0.540513	0.901131		CMYA5	-0.0909713	0.547663	0.922761
COG1	0.661489	1		ZBED6	0.625263	0.996413		LV537	0.654098	0.999915		YG045	0.546426	0.910948		TDG	-0.0968499	0.50344	0.846717		ASGL1	0.624446	0.991771		ZBED6	0.625263	0.996413		LV537	0.654098	0.999915		SEPP1	0.540513	0.901131		TITIN	0.0909685	0.547675	0.922761
SLIT3	0.661493	1		EMAL5	0.625263	0.996413		CL18A	0.654098	0.999915		KCNG4	0.546426	0.910948		HSF5	-0.0966084	0.50451	0.846717		CXCL7	0.629357	0.991771		EMAL5	0.625263	0.996413		CL18A	0.654098	0.999915		DYST	0.540513	0.901131		FZD8	-0.0904737	0.549864	0.922761
CE042	0.661495	1		CUL7	0.625263	0.996413		CC88B	0.654098	0.999915		ZBT10	0.546426	0.910948		PCMD1	-0.096222	0.506225	0.846717		CENPV	0.62937	0.991771		CUL7	0.625263	0.996413		CC88B	0.654098	0.999915		ITIH3	0.540513	0.901131		K1958	0.0902882	0.550686	0.922761
SAMP	0.663985	1		PWP2	0.625263	0.996413		RIM3C.RIM3B.RIM3A	0.654098	0.999915		DOCK7	0.546426	0.910948		HDAC5	-0.0961035	0.506751	0.846717		F223A	0.629371	0.991771		PWP2	0.625263	0.996413		RIM3C.RIM3B.RIM3A	0.654098	0.999915		RETST	0.540513	0.901131		UBP29	-0.0900409	0.551783	0.922761
PHX2B	0.663994	1		UBA5	0.625263	0.996413		PCX2	0.654098	0.999915		ZFYV1	0.546426	0.910948		E41L2	-0.0957389	0.508372	0.846717		SPC25	0.629372	0.991771		UBA5	0.625263	0.996413		PCX2	0.654098	0.999915		KNL1	0.540513	0.901131		PPARG	-0.0897935	0.55288	0.922761
RBSK	0.664	1		TR10D	0.63252	0.996413		LV151	0.654098	0.999915		C1RL	0.546426	0.910948		MMP8	0.0967264	0.508511	0.846717		NRP1	0.631828	0.991771		TR10D	0.63252	0.996413		LV151	0.654098	0.999915		SNF8	0.540513	0.901131		SC24A	0.0897316	0.553155	0.922761
RGF1A	0.666503	1		ARI1B	0.632613	0.996413		CD44	0.654098	0.999915		CHD7	0.546426	0.910948		SC24A	0.0956906	0.508587	0.846717		LV151	0.631836	0.991771		ARI1B	0.632613	0.996413		CD44	0.654098	0.999915		MFRP	0.540513	0.901131		CO4B	-0.0897316	0.553155	0.922761
SRCA	0.668956	1		ANT3	0.632631	0.996413		ITB5	0.654098	0.999915		PTPRQ	0.546426	0.910948		ANR46	-0.0954008	0.509877	0.846717		TLR2	0.631841	0.991771		ANT3	0.632631	0.996413		ITB5	0.654098	0.999915		BCLF1	0.540513	0.901131		SNPH	-0.0894224	0.554529	0.922761
PROC	0.669005	1		FRPD4	0.632631	0.996413		NUMB	0.654098	0.999915		T200B	0.556598	0.910948		HELZ	0.0953042	0.510308	0.846717		C1RL	0.634306	0.991771		FRPD4	0.632631	0.996413		NUMB	0.654098	0.999915		TNC18	0.554852	0.912443		SH319	-0.0892987	0.555079	0.922761
NDUB5	0.671509	1		PLXB2	0.635699	0.996413		ATP7A	0.654098	0.999915		VATH	0.557152	0.910948		PCNT	-0.094966	0.511816	0.846717		UBP5	0.634308	0.991771		PLXB2	0.635699	0.996413		ATP7A	0.654098	0.999915		NEBL	0.554852	0.912443		TMOD4	-0.0891132	0.555904	0.922761
IGJ	0.671513	1		HV146	0.635699	0.996413		MUC19	0.654098	0.999915		RHG32	0.562324	0.910948		VLDLR	-0.0949177	0.512032	0.846717		FCN2	0.634308	0.991771		HV146	0.635699	0.996413		MUC19	0.654098	0.999915		MUC18	0.554852	0.912443		PXDC2	-0.0884948	0.55866	0.922761
CNT3B	0.671524	1		IBP2	0.635699	0.996413		PRAG1	0.654098	0.999915		TNR21	0.562324	0.910948		FETA	-0.0948211	0.512464	0.846717		PZP	0.636785	0.991771		IBP2	0.635699	0.996413		PRAG1	0.654098	0.999915		DYN2	0.554852	0.912443		MYEF2	-0.0884948	0.55866	0.922761
A2MG	0.673735	1		T2R20	0.635699	0.996413		CORA1	0.654098	0.999915		ABCA1	0.562324	0.910948		SPTB2	0.0948211	0.512464	0.846717		PRS8	0.636786	0.991771		T2R20	0.635699	0.996413		CORA1	0.654098	0.999915		OCLN	0.554852	0.912443		UCKL1	0.0881856	0.560041	0.922761
FIBG	0.674036	1		FOXC1	0.635699	0.996413		SEM6D	0.654098	0.999915		FA10	0.562324	0.910948		ECEL1	0.0946762	0.513111	0.846717		UCKL1	0.636787	0.991771		FOXC1	0.635699	0.996413		SEM6D	0.654098	0.999915		MPRIP	0.554852	0.912443		KNL1	-0.0881238	0.560317	0.922761
DUS16	0.676554	1		TDR12	0.635699	0.996413		ZN512	0.654098	0.999915		HDAC4	0.562324	0.910948		GGH	-0.0946279	0.513327	0.846717		GGA2	0.639265	0.991771		TDR12	0.635699	0.996413		ZN512	0.654098	0.999915		YS043	0.554852	0.912443		S12A4	0.0880619	0.560593	0.922761
KV106	0.676557	1		RTN4	0.640027	0.996413		SRTD4	0.654098	0.999915		MORC3	0.562324	0.910948		ZPI	-0.0942898	0.51484	0.847926		NEK4	0.64175	0.991771		RTN4	0.640027	0.996413		SRTD4	0.654098	0.999915		FA84A	0.554852	0.912443		IPSP	0.0880001	0.56087	0.922761
RN213	0.679024	1		HCFC1	0.640046	0.996413		ZN608	0.654098	0.999915		AT7L3	0.562324	0.910948		RSCA1	-0.0936135	0.517873	0.851631		CRIS3	0.641751	0.991771		HCFC1	0.640046	0.996413		ZN608	0.654098	0.999915		EXO1	0.554852	0.912443		NEBL	0.0879382	0.561146	0.922761
HEP2	0.679064	1		KIF1A	0.640046	0.996413		S12A4	0.654098	0.999915		FND3B	0.562324	0.910948		PAFA	-0.0930339	0.52048	0.854625		SAE1	0.641752	0.991771		KIF1A	0.640046	0.996413		S12A4	0.654098	0.999915		LRC57	0.557175	0.91419		ECEL1	0.0877527	0.561976	0.922761
MUC5A	0.679076	1		ASGL1	0.640046	0.996413		X5NT3A	0.658557	0.999915		F223A	0.562324	0.910948		ALG12	0.0927218	0.521886	0.854901		SEZ6	0.644227	0.991771		ASGL1	0.640046	0.996413		X5NT3A	0.658557	0.999915		ZSC9	0.562458	0.91419		ZZEF1	0.0864541	0.5678	0.929449
MYOD1	0.67908	1		HV601	0.640055	0.996413		TEX15	0.667989	0.999915		INT1	0.562324	0.910948		OCLN	-0.0926474	0.522221	0.854901		CR3L1	0.644227	0.991771		HV601	0.640055	0.996413		TEX15	0.667989	0.999915		LV545	0.569371	0.91419		HV364	-0.0863922	0.568078	0.929449
CFAB	0.681591	1		CDC5L	0.640055	0.996413		CC187	0.672717	0.999915		NPAS2	0.562324	0.910948		ASXL2	0.0920678	0.524839	0.855606		SND1	0.644231	0.991771		CDC5L	0.640055	0.996413		CC187	0.672717	0.999915		STRCL	0.569371	0.91419		KI26B	-0.0861448	0.569191	0.929449
DDX17	0.681594	1		LRCH3	0.647255	0.996413		MEG11	0.672717	0.999915		SMC4	0.562324	0.910948		PP1B	-0.0919229	0.525494	0.855606		KV224	0.644232	0.991771		LRCH3	0.647255	0.996413		MEG11	0.672717	0.999915		IGHG2	0.569371	0.91419		ALS	0.086083	0.569469	0.929449
NUDC2	0.681608	1		DRC7	0.647425	0.996413		PCNT	0.672717	0.999915		DTL	0.562324	0.910948		ASGL1	-0.0918746	0.525713	0.855606		UBP10	0.644241	0.991771		DRC7	0.647425	0.996413		PCNT	0.672717	0.999915		C1QA	0.569371	0.91419		FIBA	0.0856501	0.571419	0.93091
FA12	0.684136	1		BGH3	0.64747	0.996413		HV270	0.672717	0.999915		DAXX	0.562324	0.910948		SI1L2	-0.0917297	0.526369	0.855606		RN213	0.646668	0.991771		BGH3	0.64747	0.996413		HV270	0.672717	0.999915		C1QB	0.569371	0.91419		PRAM2	0.0854646	0.572256	0.93091
NCHL1	0.686669	1		EVC	0.647496	0.996413		FREM3	0.672717	0.999915		JIP3	0.562324	0.910948		TTHY	-0.0916813	0.526587	0.855606		MA1A1	0.646727	0.991771		EVC	0.647496	0.996413		FREM3	0.672717	0.999915		FA11	0.569371	0.91419		HV373	-0.0852791	0.573094	0.93091
EMIL2	0.686669	1		TM9S2	0.647496	0.996413		BIP	0.672717	0.999915		EIF3L	0.562324	0.910948		BST2	0.0910051	0.529655	0.858736		CFA99	0.649225	0.991771		TM9S2	0.647496	0.996413		BIP	0.672717	0.999915		F13B	0.569371	0.91419		CAND1	-0.0847843	0.575329	0.93091
SPB1	0.686674	1		CC187	0.647505	0.996413		HELZ	0.672717	0.999915		AFDDT	0.562324	0.910948		NRP1	0.0909085	0.530093	0.858736		SH321	0.649227	0.991771		CC187	0.647505	0.996413		HELZ	0.672717	0.999915		IGLC3	0.569371	0.91419		MED1	-0.0844751	0.576728	0.93091
K1958	0.689206	1		KJ01	0.647505	0.996413		MASP1	0.672717	0.999915		KCAB3	0.578435	0.915718		SAA4	0.0904738	0.532071	0.860656		KV621	0.649229	0.991771		KJ01	0.647505	0.996413		MASP1	0.672717	0.999915		MYOD1	0.569371	0.91419		ASXL2	0.0844133	0.577008	0.93091
CO3A1	0.689207	1		GPR37	0.647505	0.996413		DCD	0.672717	0.999915		BMP10	0.578435	0.915718		CCD73	-0.0901839	0.53339	0.861296		KVD11.KV311	0.651717	0.991771		GPR37	0.647505	0.996413		DCD	0.672717	0.999915		NELFE	0.569371	0.91419		A2MG	0.0842896	0.577569	0.93091
LAMP2	0.689207	1		N4BP1	0.647505	0.996413		BAAT	0.672717	0.999915		C1QA	0.578435	0.915718		TTC3	-0.090039	0.534051	0.861296		LAMP2	0.651722	0.991771		N4BP1	0.647505	0.996413		BAAT	0.672717	0.999915		GRM7	0.569371	0.91419		KV320	-0.0841659	0.578129	0.93091
CHLE	0.689209	1		LG3BP	0.647505	0.996413		AT7L3	0.672717	0.999915		A1AG2	0.578435	0.915718		IF140	0.105232	0.535354	0.861667		GIPC3	0.651727	0.991771		LG3BP	0.647505	0.996413		AT7L3	0.672717	0.999915		SHIP1	0.569371	0.91419		SRTD4	-0.0839804	0.57897	0.93091
GBRAP.GBRL1	0.689212	1		CENPV	0.647505	0.996413		MED1	0.672717	0.999915		NAC1	0.578435	0.915718		CFAH	-0.0896043	0.536035	0.861667		HV5X1	0.651728	0.991771		CENPV	0.647505	0.996413		MED1	0.672717	0.999915		CARD9	0.569371	0.91419		CEA16	-0.083733	0.580093	0.93091
RGRF1	0.69175	1		CSR2B	0.647505	0.996413		DYH10	0.672717	0.999915		COIA1	0.578435	0.915718		KI26B	-0.0893628	0.537139	0.861667		PGFRA	0.654217	0.991771		CSR2B	0.647505	0.996413		DYH10	0.672717	0.999915		ZFYV1	0.569371	0.91419		LRIG1	-0.083733	0.580093	0.93091
PLTP	0.691751	1		RNC	0.647505	0.996413		D2HDH	0.672717	0.999915		ACTA.ACTH.ACTC.ACTS	0.578435	0.915718		MGAL	-0.0892178	0.537802	0.861667		EMAL5	0.654222	0.991771		RNC	0.647505	0.996413		D2HDH	0.672717	0.999915		ANC2	0.571116	0.915639		TEX11	-0.0834238	0.581497	0.93091
C102A	0.69429	1		ADCY6	0.650479	0.996413		SYNE1	0.672717	0.999915		FOXC1	0.578435	0.915718		STAR5	0.0891212	0.538245	0.861667		FINC	0.656726	0.991771		ADCY6	0.650479	0.996413		SYNE1	0.672717	0.999915		ARHG3	0.580106	0.918782		ICA1L	0.0834238	0.581497	0.93091
P2RX3	0.69429	1		TCOF	0.650479	0.996413		SPSB2	0.672717	0.999915		PUM1	0.578435	0.915718		IRF8	-0.088445	0.541345	0.862426		HV349	0.656734	0.991771		TCOF	0.650479	0.996413		SPSB2	0.672717	0.999915		HV428	0.584065	0.918782		KCNG4	-0.0831765	0.582622	0.931021
OBSCN	0.694295	1		FETUA	0.654798	0.996413		CPNE1	0.672717	0.999915		UBE3C	0.578435	0.915718		CAYP2	0.0881068	0.542898	0.862426		TENXA	0.656739	0.991771		FETUA	0.654798	0.996413		CPNE1	0.672717	0.999915		HV551	0.584065	0.918782		NTM2B/NTM2D/NTM2A	0.120703	0.58328	0.931021
CHSTC	0.694297	1		JIP2	0.654921	0.996413		IL1AP	0.672717	0.999915		NALP8	0.578435	0.915718		SLIT3	0.0880102	0.543342	0.862426		TFR1	0.65674	0.991771		JIP2	0.654921	0.996413		IL1AP	0.672717	0.999915		CO5	0.584065	0.918782		SLIP	0.0821252	0.587413	0.935771
MPRIP	0.696839	1		HELZ	0.654982	0.996413		KVD21	0.674937	0.999915		IFT81	0.578435	0.915718		M4A14	0.0878191	0.544221	0.862426		CCD96	0.659249	0.991771		HELZ	0.654982	0.996413		KVD21	0.674937	0.999915		A4	0.584065	0.918782		FCG3B	0.0820015	0.587978	0.935771
PGFRA	0.699384	1		NFAC4	0.654982	0.996413		H4	0.676769	0.999915		GFI1	0.578435	0.915718		VPS4B/VPS4A	-0.0876721	0.544898	0.862426		CSR2B	0.65925	0.991771		NFAC4	0.654982	0.996413		H4	0.676769	0.999915		TCO2	0.584065	0.918782		HV102	0.0815068	0.590239	0.937997
C2TA	0.69939	1		OTU6B	0.654982	0.996413		MRO2B	0.677395	0.999915		NAA10	0.58872	0.915718		R3HD4	0.0875272	0.545565	0.862426		APOA1	0.660077	0.991771		OTU6B	0.654982	0.996413		MRO2B	0.677395	0.999915		GANAB	0.584065	0.918782		EFCB6	0.0812594	0.591371	0.938326
CFA20	0.699394	1		COCA1	0.654982	0.996413		NAA10	0.683853	0.999915		S38A6	0.589459	0.915718		LUM	0.0873823	0.546233	0.862426		KI13B	0.661745	0.991771		COCA1	0.654982	0.996413		NAA10	0.683853	0.999915		AT7L3	0.584065	0.918782		VIP2	0.0809502	0.592788	0.938326
HS902	0.699395	1		EMIL2	0.654982	0.996413		T200B	0.686985	0.999915		ANGL4	0.589782	0.915718		NRX2B/NRX2A	-0.0873823	0.546233	0.862426		HV551	0.661764	0.991771		EMIL2	0.654982	0.996413		T200B	0.686985	0.999915		PP6R3	0.584065	0.918782		DOCK7	-0.0807028	0.593922	0.938326
TM9S2	0.699395	1		PEPD	0.654991	0.996413		TIF1A	0.691532	0.999915		LV469	0.594754	0.915718		ANGT	-0.0871408	0.547347	0.862426		A2MG	0.663973	0.991771		PEPD	0.654991	0.996413		TIF1A	0.691532	0.999915		YAF2	0.584065	0.918782		EMAL5	-0.0805791	0.59449	0.938326
PTPRG	0.699396	1		PAFA	0.654991	0.996413		MCE1	0.691532	0.999915		LV545	0.594754	0.915718		CBL	-0.0870442	0.547793	0.862426		NU214	0.664282	0.991771		PAFA	0.654991	0.996413		MCE1	0.691532	0.999915		H1X	0.584065	0.918782		TDG	-0.0805173	0.594774	0.938326
MGAL	0.699399	1		TGO1	0.654991	0.996413		AGRL1	0.691532	0.999915		HV226	0.594754	0.915718		ZN782	-0.0869958	0.548016	0.862426		RHG17	0.666804	0.991771		TGO1	0.654991	0.996413		AGRL1	0.691532	0.999915		NU205	0.584065	0.918782		T10IP	-0.0803318	0.595626	0.938326
ATS13	0.701944	1		DCP1B	0.654991	0.996413		KV401	0.691532	0.999915		PER2	0.594754	0.915718		NRX3B/NRX3A	-0.0869475	0.548239	0.862426		TNR6B	0.669327	0.991771		DCP1B	0.654991	0.996413		KV401	0.691532	0.999915		XAGE2	0.584065	0.918782		CJ076	0.0800844	0.596762	0.938757
LAMA4	0.701946	1		FOG1	0.662426	0.996413		CO8B	0.691532	0.999915		E41L2	0.594754	0.915718		SPB1	-0.0861747	0.551814	0.865978		K1958	0.669329	0.991771		FOG1	0.662426	0.996413		CO8B	0.691532	0.999915		IKZF1	0.593004	0.920842		CD14	-0.079837	0.5979	0.939187
OSBL7	0.701954	1		DNHD1	0.662478	0.996413		A2AP	0.691532	0.999915		TETN	0.594754	0.915718		ADA2	-0.0860298	0.552486	0.865978		ZBT10	0.669331	0.991771		DNHD1	0.662478	0.996413		A2AP	0.691532	0.999915		KJ01	0.598929	0.920842		HSP72	-0.0794042	0.599894	0.94048
CSPG2	0.704503	1		XPO4	0.662478	0.996413		POK10.PO113.POK8.POK7.POK25.POK6.POK11	0.691532	0.999915		APOA4	0.594754	0.915718		TGFR1	-0.0856695	0.554157	0.865978		ZFHX4	0.669333	0.991771		XPO4	0.662478	0.996413		POK10.PO113.POK8.POK7.POK25.POK6.POK11	0.691532	0.999915		SPEM3	0.598929	0.920842		RL13A	-0.0790949	0.601319	0.94048
SPDLY	0.704504	1		NET4	0.662495	0.996413		LAMP2	0.691532	0.999915		F16P1	0.594754	0.915718		ATS20	-0.0855467	0.554727	0.865978		MRO2B	0.669334	0.991771		NET4	0.662495	0.996413		LAMP2	0.691532	0.999915		ESYT2	0.598929	0.920842		AFDDT	-0.0790949	0.601319	0.94048
PON1	0.707063	1		UBP34	0.662503	0.996413		MMP8	0.691532	0.999915		C2TA	0.594754	0.915718		ENTD1	-0.0853535	0.555625	0.865978		PHX2B	0.671864	0.991771		UBP34	0.662503	0.996413		MMP8	0.691532	0.999915		CUX2	0.598929	0.920842		CNT3B	0.0788476	0.602461	0.940912
CAC1H	0.707065	1		LP8	0.662503	0.996413		PTN3	0.691532	0.999915		EMAL5	0.594754	0.915718		DPS1	-0.0853247	0.555759	0.865978		MMP8	0.671872	0.991771		LP8	0.662503	0.996413		PTN3	0.691532	0.999915		MCE1	0.598929	0.920842		LAMB3	-0.0786002	0.603603	0.941238
PANX3	0.707067	1		LV537	0.662512	0.996413		LHX2	0.691532	0.999915		MMRN1	0.594754	0.915718		APOF	0.0852569	0.556074	0.865978		JIP2	0.674373	0.991771		LV537	0.662512	0.996413		LHX2	0.691532	0.999915		SLIT3	0.598929	0.920842		NMD3B	0.0781673	0.605605	0.941238
BRS3	0.707069	1		IGLC3	0.662512	0.996413		CHD3.CHD5	0.691532	0.999915		BIG3	0.594754	0.915718		ACTN4/ACTN1/ACTN2	0.0844921	0.559635	0.870277		LYSC	0.674395	0.991771		IGLC3	0.662512	0.996413		CHD3.CHD5	0.691532	0.999915		TIMP1	0.598929	0.920842		CELF1	-0.0781055	0.605891	0.941238
VASN	0.707071	1		VASN	0.662512	0.996413		PP6R3	0.691532	0.999915		TEX11	0.594754	0.915718		MICA3	-0.0839044	0.56238	0.873295		TR10D	0.676894	0.991771		VASN	0.662512	0.996413		PP6R3	0.691532	0.999915		PEDF	0.598929	0.920842		ZFAN6	0.0771779	0.61019	0.941238
HPTR	0.709626	1		SYMPK	0.665395	0.996413		RPRD2	0.691532	0.999915		K1958	0.594754	0.915718		SLIK2	-0.0835662	0.563961	0.874236		TTC3	0.676911	0.991771		SYMPK	0.665395	0.996413		RPRD2	0.691532	0.999915		RL13A	0.598929	0.920842		RBSK	-0.0770542	0.610765	0.941238
PXDC2	0.709631	1		CO8G	0.670033	0.996413		KSR2	0.691532	0.999915		SEM6D	0.594754	0.915718		HEP2	-0.0832764	0.565319	0.874236		SAA4	0.676935	0.991771		CO8G	0.670033	0.996413		KSR2	0.691532	0.999915		ATP7A	0.598929	0.920842		RAB36	-0.0769305	0.611339	0.941238
F16A2	0.7122	1		AT7L3	0.67005	0.996413		TM1L2	0.691532	0.999915		GIPC3	0.594754	0.915718		TCP10	0.0831315	0.565998	0.874236		NIN	0.676939	0.991771		AT7L3	0.67005	0.996413		TM1L2	0.691532	0.999915		DUS28	0.598929	0.920842		AP3B1/AP3B2	-0.0766831	0.612489	0.941238
MYEF2	0.712201	1		HDAC5	0.670059	0.996413		AT5L2	0.691532	0.999915		SYMPK	0.594754	0.915718		NET4	-0.0828417	0.567357	0.874236		MMP9	0.679446	0.991771		HDAC5	0.670059	0.996413		AT5L2	0.691532	0.999915		MEI1	0.598929	0.920842		C1S	0.0766213	0.612776	0.941238
BBOF1	0.712202	1		ATS13	0.670067	0.996413		H1X	0.691532	0.999915		TSAP1	0.594754	0.915718		IRF4	-0.0827934	0.567584	0.874236		GELS	0.68201	0.991771		ATS13	0.670067	0.996413		H1X	0.691532	0.999915		STXB4	0.598929	0.920842		M18BP	-0.0765595	0.613064	0.941238
SPTB2	0.712204	1		SHRM3	0.670067	0.996413		RSCA1	0.691532	0.999915		EXTL2	0.594754	0.915718		CB015	0.0827451	0.567811	0.874236		RGF1A	0.682027	0.991771		SHRM3	0.670067	0.996413		RSCA1	0.691532	0.999915		LRC28	0.598929	0.920842		PNM8B	0.0761266	0.615079	0.941238
MAML3	0.714768	1		COL10	0.670067	0.996413		TREF1	0.691532	0.999915		BRWD1	0.606338	0.919023		RHG17	0.0823666	0.569589	0.875734		EPHA2	0.684555	0.991771		COL10	0.670067	0.996413		TREF1	0.691532	0.999915		COE3	0.598929	0.920842		CO7	0.0758792	0.616232	0.941238
GAB.1	0.714777	1		ARHGA	0.677631	0.996413		IRAK4	0.691532	0.999915		PNPT1	0.607389	0.919023		MAVS	-0.0820688	0.57099	0.876499		TDIF2	0.684573	0.991771		ARHGA	0.677631	0.996413		IRAK4	0.691532	0.999915		RN19B	0.60253	0.92507		XAGE2	0.0758792	0.616232	0.941238
MEI1	0.714779	1		APOH	0.677639	0.996413		ZFAT	0.691532	0.999915		LV861	0.611273	0.919023		MASP1	0.0811993	0.57509	0.876499		RHG32	0.684577	0.991771		APOH	0.677639	0.996413		ZFAT	0.691532	0.999915		REPS2	0.610019	0.928195		PABP1	0.0758174	0.61652	0.941238
CD14	0.717347	1		QSOX1	0.677647	0.996413		COL10	0.691532	0.999915		KBTBB	0.611273	0.919023		CEA16	-0.0808612	0.576688	0.876499		MGAL	0.684577	0.991771		QSOX1	0.677647	0.996413		COL10	0.691532	0.999915		CSCL2	0.61011	0.928195		STXB4	0.0758174	0.61652	0.941238
FOXO3	0.717351	1		YLPM1	0.677647	0.996413		FPGT	0.696597	0.999915		CO3A1	0.611273	0.919023		CNT3B	-0.0808612	0.576688	0.876499		SMRC1	0.687114	0.991771		YLPM1	0.677647	0.996413		FPGT	0.696597	0.999915		KV108	0.610164	0.928195		CBARP	0.0756318	0.617385	0.941238
CAD13	0.719919	1		KI26B	0.677647	0.996413		CAC1H	0.706208	0.999915		SPRC	0.611273	0.919023		SMRC1	-0.0807646	0.577145	0.876499		CSPG2	0.687121	0.991771		KI26B	0.677647	0.996413		CAC1H	0.706208	0.999915		ICAM2	0.610164	0.928195		RNC	-0.07557	0.617674	0.941238
M18BP	0.719928	1		LRCH2	0.677656	0.996413		LV861	0.710533	0.999915		PLSL	0.611273	0.919023		NELFE	0.080668	0.577602	0.876499		GPX3	0.687121	0.991771		LRCH2	0.677656	0.996413		LV861	0.710533	0.999915		KV621	0.613958	0.928195		DDX17	0.0750134	0.620273	0.941238
LTN1	0.719931	1		ANR46	0.677656	0.996413		HPT	0.710533	0.999915		PPIC	0.611273	0.919023		SEM6D	0.0806197	0.577831	0.876499		FLNC	0.687124	0.991771		ANR46	0.677656	0.996413		HPT	0.710533	0.999915		CFAB	0.613958	0.928195		ZMIZ1	-0.0749516	0.620562	0.941238
IF4G3	0.722505	1		CAPS2	0.680443	0.996413		CRP	0.710533	0.999915		LRP2	0.611273	0.919023		NED4L	-0.0806197	0.577831	0.876499		FIBG	0.687125	0.991771		CAPS2	0.680443	0.996413		CRP	0.710533	0.999915		CD14	0.613958	0.928195		ZN888	-0.0748897	0.620851	0.941238
AFAM	0.722505	1		NRROS	0.680443	0.996413		A1BG	0.710533	0.999915		BST1	0.611273	0.919023		FHR4	-0.0804265	0.578746	0.876499		TEKT4	0.687129	0.991771		NRROS	0.680443	0.996413		A1BG	0.710533	0.999915		CADH1	0.613958	0.928195		CSPG2	-0.0747661	0.62143	0.941238
T53G3	0.722507	1		DYH10	0.680443	0.996413		GBRB1	0.710533	0.999915		LAMA4	0.611273	0.919023		DCAF1	-0.0802333	0.579661	0.876499		HESX1	0.687129	0.991771		DYH10	0.680443	0.996413		GBRB1	0.710533	0.999915		CSPG2	0.613958	0.928195		ACTA/ACTH/ACTC/ACTS	-0.0747042	0.621719	0.941238
TDR12	0.722509	1		CNT3B	0.680443	0.996413		TMM94	0.710533	0.999915		PKN2	0.611273	0.919023		HV5X1	0.08004	0.580577	0.876499		FHR4	0.689684	0.991771		CNT3B	0.680443	0.996413		TMM94	0.710533	0.999915		GNA12	0.613958	0.928195		GIPC3	0.0747042	0.621719	0.941238
ESYT2	0.722511	1		TPA	0.685253	0.996413		HABP4	0.710533	0.999915		ZFAN6	0.611273	0.919023		OTU6B	-0.08004	0.580577	0.876499		ZHX3	0.689684	0.991771		TPA	0.685253	0.996413		HABP4	0.710533	0.999915		TP4AP.GPR98	0.613958	0.928195		MGAL	-0.0734674	0.627518	0.943465
GTD2A	0.725091	1		RC3H2	0.685269	0.996413		GPC6A	0.710533	0.999915		ATS13	0.611273	0.919023		PSME3	0.0798188	0.581628	0.876499		OCLN	0.692221	0.991771		RC3H2	0.685269	0.996413		GPC6A	0.710533	0.999915		PNPT1	0.621778	0.930452		PRG4	0.0734055	0.627808	0.943465
BMP10	0.725094	1		GFI1	0.685277	0.996413		KAD9	0.710533	0.999915		VPS50	0.611273	0.919023		RAB36	0.0797985	0.581724	0.876499		HEP2	0.692227	0.991771		GFI1	0.685277	0.996413		KAD9	0.710533	0.999915		GGPPS	0.629147	0.930452		ANGL4	0.0733437	0.628099	0.943465
CSR2B	0.725094	1		COG6	0.692899	0.996413		RAPH1	0.710533	0.999915		FANCF	0.611273	0.919023		CARM1	-0.0797019	0.582182	0.876499		THBG	0.692233	0.991771		COG6	0.692899	0.996413		RAPH1	0.710533	0.999915		AACT	0.629147	0.930452		KCAB3	-0.0731582	0.628971	0.943465
APOA1	0.727361	1		BRD2.BRD3	0.692915	0.996413		DRC7	0.710533	0.999915		ZN608	0.611273	0.919023		ANK3	-0.0793638	0.583789	0.877703		PTPRQ	0.692238	0.991771		BRD2.BRD3	0.692915	0.996413		DRC7	0.710533	0.999915		A2MG	0.629147	0.930452		PKHH1	-0.0729727	0.629843	0.943465
RAB30	0.727673	1		OGFD1	0.692923	0.996413		SHIP1	0.710533	0.999915		ANGI	0.623239	0.922462		KMT2C	0.0786875	0.587009	0.880775		PB1	0.69224	0.991771		OGFD1	0.692923	0.996413		SHIP1	0.710533	0.999915		COIA1	0.629147	0.930452		LY75	-0.0729108	0.630134	0.943465
M3K4	0.727677	1		CASQ2	0.692931	0.996413		CNDP1	0.710533	0.999915		MPP10	0.623266	0.922462		CFAI	-0.078446	0.588161	0.880775		TNC18	0.692242	0.991771		CASQ2	0.692931	0.996413		CNDP1	0.710533	0.999915		NCOA1	0.629147	0.930452		DRC7	0.0729108	0.630134	0.943465
S22AK	0.727682	1		LUM	0.692931	0.996413		RSF1	0.710533	0.999915		LV746	0.627987	0.922462		NBEA	0.0783011	0.588853	0.880775		KV108	0.69481	0.991771		LUM	0.692931	0.996413		RSF1	0.710533	0.999915		CEA16	0.629147	0.930452		LST2	-0.0729108	0.630134	0.943465
WBP2	0.727683	1		TFR1	0.695616	0.996413		CP250	0.710533	0.999915		LR10B	0.627987	0.922462		TITIN	0.0782528	0.589083	0.880775		CPNE1	0.697354	0.991771		TFR1	0.695616	0.996413		CP250	0.710533	0.999915		HABP4	0.629147	0.930452		PANX3	-0.0722838	0.633088	0.946583
DYST	0.73027	1		GBRG2	0.695616	0.996413		ADA2	0.710533	0.999915		CDRT1	0.627987	0.922462		TREF1	-0.077963	0.590468	0.880775		LIPA3	0.697368	0.991771		GBRG2	0.695616	0.996413		ADA2	0.710533	0.999915		TDIF2	0.629147	0.930452		ANGT	-0.0719214	0.634797	0.946971
ISM2	0.730271	1		TGFR1	0.695616	0.996413		ARHGC	0.710533	0.999915		BY55	0.627987	0.922462		FOXC1	-0.0779147	0.590699	0.880775		NU205	0.697372	0.991771		TGFR1	0.695616	0.996413		ARHGC	0.710533	0.999915		SMBT2	0.629147	0.930452		SYNE1	-0.0718595	0.635089	0.946971
HIPL1	0.730271	1		MUC4	0.695616	0.996413		DAXX	0.710533	0.999915		CO3	0.627987	0.922462		CADH5	0.0775765	0.592316	0.880775		ANK3	0.697376	0.991771		MUC4	0.695616	0.996413		DAXX	0.710533	0.999915		ABCAC	0.629147	0.930452		CL18A	-0.070499	0.641524	0.953517
CC88B	0.730272	1		PB1	0.700592	0.996413		FETUB	0.710533	0.999915		CO2	0.627987	0.922462		RL35	0.0772886	0.593695	0.880775		MAML3	0.699936	0.991771		PB1	0.700592	0.996413		FETUB	0.710533	0.999915		F223A	0.629147	0.930452		SEZ6	-0.0703753	0.642111	0.953517
CASQ2	0.730274	1		HV124	0.700608	0.996413		CHST2	0.710533	0.999915		IGLC3	0.627987	0.922462		LAMB4	0.0772384	0.593936	0.880775		SETX	0.699941	0.991771		HV124	0.700608	0.996413		CHST2	0.710533	0.999915		IFT81	0.629147	0.930452		MORC1	0.0703753	0.642111	0.953517
KAD9	0.730274	1		TSC2	0.700608	0.996413		TAGL2.TAGL3	0.711902	0.999915		HGFL	0.627987	0.922462		PSG2	-0.0772384	0.593936	0.880775		TP4AP.GPR98	0.699942	0.991771		TSC2	0.700608	0.996413		TAGL2.TAGL3	0.711902	0.999915		CNT3B	0.629147	0.930452		SAMD8	-0.070128	0.643284	0.953956
KI13B	0.732849	1		KVD07	0.700616	0.996413		ZN318	0.715845	0.999915		CLH2	0.627987	0.922462		CHST2	-0.0770452	0.594862	0.880776		TGO1	0.699944	0.991771		KVD07	0.700616	0.996413		ZN318	0.715845	0.999915		IMPG2	0.629147	0.930452		ANK3	0.0697569	0.645046	0.955224
APOC1	0.732855	1		SRPX	0.700616	0.996413		BACD2	0.725621	0.999915		SNX16	0.627987	0.922462		ASPG	0.0769003	0.595557	0.880776		KANL1	0.699946	0.991771		SRPX	0.700616	0.996413		BACD2	0.725621	0.999915		ZN608	0.629147	0.930452		SRPX	0.0695096	0.646221	0.955224
UBE3C	0.732868	1		AKAP4	0.700616	0.996413		NKRF	0.725644	0.999915		HYDIN	0.627987	0.922462		ABCA5	0.0760308	0.599735	0.88575		PCD15	0.702507	0.991771		AKAP4	0.700616	0.996413		NKRF	0.725644	0.999915		M3K4	0.639903	0.935329		CR3L1	0.0693859	0.646809	0.955224
ITIH2	0.735454	1		A1AG2	0.708294	0.996413		K0232	0.725644	0.999915		TENS3	0.627987	0.922462		BIP	0.0757893	0.600898	0.886091		YS043	0.702514	0.991771		A1AG2	0.708294	0.996413		K0232	0.725644	0.999915		MYO9A	0.644491	0.935329		GBRB1	0.0691385	0.647986	0.955224
CHST2	0.735455	1		C1S	0.708301	0.996413		QSOX1	0.729711	0.999915		KNL1	0.627987	0.922462		FA7	-0.0754994	0.602295	0.886091		TEP1	0.702519	0.991771		C1S	0.708301	0.996413		QSOX1	0.729711	0.999915		CDRT1	0.644491	0.935329		KV108	0.0690148	0.648574	0.955224
CDC5L	0.735459	1		GRM7	0.708316	0.996413		C2C2L	0.729711	0.999915		MAML3	0.627987	0.922462		COCA1	0.0754028	0.602761	0.886091		AGRL1	0.70252	0.991771		GRM7	0.708316	0.996413		C2C2L	0.729711	0.999915		IGHG4	0.644491	0.935329		ERBIN	-0.0683346	0.651816	0.955224
AT11B	0.73546	1		LCAT	0.708331	0.996413		ADCY6	0.729711	0.999915		PHX2B	0.627987	0.922462		CD44	0.0753062	0.603226	0.886091		SNX14	0.705092	0.991771		LCAT	0.708331	0.996413		ADCY6	0.729711	0.999915		SH3BG	0.644491	0.935329		OGDHL	0.0682727	0.652111	0.955224
MYO3A	0.735462	1		MMRN1	0.708331	0.996413		ABCA1	0.729711	0.999915		HV5X1	0.631764	0.926247		FOXA1	-0.0750164	0.604626	0.886813		LRP2	0.705097	0.991771		MMRN1	0.708331	0.996413		ABCA1	0.729711	0.999915		SMD1	0.644491	0.935329		CRP	0.0680872	0.652996	0.955224
RAB26	0.735462	1		CB016	0.708331	0.996413		HV205	0.729711	0.999915		HV372	0.644888	0.926247		VWDE	-0.0746783	0.60626	0.886813		A1AG2	0.707643	0.991771		CB016	0.708331	0.996413		HV205	0.729711	0.999915		SPRL1	0.644491	0.935329		SMRD1	-0.0680254	0.653292	0.955224
ZN292	0.735464	1		CNGB3	0.708331	0.996413		CO9	0.729711	0.999915		S22AK	0.644888	0.926247		BMP10	0.0743884	0.607662	0.886813		SLIT3	0.707673	0.991771		CNGB3	0.708331	0.996413		CO9	0.729711	0.999915		TENXA	0.644491	0.935329		CADH1	-0.0677162	0.654768	0.955224
MUC18	0.735464	1		MCE1	0.710909	0.996413		SAA1	0.729711	0.999915		F13A	0.644888	0.926247		A1AG1	-0.0743884	0.607662	0.886813		KV139.KVD39	0.710256	0.991771		MCE1	0.710909	0.996413		SAA1	0.729711	0.999915		ATS13	0.644491	0.935329		EPHA2	-0.0675723	0.655456	0.955224
LN28B	0.738053	1		LHX2	0.710909	0.996413		CBPN	0.729711	0.999915		CYTC	0.644888	0.926247		SRPX	0.0741952	0.608597	0.886813		RNC	0.710257	0.991771		LHX2	0.710909	0.996413		CBPN	0.729711	0.999915		MY18B	0.644491	0.935329		DYST	0.0672833	0.656838	0.955224
AP3B1.AP3B2	0.738057	1		PP1B	0.710909	0.996413		NAGAB	0.729711	0.999915		IGLL1	0.644888	0.926247		NKRF	0.0739608	0.609733	0.886813		CETP	0.710261	0.991771		PP1B	0.710909	0.996413		NAGAB	0.729711	0.999915		CP071	0.644491	0.935329		IMPG2	0.0671596	0.65743	0.955224
UBP34	0.740658	1		LAMA4	0.710909	0.996413		IL6RB	0.729711	0.999915		BST2	0.644888	0.926247		LRFN5	-0.0737148	0.610926	0.886813		NTM2B.NTM2D.NTM2A	0.712387	0.991771		LAMA4	0.710909	0.996413		IL6RB	0.729711	0.999915		AKAP9	0.644491	0.935329		LRP2	0.0670977	0.657726	0.955224
NEBL	0.74066	1		RA1L2	0.710909	0.996413		FOXA1	0.729711	0.999915		ANK3	0.644888	0.926247		T200B	0.0736993	0.611001	0.886813		LAMB4	0.71284	0.991771		RA1L2	0.710909	0.996413		FOXA1	0.729711	0.999915		UBP29	0.644491	0.935329		HV158	0.0669969	0.658209	0.955224
PCYOX	0.740663	1		UBR3	0.7155	0.996413		PHLD	0.729711	0.999915		ABR	0.644888	0.926247		LV312	0.0735954	0.611506	0.886813		VPS50	0.712844	0.991771		UBR3	0.7155	0.996413		PHLD	0.729711	0.999915		EXTL2	0.644491	0.935329		S38A6	-0.0664705	0.660731	0.955224
GPC6A	0.740666	1		C1R	0.716063	0.996413		ECM1	0.729711	0.999915		RHG05.RHG35	0.644888	0.926247		PCLO	-0.073519	0.611877	0.886813		CC056	0.712847	0.991771		C1R	0.716063	0.996413		ECM1	0.729711	0.999915		RN213	0.654955	0.939009		ZFYV1	-0.0660465	0.662766	0.955224
SALL1	0.743263	1		CFAB	0.716063	0.996413		ZFAN6	0.729711	0.999915		KDM7A	0.644888	0.926247		SASH1	-0.0726012	0.616339	0.888401		KAIN	0.715429	0.991771		CFAB	0.716063	0.996413		ZFAN6	0.729711	0.999915		BACD2	0.656367	0.939009		IGHM	0.0659228	0.66336	0.955224
OR8H1	0.743269	1		NOS2	0.716077	0.996413		NUDC2	0.729711	0.999915		SETX	0.644888	0.926247		PTC2	0.0725046	0.61681	0.888401		FANCJ	0.71618	0.991771		NOS2	0.716077	0.996413		NUDC2	0.729711	0.999915		KV112.KVD12	0.659984	0.939009		KVD16	0.0658609	0.663657	0.955224
CUBN	0.745877	1		AFAM	0.723838	0.996413		STAG1	0.729711	0.999915		ABCAC	0.644888	0.926247		CRAC1	0.0724563	0.617045	0.888401		FAS	0.718005	0.991771		AFAM	0.723838	0.996413		STAG1	0.729711	0.999915		PRRT4	0.659984	0.939009		RN19A	-0.0658609	0.663657	0.955224
NCAM1	0.74588	1		KCAB3	0.723845	0.996413		SC5AB	0.729711	0.999915		ARI1B	0.644888	0.926247		HNRPD	-0.0723597	0.617516	0.888401		NRROS	0.71803	0.991771		KCAB3	0.723845	0.996413		SC5AB	0.729711	0.999915		NRP1	0.659984	0.939009		OCLN	0.0656754	0.664548	0.955224
DOK6	0.74588	1		RHG17	0.723845	0.996413		MUC16	0.729711	0.999915		CPNE1	0.644888	0.926247		ARAP2	0.0723114	0.617751	0.888401		HABP4	0.718032	0.991771		RHG17	0.723845	0.996413		MUC16	0.729711	0.999915		LY75	0.659984	0.939009		NSD1	-0.065428	0.665737	0.955224
F223A	0.74588	1		ZN219	0.723845	0.996413		SCAFB	0.729711	0.999915		STAP1	0.644888	0.926247		FETUB	-0.0722148	0.618222	0.888401		RFWD3	0.720627	0.991771		ZN219	0.723845	0.996413		SCAFB	0.729711	0.999915		VTNC	0.659984	0.939009		HS902	0.0653043	0.666332	0.955224
MMP8	0.747392	1		HV374	0.723853	0.996413		ANGL4	0.729711	0.999915		TENR	0.64505	0.926247		EP15R	-0.0721182	0.618693	0.888401		KI26B	0.720628	0.991771		HV374	0.723853	0.996413		ANGL4	0.729711	0.999915		SHBG	0.659984	0.939009		KVD07	0.0651188	0.667225	0.955224
TFPI1	0.748486	1		INT1	0.726318	0.996413		ANKR2	0.729711	0.999915		KVD20	0.66197	0.941834		HV102	-0.07178	0.620344	0.888423		ITIH3	0.723221	0.991771		INT1	0.726318	0.996413		ANKR2	0.729711	0.999915		K1958	0.659984	0.939009		IC1	-0.0651188	0.667225	0.955224
ZFY26	0.748488	1		PSPC1	0.726318	0.996413		HDAC5	0.729711	0.999915		HV270	0.66197	0.941834		MMRN2	-0.07178	0.620344	0.888423		KCAB3	0.723223	0.991771		PSPC1	0.726318	0.996413		HDAC5	0.729711	0.999915		NSD1	0.659984	0.939009		ABCAC	-0.0648715	0.668416	0.955224
ZFY16	0.748491	1		ZMIZ1	0.726318	0.996413		MRC1	0.733532	0.999915		BRCA2	0.66197	0.941834		CRP	-0.0711038	0.623649	0.891486		IFT81	0.723229	0.991771		ZMIZ1	0.726318	0.996413		MRC1	0.733532	0.999915		NEB2	0.659984	0.939009		RAB26	0.0648715	0.668416	0.955224
TF3C1	0.748492	1		RAB26	0.726318	0.996413		GALE	0.741942	0.999915		TPTE	0.66197	0.941834		SNF8	-0.0710072	0.624122	0.891486		NCAM1	0.725832	0.991771		RAB26	0.726318	0.996413		GALE	0.741942	0.999915		YTDC2	0.659984	0.939009		TFPI1	0.0645623	0.669906	0.955224
AGRL1	0.748493	1		A1BG	0.731621	0.996413		LV310	0.749053	0.999915		ROCK1	0.66197	0.941834		PRG4	0.0707656	0.625305	0.892004		PUM1	0.725832	0.991771		A1BG	0.731621	0.996413		LV310	0.749053	0.999915		ATS7	0.659984	0.939009		CUL7	-0.0645623	0.669906	0.955224
KV139.KVD39	0.751103	1		GBRAP.GBRL1	0.731649	0.996413		KV228.KVD28	0.749053	0.999915		MY18B	0.66197	0.941834		ICAM2	-0.0705258	0.626481	0.892509		BRD2.BRD3	0.728431	0.991771		GBRAP.GBRL1	0.731649	0.996413		KV228.KVD28	0.749053	0.999915		NEB1	0.659984	0.939009		TTYH1	0.0644386	0.670502	0.955224
CE290	0.753721	1		G11.GQ	0.731656	0.996413		HV373	0.749053	0.999915		SO3A1	0.66197	0.941834		SYCY2	-0.0699928	0.629097	0.89441		FA10	0.731042	0.991771		G11.GQ	0.731656	0.996413		HV373	0.749053	0.999915		HDAC5	0.659984	0.939009		SETX	-0.0641912	0.671696	0.955672
NET4	0.756336	1		FND3B	0.731656	0.996413		HV374	0.749053	0.999915		WDR5.WDR5B	0.665962	0.945347		FZD8	-0.0698962	0.629571	0.89441		CAC1G	0.731043	0.991771		FND3B	0.731656	0.996413		HV374	0.749053	0.999915		MRC1	0.660871	0.939041		APOC1	-0.0638202	0.673487	0.956566
BTD	0.756339	1		FREM2	0.731656	0.996413		HV428	0.749053	0.999915		TR10D	0.674897	0.945347		RAB26	-0.0697513	0.630283	0.89441		BAAT	0.731045	0.991771		FREM2	0.731656	0.996413		HV428	0.749053	0.999915		SND1	0.663055	0.940915		LCAT	0.0636965	0.674084	0.956566
VRK2	0.756341	1		KDM5B	0.731656	0.996413		SLIT3	0.749053	0.999915		CAC1H	0.674944	0.945347		C4BPB	-0.0692199	0.632898	0.896949		ABCA5	0.731048	0.991771		KDM5B	0.731656	0.996413		SLIT3	0.749053	0.999915		ROCK2	0.675621	0.953767		ZN318	0.0633892	0.67557	0.957424
UBA5	0.758966	1		HV158	0.739461	0.996413		FA10	0.749053	0.999915		HV124	0.679224	0.945347		VWF	-0.0680606	0.638617	0.902558		KIF5A	0.731049	0.991771		HV158	0.739461	0.996413		FA10	0.749053	0.999915		DPOLA	0.675621	0.953767		UBE3C	0.0625215	0.679771	0.957698
CUL7	0.761587	1		PXDC2	0.739468	0.996413		RET4	0.749053	0.999915		TPA	0.679224	0.945347		TNR21	-0.0676742	0.640528	0.902558		GPTC1	0.733658	0.991771		PXDC2	0.739468	0.996413		RET4	0.749053	0.999915		NUMB	0.675621	0.953767		CSR2B	-0.0625215	0.679771	0.957698
S2552.S2551	0.761594	1		FRY	0.739474	0.996413		FETUA	0.749053	0.999915		LV319	0.679224	0.945347		CAD13	-0.0675776	0.641006	0.902558		RSCA1	0.733661	0.991771		FRY	0.739474	0.996413		FETUA	0.749053	0.999915		HMCN2	0.675621	0.953767		PGFRA	-0.062336	0.68067	0.957698
NFAC4	0.764212	1		KCNG4	0.739474	0.996413		GELS	0.749053	0.999915		HV348	0.679224	0.945347		PAR15	-0.067336	0.642202	0.902558		GOGB1	0.733662	0.991771		KCNG4	0.739474	0.996413		GELS	0.749053	0.999915		ANGI	0.688153	0.959832		KCJ18	0.0620268	0.68217	0.957698
SMC4	0.764216	1		FBLN2	0.739481	0.996413		IBP3	0.749053	0.999915		IGKC	0.679224	0.945347		CERU	0.0669979	0.643877	0.902558		T200B	0.736273	0.991771		FBLN2	0.739481	0.996413		IBP3	0.749053	0.999915		ATRN	0.691397	0.959832		TM9S2	-0.0619649	0.682471	0.957698
FLNC	0.764216	1		PON3	0.739481	0.996413		PPIC	0.749053	0.999915		FA11	0.679224	0.945347		AMPN	0.0669979	0.643877	0.902558		NMD3B	0.736278	0.991771		PON3	0.739481	0.996413		PPIC	0.749053	0.999915		TSP1	0.691397	0.959832		SLIT3	-0.0619031	0.682771	0.957698
KCAB3	0.766846	1		AKP13	0.739488	0.996413		T2R20	0.749053	0.999915		GUAA	0.679224	0.945347		ZHX3	-0.0669979	0.643877	0.902558		TITIN	0.738882	0.991771		AKP13	0.739488	0.996413		T2R20	0.749053	0.999915		CD44	0.691397	0.959832		ICOSL	0.0617176	0.683672	0.957698
ADCY6	0.76685	1		KIF5A	0.739488	0.996413		DUS28	0.749053	0.999915		ZNF92	0.679224	0.945347		LV140	-0.0667081	0.645315	0.902558		PCYOX	0.741516	0.991771		KIF5A	0.739488	0.996413		DUS28	0.749053	0.999915		ITIH2	0.691397	0.959832		DUS16	-0.0617176	0.683672	0.957698
RTF1	0.76685	1		KV228.KVD28	0.741836	0.996413		DOK6	0.749053	0.999915		TMM94	0.679224	0.945347		WBP2	-0.0666115	0.645795	0.902558		CC187	0.74152	0.991771		KV228.KVD28	0.741836	0.996413		DOK6	0.749053	0.999915		CADH5	0.691397	0.959832		P2RX3	-0.0615939	0.684273	0.957698
K2026	0.772106	1		TLR2	0.741836	0.996413		RTF1	0.749053	0.999915		STXB4	0.679224	0.945347		NDUAD	-0.0666115	0.645795	0.902558		ANT3	0.744136	0.991771		TLR2	0.741836	0.996413		RTF1	0.749053	0.999915		STT3A	0.691397	0.959832		UBP31	-0.061532	0.684573	0.957698
SND1	0.772116	1		LV140	0.741836	0.996413		ARHG2	0.749053	0.999915		KMT2C	0.679224	0.945347		KVD15	-0.0662733	0.647474	0.902558		NUDC2	0.744142	0.991771		LV140	0.741836	0.996413		ARHG2	0.749053	0.999915		MGAL	0.691397	0.959832		BRCA2	0.059986	0.692101	0.957868
ACTN4.ACTN1.ACTN2	0.772118	1		ICAM2	0.741836	0.996413		RET	0.764616	0.999915		ZKSC3	0.679224	0.945347		PTPRJ	0.0661284	0.648195	0.902558		ZN746	0.744143	0.991771		ICAM2	0.741836	0.996413		RET	0.764616	0.999915		NUFP2	0.691397	0.959832		ZN410	0.059986	0.692101	0.957868
SAMD8	0.774757	1		DCAF1	0.741836	0.996413		OTOF	0.764988	0.999915		SPC25	0.679224	0.945347		YG045	0.0655971	0.650838	0.902558		ATS20	0.74677	0.991771		DCAF1	0.741836	0.996413		OTOF	0.764988	0.999915		SHRM3	0.691397	0.959832		NUDC2	-0.0598623	0.692705	0.957868
TM1L2	0.774759	1		PTPRG	0.74734	0.996413		RHG32	0.768549	0.999915		KDIS	0.679224	0.945347		GGNB1	-0.0655488	0.651079	0.902558		SPSB2	0.746771	0.991771		PTPRG	0.74734	0.996413		RHG32	0.768549	0.999915		ARHG2	0.691397	0.959832		NUMBL	0.059615	0.693912	0.957868
YAP1	0.777376	1		MA1A1	0.74734	0.996413		KMT2D	0.768549	0.999915		MRO2B	0.692542	0.945621		MMP9	0.065511	0.651267	0.902558		NEB2	0.746773	0.991771		MA1A1	0.74734	0.996413		KMT2D	0.768549	0.999915		CDC5L	0.691397	0.959832		BACD2	0.0592931	0.695485	0.957868
C4BPB	0.777398	1		REPS2	0.74734	0.996413		NRP1	0.768549	0.999915		STK3	0.692564	0.945621		GFI1	-0.0655005	0.65132	0.902558		LRCH3	0.749301	0.991771		REPS2	0.74734	0.996413		NRP1	0.768549	0.999915		CFA20	0.691397	0.959832		IGHD/IGD	0.0592439	0.695725	0.957868
GBRB1	0.7774	1		CHST2	0.74734	0.996413		THBG	0.768549	0.999915		ZEB2	0.696642	0.945621		HXA3/HXB3/HXD3	0.0654522	0.65156	0.902558		CDC5L	0.749399	0.991771		CHST2	0.74734	0.996413		THBG	0.768549	0.999915		TLXNB	0.696112	0.965145		ITIH3	-0.0592439	0.695725	0.957868
SPRL1	0.777404	1		ANGI	0.747347	0.996413		CO2	0.768549	0.999915		CO5	0.696642	0.945621		NID1	0.0654039	0.651801	0.902558		PCLO	0.749402	0.991771		ANGI	0.747347	0.996413		CO2	0.768549	0.999915		FREM1	0.704193	0.966136		MUC18	0.0589965	0.696935	0.957868
PARL	0.780032	1		IGHD.IGD	0.7552	0.996413		CO4A	0.768549	0.999915		APOH	0.696642	0.945621		SF3B3	-0.0643412	0.657105	0.908466		HAUS6	0.752036	0.991771		IGHD.IGD	0.7552	0.996413		CO4A	0.768549	0.999915		SH321	0.707304	0.966136		AKT2	-0.0581308	0.701174	0.957868
FRY	0.780043	1		SNX13	0.7552	0.996413		IGLL1	0.768549	0.999915		PTPRG	0.696642	0.945621		IGHG3	0.0641963	0.657829	0.908466		CSMD3	0.752037	0.991771		SNX13	0.7552	0.996413		IGLL1	0.768549	0.999915		UD19	0.707304	0.966136		RP1L1	-0.0580071	0.70178	0.957868
NEK10	0.780044	1		GPV	0.755212	0.996413		GBRG2	0.768549	0.999915		PTN3	0.696642	0.945621		APOA	0.0637615	0.660005	0.908466		WDR87	0.754662	0.991771		GPV	0.755212	0.996413		GBRG2	0.768549	0.999915		ACTA.ACTH.ACTC.ACTS	0.707304	0.966136		PIAS4	-0.0578834	0.702387	0.957868
PLXA1	0.780045	1		ARAP2	0.755219	0.996413		APOC4	0.768549	0.999915		UBP5	0.696642	0.945621		NPAS1	-0.0637615	0.660005	0.908466		PFD2	0.754668	0.991771		ARAP2	0.755219	0.996413		APOC4	0.768549	0.999915		GEN	0.707304	0.966136		MMRN2	0.0575123	0.704207	0.957868
CFAD	0.780046	1		FOXO3	0.755232	0.996413		CAD13	0.768549	0.999915		TCP10	0.696642	0.945621		ICA1L	0.0637132	0.660247	0.908466		BY55	0.754669	0.991771		FOXO3	0.755232	0.996413		CAD13	0.768549	0.999915		TICN2	0.707304	0.966136		LV469	0.0574505	0.704511	0.957868
CND3	0.782688	1		RAPH1	0.755232	0.996413		COEA1	0.768549	0.999915		GANAB	0.696642	0.945621		GEN	-0.0634234	0.661699	0.908555		CHLE	0.754672	0.991771		RAPH1	0.755232	0.996413		COEA1	0.768549	0.999915		MUC4	0.707304	0.966136		AMBP	0.0574505	0.704511	0.957868
ABR	0.78269	1		WBP2	0.755232	0.996413		TF3C1	0.768549	0.999915		CCD96	0.696642	0.945621		RYR3	-0.0632302	0.662667	0.908555		HV372	0.754672	0.991771		WBP2	0.755232	0.996413		TF3C1	0.768549	0.999915		CPNE1	0.707304	0.966136		F199X	-0.0574505	0.704511	0.957868
KBTBB	0.782693	1		MAML3	0.755232	0.996413		PON3	0.768549	0.999915		CARL2	0.696642	0.945621		IL1AP	-0.063037	0.663637	0.908555		ARL3	0.754672	0.991771		MAML3	0.755232	0.996413		PON3	0.768549	0.999915		PRD14	0.707304	0.966136		HV309	0.057265	0.705422	0.957868
SPRC	0.782693	1		CFA99	0.757458	0.996413		KI26B	0.768549	0.999915		ZFY16	0.696642	0.945621		LRC63	0.0629404	0.664122	0.908555		AT5L2	0.754672	0.991771		CFA99	0.757458	0.996413		KI26B	0.768549	0.999915		MINP1	0.707304	0.966136		GPX3	-0.057265	0.705422	0.957868
KANL1	0.782695	1		CRP	0.757458	0.996413		S2552.S2551	0.768549	0.999915		RP1L1	0.696642	0.945621		IGLC3	0.0627955	0.664849	0.908555		RA1L2	0.754674	0.991771		CRP	0.757458	0.996413		S2552.S2551	0.768549	0.999915		IF140	0.710839	0.966136		RYR3	-0.0572032	0.705726	0.957868
HVD82	0.785342	1		FCG3A	0.757458	0.996413		RPTN	0.768549	0.999915		MAML1	0.696642	0.945621		SG2A1	-0.0627003	0.665327	0.908555		LN28B	0.759947	0.991771		FCG3A	0.757458	0.996413		RPTN	0.768549	0.999915		CEP89	0.712045	0.966136		PACN2	0.0570795	0.706333	0.957868
USP9X	0.785344	1		HV108	0.757458	0.996413		YS043	0.768549	0.999915		HESX1	0.696642	0.945621		CO3	-0.0621675	0.668005	0.911069		CF106	0.759951	0.991771		HV108	0.757458	0.996413		YS043	0.768549	0.999915		UBA5	0.712283	0.966136		FIBG	-0.0569558	0.706941	0.957868
ARI1B	0.787981	1		NRX2B.NRX2A	0.757458	0.996413		ENTD1	0.768549	0.999915		LYVE1	0.696642	0.945621		TIMP1	-0.0616362	0.67068	0.91209		CO5	0.765238	0.991771		NRX2B.NRX2A	0.757458	0.996413		ENTD1	0.768549	0.999915		VGFR3	0.72184	0.966136		DYHC1	-0.0568321	0.707549	0.957868
IL1AP	0.787994	1		BD1L1	0.76313	0.996413		F16A2	0.768549	0.999915		ASXL3	0.709485	0.945621		TEX15	0.0615395	0.671167	0.91209		PRAG1	0.765245	0.991771		BD1L1	0.76313	0.996413		F16A2	0.768549	0.999915		FA12	0.723337	0.966136		PON3	0.0562755	0.710288	0.957868
SH321	0.787995	1		CHLE	0.763136	0.996413		RGF1A	0.768549	0.999915		KVD30.KV230	0.714218	0.945621		WDR5/WDR5B	0.0615188	0.671271	0.91209		RGRF1	0.765247	0.991771		CHLE	0.763136	0.996413		RGF1A	0.768549	0.999915		CYTC	0.723337	0.966136		NOP2	-0.0561519	0.710897	0.957868
LRP2	0.787996	1		SEM6D	0.763136	0.996413		SALL1	0.768549	0.999915		PRA27.PRA25.PRAM4.PRAM5.PRAM9.PRAM6	0.714218	0.945621		ISL2	-0.0611048	0.673359	0.913637		BMP10	0.765249	0.991771		SEM6D	0.763136	0.996413		SALL1	0.768549	0.999915		DOPO	0.723337	0.966136		SASH1	0.05609	0.711201	0.957868
CO5	0.79064	1		SNX14	0.763136	0.996413		BCLF1	0.768549	0.999915		MYO9A	0.714218	0.945621		STX4	0.0609599	0.674091	0.913637		ROCK2	0.76525	0.991771		SNX14	0.763136	0.996413		BCLF1	0.768549	0.999915		HSP72	0.723337	0.966136		FETA	-0.0560282	0.711506	0.957868
LV657	0.790644	1		T10IP	0.763142	0.996413		GGA2	0.768549	0.999915		ROCK2	0.714218	0.945621		ZMIZ1	-0.0602353	0.677752	0.916975		HABP2	0.767897	0.991771		T10IP	0.763142	0.996413		GGA2	0.768549	0.999915		PTPRJ	0.723337	0.966136		SHBG	0.0559045	0.712115	0.957868
DSG1	0.790649	1		ZFY16	0.763142	0.996413		TENR	0.774397	0.999915		RAB36	0.714218	0.945621		AFDDT	-0.0601387	0.678241	0.916975		ZN608	0.770544	0.991771		ZFY16	0.763142	0.996413		TENR	0.774397	0.999915		APOF	0.723337	0.966136		F223A	-0.0559045	0.712115	0.957868
HEMO	0.793218	1		S12A4	0.763142	0.996413		LV39	0.788189	0.999915		LV144	0.714218	0.945621		F223A	-0.0598489	0.679708	0.917816		HV601	0.770552	0.991771		S12A4	0.763142	0.996413		LV39	0.788189	0.999915		PWP2	0.723337	0.966136		MN1	-0.055719	0.71303	0.957868
CLUS	0.793295	1		IRF4	0.771048	0.996413		HV103	0.788189	0.999915		LV208	0.714218	0.945621		HGFL	0.0592692	0.682645	0.918724		ELMD2	0.773209	0.991771		IRF4	0.771048	0.996413		HV103	0.788189	0.999915		PERM1	0.723337	0.966136		CC056	0.055719	0.71303	0.957868
ADCY3	0.793299	1		ZPI	0.77106	0.996413		ESYT2	0.788189	0.999915		F13B	0.714218	0.945621		PFD2	0.0589808	0.684108	0.918724		BAZ2B	0.773209	0.991771		ZPI	0.77106	0.996413		ESYT2	0.788189	0.999915		OTU7B	0.723337	0.966136		CP071	-0.0552861	0.715165	0.957868
COG6	0.793299	1		APOM	0.771072	0.996413		UD19	0.788189	0.999915		NAGAB	0.714218	0.945621		MUC18	0.0589794	0.684115	0.918724		PGRP2	0.773209	0.991771		APOM	0.771072	0.996413		UD19	0.788189	0.999915		CX067	0.723337	0.966136		SHRM3	-0.0549769	0.716691	0.957868
TDIF2	0.793304	1		PEDF	0.771072	0.996413		RIMB1	0.788189	0.999915		BRD2.BRD3	0.714218	0.945621		PLCB3	-0.0589311	0.684361	0.918724		CC88B	0.775868	0.991771		PEDF	0.771072	0.996413		RIMB1	0.788189	0.999915		LRIG1	0.723337	0.966136		SO3A1	-0.054915	0.716997	0.957868
TDG	0.793305	1		MYO3A	0.771072	0.996413		FA9	0.788189	0.999915		ARL3	0.714218	0.945621		RL13A	0.0588828	0.684606	0.918724		IRAK4	0.775868	0.991771		MYO3A	0.771072	0.996413		FA9	0.788189	0.999915		PHX2B	0.723337	0.966136		NED4L	0.0547295	0.717913	0.957868
NMD3B	0.793307	1		UBN1	0.771072	0.996413		TPA	0.788189	0.999915		MASP1	0.714218	0.945621		GBRB1	0.058593	0.686078	0.919564		LIPJ	0.77587	0.991771		UBN1	0.771072	0.996413		TPA	0.788189	0.999915		SPC25	0.723337	0.966136		DYH10	0.0544203	0.719442	0.957868
MYO9A	0.795962	1		QCR2	0.771078	0.996413		ANT3	0.788189	0.999915		SYAC	0.714218	0.945621		RSPH9	0.0578684	0.689763	0.92139		HSF5	0.778521	0.991771		QCR2	0.771078	0.996413		ANT3	0.788189	0.999915		IL1AP	0.723337	0.966136		AGRA3	-0.0544203	0.719442	0.957868
RHG17	0.795962	1		CARM1	0.771078	0.996413		PIGR	0.788189	0.999915		MOT1	0.714218	0.945621		AGRA3	-0.0577718	0.690255	0.92139		UD19	0.778525	0.991771		CARM1	0.771078	0.996413		PIGR	0.788189	0.999915		ZMIZ1	0.723337	0.966136		SPRC	0.0542966	0.720053	0.957868
PTPRJ	0.795964	1		ENTD1	0.771078	0.996413		CO3A1	0.788189	0.999915		LAMB3	0.714218	0.945621		FCN2	-0.0575786	0.691239	0.92139		SMC4	0.778527	0.991771		ENTD1	0.771078	0.996413		CO3A1	0.788189	0.999915		ASXL3	0.735909	0.966136		BGH3	0.0542348	0.720359	0.957868
NRP1	0.79862	1		ICA1L	0.771078	0.996413		APOH	0.788189	0.999915		CEA16	0.714218	0.945621		LRCH3	0.0572258	0.693037	0.92139		C2C2L	0.778529	0.991771		ICA1L	0.771078	0.996413		APOH	0.788189	0.999915		PRA27.PRA25.PRAM4.PRAM5.PRAM9.PRAM6	0.73949	0.966136		NELFE	0.0541729	0.720665	0.957868
KV224	0.798623	1		VPS4B.VPS4A	0.773177	0.996413		KLKB1	0.788189	0.999915		GON4L	0.714218	0.945621		KRIT1	-0.0571922	0.693209	0.92139		ATX7	0.77853	0.991771		VPS4B.VPS4A	0.773177	0.996413		KLKB1	0.788189	0.999915		WDR97	0.73949	0.966136		QCR2	-0.0541729	0.720665	0.957868
COE3	0.801291	1		NEK4	0.773177	0.996413		SRGN	0.788189	0.999915		GPC6A	0.714218	0.945621		SNX16	-0.0571922	0.693209	0.92139		SPB1	0.778531	0.991771		NEK4	0.773177	0.996413		SRGN	0.788189	0.999915		CCNB2	0.73949	0.966136		NCOA1	-0.0536782	0.723114	0.957868
ABCA1	0.803954	1		TDG	0.773177	0.996413		GHR	0.788189	0.999915		PI16	0.714218	0.945621		PP2BC	0.0571576	0.693385	0.92139		HXA3.HXB3.HXD3	0.783828	0.991771		TDG	0.773177	0.996413		GHR	0.788189	0.999915		FA9	0.73949	0.966136		DCAF1	-0.0535545	0.723727	0.957868
OTU7B	0.803956	1		T53G3	0.773177	0.996413		NID1	0.788189	0.999915		GPTC1	0.714218	0.945621		M18BP	0.0566608	0.695921	0.92139		MPRIP	0.783856	0.991771		T53G3	0.773177	0.996413		NID1	0.788189	0.999915		A1AT	0.73949	0.966136		THBG	0.0534308	0.72434	0.957868
SPEM3	0.803957	1		KV320	0.77902	0.996413		A1AG2	0.788189	0.999915		CRAC1	0.714218	0.945621		CPN2	0.0565159	0.696661	0.92139		DYST	0.78386	0.991771		KV320	0.77902	0.996413		A1AG2	0.788189	0.999915		VWF	0.73949	0.966136		LAMB4	0.0531835	0.725566	0.957868
KV108	0.803959	1		RL35	0.779026	0.996413		TGFR1	0.788189	0.999915		GINM1	0.714218	0.945621		MUC5A	-0.0562261	0.698142	0.92139		TICN2	0.783861	0.991771		RL35	0.779026	0.996413		TGFR1	0.788189	0.999915		CO4A	0.73949	0.966136		PRDX2	-0.0529361	0.726793	0.957868
TR10D	0.806597	1		MMRN2	0.779026	0.996413		MAGAA	0.788189	0.999915		HEAT6	0.718138	0.949567		VGFR3	-0.0558997	0.699811	0.92139		PLCB3	0.786524	0.991771		MMRN2	0.779026	0.996413		MAGAA	0.788189	0.999915		NCAM1	0.73949	0.966136		APOC3	0.0528743	0.7271	0.957868
KNG1	0.806618	1		ITIH3	0.779032	0.996413		SYCY2	0.788189	0.999915		COG6	0.718945	0.949567		ISM2	-0.0557913	0.700366	0.92139		PSD10	0.786531	0.991771		ITIH3	0.779032	0.996413		SYCY2	0.788189	0.999915		CBL	0.73949	0.966136		VGFR3	-0.052861	0.727166	0.957868
D2HDH	0.806624	1		SNTG1	0.779032	0.996413		ZBED6	0.788189	0.999915		SG2A1	0.728251	0.951699		HV372	0.0556464	0.701108	0.92139		SI1L2	0.789198	0.991771		SNTG1	0.779032	0.996413		ZBED6	0.788189	0.999915		STX4	0.73949	0.966136		NIPBL	-0.0527831	0.727552	0.957868
FREM1	0.806625	1		LV310	0.779038	0.996413		FBLN2	0.788189	0.999915		HV366	0.731941	0.951699		PTPRQ	0.0555981	0.701356	0.92139		MFRP	0.789203	0.991771		LV310	0.779038	0.996413		FBLN2	0.788189	0.999915		TDG	0.73949	0.966136		F13A	-0.0526887	0.728021	0.957868
PEDF	0.80929	1		E41L2	0.779038	0.996413		LRC63	0.788189	0.999915		MCE1	0.731941	0.951699		OSBL7	-0.0555498	0.701603	0.92139		SZT2	0.791874	0.991771		E41L2	0.779038	0.996413		LRC63	0.788189	0.999915		PTC1	0.73949	0.966136		SPSB2	-0.0526887	0.728021	0.957868
ACTA.ACTH.ACTC.ACTS	0.809293	1		ARHG2	0.779038	0.996413		ANK3	0.788189	0.999915		IGHM	0.731941	0.951699		RAB30	-0.0555015	0.70185	0.92139		CARL2	0.791877	0.991771		ARHG2	0.779038	0.996413		ANK3	0.788189	0.999915		CCD96	0.73949	0.966136		PRS54	0.0524414	0.729249	0.957868
ATS20	0.809295	1		CTDS2	0.787015	0.996413		CCD96	0.788189	0.999915		TCO2	0.731941	0.951699		F162B	0.0555015	0.70185	0.92139		APOA4	0.797224	0.991771		CTDS2	0.787015	0.996413		CCD96	0.788189	0.999915		GTD2A	0.73949	0.966136		KDM5B	0.0521322	0.730785	0.957868
CENPV	0.809296	1		LV322	0.78702	0.996413		PAR15	0.788189	0.999915		FBLN1	0.731941	0.951699		NAA10	-0.0552914	0.702927	0.921691		SNX29	0.797225	0.991771		LV322	0.78702	0.996413		PAR15	0.788189	0.999915		PRAG1	0.73949	0.966136		STX4	0.0518848	0.732015	0.957868
SPSB2	0.809296	1		KV621	0.78702	0.996413		TDR12	0.788189	0.999915		LUM	0.731941	0.951699		HBB	-0.0550185	0.704326	0.922413		CL18A	0.797229	0.991771		KV621	0.78702	0.996413		TDR12	0.788189	0.999915		PCD15	0.73949	0.966136		MY15B	0.0517611	0.73263	0.957868
MUC16	0.809297	1		PSD10	0.78702	0.996413		AKAP4	0.788189	0.999915		PTPRJ	0.731941	0.951699		HV108	-0.0545837	0.706557	0.924082		IBP2	0.797229	0.991771		PSD10	0.78702	0.996413		AKAP4	0.788189	0.999915		RBSK	0.73949	0.966136		CAN12	0.0513282	0.734785	0.957868
MPP10	0.809298	1		C4BPB	0.78702	0.996413		M18BP	0.788189	0.999915		MEI1	0.731941	0.951699		KI13A	-0.0544388	0.707301	0.924082		HV374	0.79723	0.991771		C4BPB	0.78702	0.996413		M18BP	0.788189	0.999915		TMOD4	0.73949	0.966136		ISL2	0.0513282	0.734785	0.957868
GPTC1	0.811967	1		LRP2	0.78702	0.996413		ASXL2	0.788189	0.999915		PB1	0.731941	0.951699		TAGL2/TAGL3	0.0768841	0.708921	0.925086		AT7L3	0.797232	0.991771		LRP2	0.78702	0.996413		ASXL2	0.788189	0.999915		NDUB5	0.752762	0.971047		NPTX2	-0.0641852	0.736142	0.957868
FA11	0.814641	1		TENS3	0.78702	0.996413		ZBT10	0.788189	0.999915		LRC28	0.731941	0.951699		K1958	0.0537626	0.710778	0.92566		DOPO	0.797233	0.991771		TENS3	0.78702	0.996413		ZBT10	0.788189	0.999915		T200B	0.752762	0.971047		GLOD4	-0.051019	0.736325	0.957868
DYH10	0.814645	1		ZFAN6	0.78702	0.996413		COCA1	0.788189	0.999915		EXOC2	0.731941	0.951699		CO3A1	-0.0536177	0.711523	0.92566		ITB5	0.799898	0.991771		ZFAN6	0.78702	0.996413		COCA1	0.788189	0.999915		TR10D	0.753043	0.971047		HV270	0.0508953	0.736941	0.957868
MAGAA	0.814646	1		ASXL3	0.78702	0.996413		LYVE1	0.788189	0.999915		PGRP2	0.731941	0.951699		UBQL4	-0.0534244	0.712518	0.92566		BACD2	0.799914	0.991771		ASXL3	0.78702	0.996413		LYVE1	0.788189	0.999915		THRB	0.755755	0.971047		AN13D	-0.0507098	0.737866	0.957868
A1BG	0.81731	1		KVD33.KV133	0.788988	0.996413		FLIP1	0.801785	0.999915		UBA5	0.737269	0.952147		TFPI1	0.0533761	0.712767	0.92566		KNG1	0.80259	0.991771		KVD33.KV133	0.788988	0.996413		FLIP1	0.801785	0.999915		SPRC	0.755755	0.971047		M4A14	0.0501857	0.74048	0.957868
HV118	0.817318	1		BST2	0.788988	0.996413		HV124	0.807959	0.999915		UCKL1	0.737269	0.952147		TIF1A	0.0529897	0.714758	0.926004		DUS16	0.802595	0.991771		BST2	0.788988	0.996413		HV124	0.807959	0.999915		FA5	0.755755	0.971047		PCD23	-0.0501533	0.740642	0.957868
ABCAC	0.817319	1		CHD3.CHD5	0.788988	0.996413		MASP2	0.807959	0.999915		NDUB5	0.745979	0.952147		UBFL1	0.0529414	0.715007	0.926004		LV208	0.802596	0.991771		CHD3.CHD5	0.788988	0.996413		MASP2	0.807959	0.999915		LCN1	0.755755	0.971047		ANR46	-0.0497822	0.742495	0.957868
CP071	0.819999	1		LIN41	0.788988	0.996413		HV348	0.807959	0.999915		LRC57	0.746791	0.952147		HYDIN	0.0526999	0.716252	0.926004		NRX3B.NRX3A	0.802598	0.991771		LIN41	0.788988	0.996413		HV348	0.807959	0.999915		UBP10	0.755755	0.971047		PON1	-0.0497204	0.742804	0.957868
HV428	0.820001	1		MAVS	0.788988	0.996413		HV309	0.807959	0.999915		HV69D	0.749805	0.952147		HV404	-0.052555	0.717	0.926004		PSPC1	0.802599	0.991771		MAVS	0.788988	0.996413		HV309	0.807959	0.999915		T10IP	0.755755	0.971047		LIPE	-0.0495967	0.743422	0.957868
KAIN	0.822677	1		PIAS4	0.788988	0.996413		CO2A1	0.807959	0.999915		KV621	0.749805	0.952147		KV224	0.0523617	0.717997	0.926004		PLXB2	0.802599	0.991771		PIAS4	0.788988	0.996413		CO2A1	0.807959	0.999915		ZN746	0.755755	0.971047		AKAP9	-0.0495348	0.743731	0.957868
LEO1	0.828041	1		CO5	0.794998	0.996413		C1QC	0.807959	0.999915		STRCL	0.749805	0.952147		COBA2	-0.0523134	0.718247	0.926004		SAV1	0.805281	0.991771		CO5	0.794998	0.996413		C1QC	0.807959	0.999915		NALP8	0.755755	0.971047		LRC63	0.0491019	0.745896	0.957868
PTGDS	0.828049	1		ZN608	0.795009	0.996413		NEUM	0.807959	0.999915		FOXO3	0.749805	0.952147		KDM4C	0.0521685	0.718995	0.926004		LYAM1	0.805281	0.991771		ZN608	0.795009	0.996413		NEUM	0.807959	0.999915		ZBT10	0.755755	0.971047		KDM4C	-0.0489164	0.746824	0.957868
LV151	0.82805	1		CADH5	0.79502	0.996413		QCR2	0.807959	0.999915		VPS4B.VPS4A	0.749805	0.952147		GANAB	0.0517338	0.721242	0.927325		INT1	0.805283	0.991771		CADH5	0.79502	0.996413		QCR2	0.807959	0.999915		KCJ15	0.755755	0.971047		MFS10	-0.0484217	0.749301	0.957868
OTOF	0.828051	1		YG045	0.79502	0.996413		CPN2	0.807959	0.999915		PIGR	0.749805	0.952147		PLMN	0.0516372	0.721741	0.927325		IBP3	0.805283	0.991771		YG045	0.79502	0.996413		CPN2	0.807959	0.999915		PARL	0.755755	0.971047		K1468	-0.0483599	0.749611	0.957868
KVD11.KV311	0.830734	1		ZFAT	0.79502	0.996413		IRX5	0.807959	0.999915		MCR	0.749805	0.952147		MORC3	0.051299	0.723491	0.927325		LP8	0.805284	0.991771		ZFAT	0.79502	0.996413		IRX5	0.807959	0.999915		SYTL1	0.769312	0.97935		IGHG3	-0.048298	0.74992	0.957868
ITIH3	0.830735	1		LV208	0.795026	0.996413		HSF5	0.807959	0.999915		A2AP	0.749805	0.952147		UBA5	0.0511058	0.724491	0.927325		GBRAP.GBRL1	0.805284	0.991771		LV208	0.795026	0.996413		HSF5	0.807959	0.999915		K2C1	0.769626	0.97935		IFT81	0.047927	0.75178	0.957868
NID1	0.830737	1		IGHG4	0.795026	0.996413		TENS3	0.807959	0.999915		CADH1	0.749805	0.952147		X5NT3A	-0.0509175	0.725466	0.927325		LCN1	0.805284	0.991771		IGHG4	0.795026	0.996413		TENS3	0.807959	0.999915		TDR12	0.769626	0.97935		FCN2	0.0476796	0.753021	0.957868
RORA	0.830737	1		RSPH9	0.795026	0.996413		SHRM3	0.807959	0.999915		ITIH1	0.749805	0.952147		IPSP	0.0508643	0.725742	0.927325		TAGL2.TAGL3	0.805794	0.991771		RSPH9	0.795026	0.996413		SHRM3	0.807959	0.999915		FR1L5	0.772128	0.97935		UT14C	-0.0476178	0.753331	0.957868
F13A	0.830738	1		THRB	0.803032	0.996413		R3HD4	0.807959	0.999915		BTD	0.749805	0.952147		TFR1	0.050816	0.725992	0.927325		COL10	0.807972	0.991771		THRB	0.803032	0.996413		R3HD4	0.807959	0.999915		ATX7	0.772128	0.97935		MUC4	-0.0476178	0.753331	0.957868
F13B	0.830738	1		NU214	0.803032	0.996413		DUS16	0.807959	0.999915		UB2G1	0.749805	0.952147		ARHG2	-0.0504296	0.727996	0.928342		GAB.1	0.810664	0.991771		NU214	0.803032	0.996413		DUS16	0.807959	0.999915		ADCY3	0.772128	0.97935		NALP8	-0.0474941	0.753952	0.957868
IGLC3	0.830738	1		HV373	0.803042	0.996413		EP15R	0.807959	0.999915		TCOF	0.749805	0.952147		ECM1	0.050333	0.728497	0.928342		HMCN2	0.810665	0.991771		HV373	0.803042	0.996413		EP15R	0.807959	0.999915		C1R	0.772128	0.97935		PLXA1	-0.0472467	0.755194	0.957868
BACD2	0.830739	1		CPNE1	0.803047	0.996413		AT11B	0.807959	0.999915		ZN318	0.749805	0.952147		ROCK1	-0.0494152	0.733263	0.932868		DNHD1	0.813346	0.991771		CPNE1	0.803047	0.996413		AT11B	0.807959	0.999915		C1S	0.772128	0.97935		FBLN1	0.0471849	0.755505	0.957868
NRX3B.NRX3A	0.83074	1		PIGR	0.803052	0.996413		TNR21	0.827849	0.999915		WBP2	0.749805	0.952147		CBARP	0.0493186	0.733765	0.932868		XPO4	0.813346	0.991771		PIGR	0.803052	0.996413		TNR21	0.827849	0.999915		PKN2	0.772128	0.97935		S10A8	0.047123	0.755815	0.957868
KAPCB	0.833424	1		FIBA	0.803052	0.996413		TMCC1	0.827849	0.999915		PLXA1	0.749805	0.952147		OBSCN	-0.0490771	0.735021	0.933374		DTL	0.813352	0.991771		FIBA	0.803052	0.996413		TMCC1	0.827849	0.999915		BIG3	0.772128	0.97935		KSR2	-0.0467578	0.75765	0.957868
ATS7	0.833426	1		EDRF1	0.803052	0.996413		LV743	0.827849	0.999915		PANX3	0.755359	0.957227		CLUS	0.0483525	0.738794	0.936081		RL35	0.813353	0.991771		EDRF1	0.803052	0.996413		LV743	0.827849	0.999915		RTN4	0.772128	0.97935		EF2	0.0466901	0.75799	0.957868
M4A14	0.833429	1		M3K4	0.803052	0.996413		CO1A2	0.827849	0.999915		ATX1	0.755567	0.957227		IGHG4	-0.0482559	0.739297	0.936081		PAR10	0.813356	0.991771		M3K4	0.803052	0.996413		CO1A2	0.827849	0.999915		KV224	0.7886	0.985296		FOXA1	-0.0466283	0.758301	0.957868
TENXA	0.833429	1		LAMP2	0.81109	0.996413		CD14	0.827849	0.999915		M4A14	0.764519	0.959309		DCP1B	0.0481593	0.739801	0.936081		SAMP	0.816045	0.991771		LAMP2	0.81109	0.996413		CD14	0.827849	0.999915		PER2	0.7886	0.985296		PSME3	0.0464714	0.75909	0.957868
HV124	0.836118	1		FA12	0.811095	0.996413		FA7	0.827849	0.999915		ATX7	0.7678	0.959309		ELMD2	0.0479661	0.740808	0.936081		TDG	0.816051	0.991771		FA12	0.811095	0.996413		FA7	0.827849	0.999915		FBLN1	0.7886	0.985296		FREM1	-0.0464442	0.759227	0.957868
KVD15	0.836119	1		AKAP9	0.811095	0.996413		FA5	0.827849	0.999915		ZN217	0.7678	0.959309		CENPV	0.0478211	0.741564	0.936081		KCNG4	0.816051	0.991771		AKAP9	0.811095	0.996413		FA5	0.827849	0.999915		PTN3	0.7886	0.985296		GGH	0.0463809	0.759545	0.957868
ZN512	0.83612	1		LV545	0.8111	0.996413		CTRB1.CTRB2	0.827849	0.999915		PSD10	0.7678	0.959309		EP300	-0.0476762	0.74232	0.936081		COG6	0.818743	0.991771		LV545	0.8111	0.996413		CTRB1.CTRB2	0.827849	0.999915		ASMT	0.7886	0.985296		ATRN	0.0461954	0.760478	0.957868
TSAP1	0.836121	1		FR1L5	0.8111	0.996413		NU214	0.827849	0.999915		GGPPS	0.7678	0.959309		BACD2	-0.0474575	0.743462	0.936435		UBE3B	0.818746	0.991771		FR1L5	0.8111	0.996413		NU214	0.827849	0.999915		MORC3	0.7886	0.985296		CX067	0.0461954	0.760478	0.957868
NTM2B.NTM2D.NTM2A	0.837352	1		LRIG2	0.8111	0.996413		CRIS3	0.827849	0.999915		CERU	0.7678	0.959309		TM9S2	-0.0471932	0.744843	0.937088		CUX2	0.821443	0.991771		LRIG2	0.8111	0.996413		CRIS3	0.827849	0.999915		DOP1	0.7886	0.985296		KV127	0.045948	0.761723	0.958325
YTDC2	0.838812	1		CAC1H	0.8111	0.996413		F193A	0.827849	0.999915		GEN	0.7678	0.959309		ICOSL	0.0468803	0.746478	0.937459		FA9	0.821446	0.991771		CAC1H	0.8111	0.996413		F193A	0.827849	0.999915		FREM2	0.7886	0.985296		OTOF	-0.0454533	0.764215	0.960349
AACT	0.84148	1		HS902	0.8111	0.996413		PLCB3	0.827849	0.999915		MA7D1	0.7678	0.959309		MAML1	-0.0468068	0.746862	0.937459		PP1B	0.821448	0.991771		HS902	0.8111	0.996413		PLCB3	0.827849	0.999915		ZFY16	0.7886	0.985296		ELMD2	-0.0448967	0.767021	0.962762
LRCH3	0.844143	1		TENXA	0.8111	0.996413		GRDN	0.827849	0.999915		TDIF2	0.7678	0.959309		CAC1H	0.0460833	0.750648	0.940864		MCE1	0.824147	0.991771		TENXA	0.8111	0.996413		GRDN	0.827849	0.999915		HAUS6	0.7886	0.985296		RBP2	-0.0447112	0.767957	0.962825
CFAH	0.8442	1		KLKB1	0.819163	0.996413		NALP8	0.827849	0.999915		ZFHX4	0.7678	0.959309		TNR6B	0.0459373	0.751413	0.940864		NFIC	0.82415	0.991771		KLKB1	0.819163	0.996413		NALP8	0.827849	0.999915		NPAS2	0.7886	0.985296		HV108	-0.0443402	0.76983	0.963139
CR3L1	0.844202	1		ECM1	0.819168	0.996413		SPB1	0.827849	0.999915		VRK2	0.7678	0.959309		HIPK3	-0.0457924	0.752172	0.940864		XIRP2	0.824151	0.991771		ECM1	0.819168	0.996413		SPB1	0.827849	0.999915		TM9S2	0.7886	0.985296		TLXNB	0.0443106	0.769979	0.963139
UBN1	0.844202	1		CLM4	0.819168	0.996413		SLIK2	0.827849	0.999915		MMRN2	0.7678	0.959309		IMPG2	-0.0448263	0.757239	0.945344		K2026	0.826843	0.991771		CLM4	0.819168	0.996413		SLIK2	0.827849	0.999915		RAVR2	0.7886	0.985296		NAC1	0.0439073	0.772017	0.964577
ZBED6	0.844203	1		NUDC2	0.819168	0.996413		NDUAD	0.827849	0.999915		MMP8	0.771703	0.959879		SNX13	0.044778	0.757493	0.945344		PRA27.PRA25.PRAM4.PRAM5.PRAM9.PRAM6	0.826852	0.991771		NUDC2	0.819168	0.996413		NDUAD	0.827849	0.999915		AHDC1	0.802948	0.990161		TFR1	0.0435981	0.77358	0.96542
HV315	0.844203	1		CP250	0.819168	0.996413		CAN7	0.827849	0.999915		SND1	0.772766	0.959879		PCSK9	-0.0445617	0.758629	0.945676		PP6R3	0.826855	0.991771		CP250	0.819168	0.996413		CAN7	0.827849	0.999915		TLR2	0.805165	0.990161		RPTN	0.0433507	0.774831	0.965873
KV229	0.844206	1		FANCF	0.819168	0.996413		UBA5	0.845425	0.999915		RN19B	0.773643	0.959879		DUS16	-0.0442466	0.760285	0.946654		BRS3	0.829558	0.991771		FANCF	0.819168	0.996413		UBA5	0.845425	0.999915		HV323	0.805165	0.990161		EP300	-0.0429797	0.776709	0.966901
LYSC	0.846903	1		SPEM3	0.820862	0.996413		LV746	0.847846	0.999915		UBN1	0.780894	0.959879		CTDS2	-0.0440534	0.761301	0.946835		TTHY	0.832238	0.991771		SPEM3	0.820862	0.996413		LV746	0.847846	0.999915		FIBG	0.805165	0.990161		STAG2	0.0427941	0.777648	0.966901
ZFHX4	0.846905	1		CETP	0.820862	0.996413		LV545	0.847846	0.999915		TLXNB	0.782832	0.959879		GBRG2	0.0434255	0.764605	0.948487		YAP1	0.832248	0.991771		CETP	0.820862	0.996413		LV545	0.847846	0.999915		APOH	0.805165	0.990161		ZKSC3	-0.0425468	0.778901	0.966901
LDHB	0.846906	1		HESX1	0.820862	0.996413		AP3B1.AP3B2	0.847846	0.999915		K2C1	0.782881	0.959879		TBL1R	-0.0431839	0.765877	0.948487		P2RX3	0.832264	0.991771		HESX1	0.820862	0.996413		AP3B1.AP3B2	0.847846	0.999915		MCR	0.805165	0.990161		CCD96	0.0424849	0.779214	0.966901
MYO7A	0.846906	1		CC88B	0.827255	0.996413		NFIC	0.847846	0.999915		HV315	0.785918	0.959879		ANT3	0.0431356	0.766131	0.948487		GPV	0.832267	0.991771		CC88B	0.827255	0.996413		NFIC	0.847846	0.999915		PRDX2	0.805165	0.990161		CARD9	0.0418665	0.782349	0.969357
NPTX2	0.847638	1		PROC	0.827255	0.996413		DOPO	0.847846	0.999915		OTOL1	0.785918	0.959879		TENR	-0.043042	0.766625	0.948487		LYVE1	0.832268	0.991771		PROC	0.827255	0.996413		DOPO	0.847846	0.999915		NEK4	0.805165	0.990161		FCGBP	-0.0417428	0.782976	0.969357
LUM	0.849605	1		BAAT	0.827255	0.996413		GNA11.GNAQ	0.847846	0.999915		C4BPA	0.785918	0.959879		MBL2	-0.0428941	0.767404	0.948487		NEK10	0.837688	0.991771		BAAT	0.827255	0.996413		GNA11.GNAQ	0.847846	0.999915		IRX5	0.805165	0.990161		DLGP2	0.0412481	0.785488	0.970704
CDRT1	0.849608	1		IFT81	0.827255	0.996413		NRAM2	0.847846	0.999915		CHLE	0.785918	0.959879		ASXL3	0.0428068	0.767865	0.948487		ANKY2	0.837688	0.991771		IFT81	0.827255	0.996413		NRAM2	0.847846	0.999915		COG1	0.805165	0.990161		APOE	0.0410626	0.78643	0.970704
A1AT	0.851059	1		LRIG1	0.827255	0.996413		EVC	0.847846	0.999915		NU214	0.785918	0.959879		APOA2	0.0423628	0.770207	0.949403		TIMP1	0.837688	0.991771		LRIG1	0.827255	0.996413		EVC	0.847846	0.999915		SYMPK	0.805165	0.990161		OTU6B	-0.0410007	0.786744	0.970704
FA10	0.852306	1		ATX1	0.83382	0.996413		IRF4	0.847846	0.999915		SH3BG	0.785918	0.959879		VATH	0.0421736	0.771205	0.949403		VWF	0.840403	0.991771		ATX1	0.83382	0.996413		IRF4	0.847846	0.999915		PGRP2	0.805165	0.990161		WDFY3	0.0402586	0.790516	0.972617
GOG8I.GOG8J.GOG8K.GOG8H	0.852308	1		IKZF1	0.835329	0.996413		LIN41	0.847846	0.999915		F193A	0.785918	0.959879		RIM3C/RIM3B/RIM3A	0.0421696	0.771226	0.949403		TGFR1	0.843117	0.991771		IKZF1	0.835329	0.996413		LIN41	0.847846	0.999915		TEP1	0.805165	0.990161		A4	-0.0399494	0.792089	0.972617
SAA1	0.852309	1		TSSC4	0.835342	0.996413		CJ076	0.847846	0.999915		GNA12	0.785918	0.959879		AT5L2	0.0416382	0.774033	0.950704		MOT1	0.843117	0.991771		TSSC4	0.835342	0.996413		CJ076	0.847846	0.999915		LV469	0.821815	0.990161		FCG3A	-0.0398876	0.792404	0.972617
FCN2	0.852309	1		RL13A	0.835347	0.996413		CCD73	0.847846	0.999915		TENXA	0.785918	0.959879		WDFY3	0.0416382	0.774033	0.950704		OBSCN	0.843117	0.991771		RL13A	0.835347	0.996413		CCD73	0.847846	0.999915		HV366	0.821815	0.990161		TAF1L	-0.0397639	0.793033	0.972617
E41L2	0.85231	1		MOT1	0.835351	0.996413		CC129	0.847846	0.999915		TM1L2	0.785918	0.959879		PRRT4	-0.0408654	0.778119	0.953569		S38A6	0.843117	0.991771		MOT1	0.835351	0.996413		CC129	0.847846	0.999915		C2C2L	0.821815	0.990161		APOD	0.0396402	0.793663	0.972617
ZSC9	0.852805	1		UBE3B	0.835351	0.996413		ASGL1	0.847846	0.999915		OTU6B	0.785918	0.959879		CFA99	-0.0408654	0.778119	0.953569		HELZ	0.843118	0.991771		UBE3B	0.835351	0.996413		ASGL1	0.847846	0.999915		CAC1G	0.821815	0.990161		HIPL1	0.0396402	0.793663	0.972617
TRI16	0.855012	1		NOP58	0.835351	0.996413		CH031	0.847846	0.999915		SAMD8	0.785918	0.959879		CEBPZ	0.0404156	0.7805	0.954906		GAB	0.843119	0.991771		NOP58	0.835351	0.996413		CH031	0.847846	0.999915		LTN1	0.821815	0.990161		FOXO3	0.0391455	0.796183	0.974079
GGA2	0.857719	1		FPGT	0.835356	0.996413		HDAC7	0.847846	0.999915		PCD15	0.785918	0.959879		SYAC	-0.0401408	0.781956	0.954906		PRDX3	0.845792	0.991771		FPGT	0.835356	0.996413		HDAC7	0.847846	0.999915		KNG1	0.821815	0.990161		YG045	0.0390218	0.796813	0.974079
NUMBL	0.85772	1		FA11	0.835356	0.996413		ZMIZ1	0.847846	0.999915		ANKR2	0.785918	0.959879		ALPK3	-0.0400925	0.782212	0.954906		ZBED6	0.845832	0.991771		FA11	0.835356	0.996413		ZMIZ1	0.847846	0.999915		KV116	0.821815	0.990161		LV136	0.0388363	0.797759	0.974079
CC187	0.857721	1		ABCA5	0.835356	0.996413		TNR6B	0.847846	0.999915		ANC2	0.791244	0.963736		DUS28	-0.0399959	0.782724	0.954906		SNX16	0.845834	0.991771		ABCA5	0.835356	0.996413		TNR6B	0.847846	0.999915		BTD	0.821815	0.990161		KI3L3	-0.0385889	0.799021	0.974079
IMPG2	0.860421	1		X5NT3A	0.835356	0.996413		LRFN5	0.855472	0.999915		CC171	0.791923	0.963736		TPTE	-0.0393679	0.786054	0.957894		ABCA1	0.845834	0.991771		X5NT3A	0.835356	0.996413		LRFN5	0.855472	0.999915		TPTE	0.821815	0.990161		LAMP2	0.0385271	0.799336	0.974079
BRD2.BRD3	0.860424	1		EFCB7	0.836912	0.996413		VGFR3	0.861222	0.999915		ARHG3	0.801332	0.963736		NU214	-0.0388849	0.788619	0.959943		CC129	0.845835	0.991771		EFCB7	0.836912	0.996413		VGFR3	0.861222	0.999915		NRX2B.NRX2A	0.821815	0.990161		LYVE1	-0.037785	0.803124	0.974761
EMAL5	0.860424	1		NMD3B	0.836912	0.996413		CC171	0.865505	0.999915		FBLN2	0.801347	0.963736		UB2G1	-0.0386917	0.789645	0.960117		CUBN	0.845835	0.991771		NMD3B	0.836912	0.996413		CC171	0.865505	0.999915		UB2G1	0.821815	0.990161		PTPRQ	0.0376613	0.803755	0.974761
APOM	0.860424	1		CFAD	0.836912	0.996413		FRPD4	0.865613	0.999915		UD19	0.804148	0.963736		EXOC2	-0.0384055	0.791166	0.960891		SYNE1	0.845835	0.991771		CFAD	0.836912	0.996413		FRPD4	0.865613	0.999915		LAMA4	0.821815	0.990161		YLPM1	0.0374758	0.804703	0.974761
KI26B	0.860428	1		GGNB1	0.836912	0.996413		CQ113	0.867939	0.999915		NEBL	0.804148	0.963736		SC5AB	0.0382086	0.792213	0.961088		KV106	0.845835	0.991771		GGNB1	0.836912	0.996413		CQ113	0.867939	0.999915		D2HDH	0.821815	0.990161		ARI1B	-0.0374758	0.804703	0.974761
VATH	0.863135	1		PRAG1	0.836912	0.996413		IGLL5.IGL1	0.867939	0.999915		LV140	0.804148	0.963736		CHSTC	0.0372425	0.797354	0.964786		F120A	0.845836	0.991771		PRAG1	0.836912	0.996413		IGLL5.IGL1	0.867939	0.999915		GPTC1	0.821815	0.990161		CUX2	0.0371666	0.806283	0.974761
LRC63	0.863136	1		HMCN2	0.836912	0.996413		KCAB3	0.867939	0.999915		AMBP	0.804148	0.963736		RHG32	-0.0370976	0.798126	0.964786		RHG21	0.845836	0.991771		HMCN2	0.836912	0.996413		KCAB3	0.867939	0.999915		STAR5	0.821815	0.990161		ALPK3	-0.0365482	0.809446	0.974761
TGFR1	0.863136	1		DPS1	0.843428	0.996413		F13A	0.867939	0.999915		FREM3	0.804148	0.963736		ULK1	-0.0370493	0.798384	0.964786		KIF1A	0.845837	0.991771		DPS1	0.843428	0.996413		F13A	0.867939	0.999915		AFDDT	0.821815	0.990161		HV226	-0.0361771	0.811345	0.974761
GWL	0.865847	1		PCD23	0.843449	0.996413		LV657	0.867939	0.999915		PEPD	0.804148	0.963736		C1QA	0.0367595	0.799928	0.964786		NEBL	0.848553	0.991771		PCD23	0.843449	0.996413		LV657	0.867939	0.999915		MMP8	0.825946	0.990161		ZN219	-0.0359298	0.812612	0.974761
TIF1A	0.865847	1		RAB30	0.843466	0.996413		APOE	0.867939	0.999915		C4BPB	0.804148	0.963736		CNGB3	-0.0367112	0.800186	0.964786		LRIG1	0.851275	0.991771		RAB30	0.843466	0.996413		APOE	0.867939	0.999915		UCKL1	0.828258	0.990161		APOA1	-0.0358061	0.813246	0.974761
PAR15	0.868559	1		PAR15	0.84347	0.996413		VTDB	0.867939	0.999915		YS043	0.804148	0.963736		SMC4	-0.036518	0.801216	0.964786		ZFY26	0.851275	0.991771		PAR15	0.84347	0.996413		VTDB	0.867939	0.999915		HEAT6	0.836044	0.990161		RPRD2	-0.0358061	0.813246	0.974761
SAV1	0.868559	1		CMYA5	0.843474	0.996413		CO7	0.867939	0.999915		SC5AB	0.804148	0.963736		KVD33/KV133	0.0362765	0.802504	0.964786		D2HDH	0.851275	0.991771		CMYA5	0.843474	0.996413		CO7	0.867939	0.999915		AKA11	0.836581	0.990161		PCYOX	-0.0356824	0.813879	0.974761
GUAA	0.871274	1		GAB.1	0.843483	0.996413		BRS3	0.867939	0.999915		RAVR2	0.804148	0.963736		NEK4	-0.0361315	0.803277	0.964786		PKHH1	0.851277	0.991771		GAB.1	0.843483	0.996413		BRS3	0.867939	0.999915		HV103	0.838545	0.990161		IKZF1	0.0353784	0.815438	0.974761
PTC2	0.871275	1		NXP20	0.843483	0.996413		CLD18	0.867939	0.999915		K1468	0.804148	0.963736		CE042	-0.0360349	0.803793	0.964786		SEPP1	0.853995	0.991771		NXP20	0.843483	0.996413		CLD18	0.867939	0.999915		CFA99	0.838545	0.990161		AGRL1	-0.0348166	0.818318	0.974761
AT7L3	0.871275	1		NUMBL	0.843483	0.996413		DYST	0.867939	0.999915		MBD5	0.804148	0.963736		COG6	-0.0359706	0.804136	0.964786		PER2	0.853996	0.991771		NUMBL	0.843483	0.996413		DYST	0.867939	0.999915		CE290	0.838545	0.990161		CO3A1	-0.0346929	0.818953	0.974761
TICN2	0.871275	1		LV312	0.85159	0.996413		KIF5A	0.867939	0.999915		CHST2	0.804148	0.963736		BAAT	0.0354553	0.806888	0.96702		FCG3A	0.854	0.991771		LV312	0.85159	0.996413		KIF5A	0.867939	0.999915		IF4G3	0.838545	0.990161		TSC2	0.0346311	0.81927	0.974761
S10A8	0.871276	1		KNG1	0.851606	0.996413		CCD27	0.867939	0.999915		SYTL1	0.819676	0.967574		FREM1	-0.0350214	0.809207	0.967533		PTGDS	0.856722	0.991771		KNG1	0.851606	0.996413		CCD27	0.867939	0.999915		IGHD.IGD	0.838545	0.990161		CTDS2	0.0340745	0.822127	0.974761
TLR2	0.871276	1		APOC1	0.851606	0.996413		ZN746	0.867939	0.999915		ESYT2	0.822483	0.967574		IGKC	-0.0348756	0.809986	0.967533		DYH14	0.856723	0.991771		APOC1	0.851606	0.996413		ZN746	0.867939	0.999915		PTPRG	0.838545	0.990161		CO4A	0.0337653	0.823716	0.974761
TTHY	0.873969	1		CO7A1	0.85161	0.996413		RP1L1	0.867939	0.999915		PLXB2	0.822483	0.967574		CO6A3	-0.0348756	0.809986	0.967533		USP9X	0.856725	0.991771		CO7A1	0.85161	0.996413		RP1L1	0.867939	0.999915		BRS3	0.838545	0.990161		ATS13	0.0333943	0.825623	0.974761
VTDB	0.87398	1		TDIF2	0.85161	0.996413		VWDE	0.867939	0.999915		NMD3B	0.822483	0.967574		PARL	0.0345375	0.811795	0.968629		ZSC9	0.857141	0.991771		TDIF2	0.85161	0.996413		VWDE	0.867939	0.999915		DYH14	0.838545	0.990161		RET	-0.03266	0.829399	0.974761
CSCL2	0.873986	1		PSG2	0.851614	0.996413		CBARP	0.867939	0.999915		FA9	0.822483	0.967574		F206A	-0.0342138	0.813527	0.969632		BST2	0.859451	0.991771		PSG2	0.851614	0.996413		CBARP	0.867939	0.999915		HABP2	0.838545	0.990161		BRD2/BRD3	0.0325903	0.829758	0.974761
DPOLA	0.873989	1		ATS20	0.851618	0.996413		IFT81	0.867939	0.999915		ANGT	0.822483	0.967574		NCOA6	-0.0340061	0.814639	0.969893		GLP3L	0.859451	0.991771		ATS20	0.851618	0.996413		IFT81	0.867939	0.999915		CARL2	0.838545	0.990161		TF3C1	-0.0325903	0.829758	0.974761
PGRP2	0.873991	1		HV372	0.851622	0.996413		IMPG2	0.867939	0.999915		A2MG	0.822483	0.967574		LRIT3	0.0337163	0.816191	0.970678		LEO1	0.86217	0.991771		HV372	0.851622	0.996413		IMPG2	0.867939	0.999915		AGRA3	0.838545	0.990161		LTN1	0.0324666	0.830394	0.974761
KV621	0.873992	1		F13B	0.851622	0.996413		HIPK3	0.867939	0.999915		VTNC	0.822483	0.967574		SLIP	0.0332333	0.81878	0.972167		CAC1H	0.862175	0.991771		F13B	0.851622	0.996413		HIPK3	0.867939	0.999915		DBF4B	0.838545	0.990161		SAA1	0.0322811	0.831349	0.974761
SRGN	0.876707	1		RHG05.RHG35	0.851622	0.996413		ZPI	0.867939	0.999915		FA5	0.822483	0.967574		EXTL2	-0.0331367	0.819298	0.972167		SRGN	0.862177	0.991771		RHG05.RHG35	0.851622	0.996413		ZPI	0.867939	0.999915		MMRN2	0.838545	0.990161		KV139/KVD39	0.0321574	0.831986	0.974761
SMBT2	0.876707	1		CJ076	0.851622	0.996413		PIBF1	0.886252	0.999915		ITIH2	0.822483	0.967574		AHDC1	0.0327534	0.821354	0.972167		LDHB	0.862178	0.991771		CJ076	0.851622	0.996413		PIBF1	0.886252	0.999915		KI13B	0.838545	0.990161		ARHG2	-0.0320338	0.832623	0.974761
ZN782	0.876709	1		CC056	0.851622	0.996413		ARHGA	0.888115	0.999915		YLPM1	0.822483	0.967574		RFWD3	-0.0326536	0.821889	0.972167		KAPCB	0.864904	0.991771		CC056	0.851622	0.996413		ARHGA	0.888115	0.999915		SAE1	0.84507	0.990161		ZN608	-0.0320338	0.832623	0.974761
PLMN	0.882131	1		SG2A1	0.853028	0.996413		TRFL	0.888115	0.999915		DYN2	0.822483	0.967574		KCAB3	-0.032557	0.822407	0.972167		AKA11	0.864907	0.991771		SG2A1	0.853028	0.996413		TRFL	0.888115	0.999915		CMYA5	0.853692	0.990161		KVD15	-0.0319101	0.83326	0.974761
A10	0.882138	1		HV102	0.853028	0.996413		GPX3	0.888115	0.999915		ZN746	0.822483	0.967574		LV301	0.0324121	0.823185	0.972167		OTU7B	0.864908	0.991771		HV102	0.853028	0.996413		GPX3	0.888115	0.999915		HV373	0.855346	0.990161		TTC3	0.0318482	0.833579	0.974761
LV147	0.882144	1		RPRD2	0.853028	0.996413		NOP2	0.888115	0.999915		NUFP2	0.822483	0.967574		ZFY26	-0.0323155	0.823704	0.972167		KJ01	0.864908	0.991771		RPRD2	0.853028	0.996413		NOP2	0.888115	0.999915		HV372	0.855346	0.990161		LV319	-0.0317864	0.833897	0.974761
K0232	0.882145	1		MAML2	0.853028	0.996413		SYAC	0.888115	0.999915		CDC5L	0.822483	0.967574		XIRP1	-0.0321223	0.824741	0.972336		CRP	0.864908	0.991771		MAML2	0.853028	0.996413		SYAC	0.888115	0.999915		HV69D	0.855346	0.990161		PHX2B	-0.0314154	0.835809	0.974761
VPS4B.VPS4A	0.882146	1		RBSK	0.853028	0.996413		PLTP	0.888115	0.999915		KCJ15	0.822483	0.967574		LV746	0.0315426	0.827855	0.972855		CD44	0.864908	0.991771		RBSK	0.853028	0.996413		PLTP	0.888115	0.999915		ZEB2	0.855346	0.990161		LV322	-0.0312917	0.836447	0.974761
KV240.KVD40	0.882146	1		MYO5B	0.853028	0.996413		FLNC	0.888115	0.999915		CFA20	0.822483	0.967574		PON1	0.0315426	0.827855	0.972855		CLUS	0.867633	0.991771		MYO5B	0.853028	0.996413		FLNC	0.888115	0.999915		PSD10	0.855346	0.990161		PERM1	-0.0312917	0.836447	0.974761
PKHH1	0.882147	1		KVD16	0.859766	0.996413		PUM1	0.888115	0.999915		VGFR3	0.834523	0.968296		SAE1	0.0314241	0.828492	0.972855		YLPM1	0.867637	0.991771		KVD16	0.859766	0.996413		PUM1	0.888115	0.999915		LV208	0.855346	0.990161		LAMB1	-0.0312298	0.836766	0.974761
UBQL4	0.882148	1		HV226	0.859774	0.996413		UBE3C	0.888115	0.999915		NPTX2	0.835553	0.968296		NRAM2	-0.0313494	0.828894	0.972855		KV240.KVD40	0.867639	0.991771		HV226	0.859774	0.996413		UBE3C	0.888115	0.999915		F16P1	0.855346	0.990161		VWF	-0.031168	0.837085	0.974761
SMRC1	0.884863	1		CTRB1.CTRB2	0.859774	0.996413		SMBT2	0.888115	0.999915		M3K4	0.838118	0.968296		GRM2B	0.0312076	0.829657	0.972855		ZNF92	0.867639	0.991771		CTRB1.CTRB2	0.859774	0.996413		SMBT2	0.888115	0.999915		CO6	0.855346	0.990161		VASN	0.0310443	0.837723	0.974761
ASXL3	0.884867	1		HABP4	0.859777	0.996413		PRS54	0.888115	0.999915		SPEM3	0.840912	0.968296		ZN888	-0.0307215	0.832272	0.973975		PARL	0.870364	0.991771		HABP4	0.859777	0.996413		PRS54	0.888115	0.999915		TSC2	0.855346	0.990161		NPAS2	-0.0310443	0.837723	0.974761
ASGL1	0.884868	1		CC174	0.859777	0.996413		UBP34	0.888115	0.999915		GOG8I.GOG8J.GOG8K.GOG8H	0.840912	0.968296		HDAC4	-0.0304316	0.833831	0.973975		TLXNB	0.870372	0.991771		CC174	0.859777	0.996413		UBP34	0.888115	0.999915		TCP10	0.855346	0.990161		HV366	0.0309206	0.83836	0.974761
KCNG4	0.884868	1		SYNE1	0.859777	0.996413		FOG1	0.888115	0.999915		CE290	0.840912	0.968296		NCHL1	-0.030335	0.834352	0.973975		LRC57	0.871413	0.991771		SYNE1	0.859777	0.996413		FOG1	0.888115	0.999915		ROCK1	0.855346	0.990161		BD1L1	-0.0306733	0.839637	0.974761
FCG3A	0.884869	1		HDAC7	0.859777	0.996413		ARI1B	0.888115	0.999915		CAC1G	0.840912	0.968296		VRK2	-0.0300935	0.835652	0.973975		F16P1	0.873102	0.991771		HDAC7	0.859777	0.996413		ARI1B	0.888115	0.999915		RGRF1	0.855346	0.990161		NFIC	-0.0306114	0.839956	0.974761
UBP10	0.884869	1		GWL	0.859777	0.996413		CR3L1	0.888115	0.999915		LV147	0.840912	0.968296		CSR2B	-0.0299486	0.836433	0.973975		K0232	0.873105	0.991771		GWL	0.859777	0.996413		CR3L1	0.888115	0.999915		LIN41	0.855346	0.990161		FR1L5	0.0305496	0.840275	0.974761
PCLO	0.88759	1		F120A	0.859777	0.996413		MUC4	0.888115	0.999915		LV657	0.840912	0.968296		KIF5A	0.0299003	0.836693	0.973975		SHBG	0.873107	0.991771		F120A	0.859777	0.996413		MUC4	0.888115	0.999915		RGL3	0.855346	0.990161		HXA3/HXB3/HXD3	0.0304877	0.840594	0.974761
EF2	0.887591	1		KV401	0.86793	0.996413		PHX2B	0.888115	0.999915		FIBG	0.840912	0.968296		MED1	-0.029852	0.836953	0.973975		ADCY3	0.875839	0.991771		KV401	0.86793	0.996413		PHX2B	0.888115	0.999915		ZN318	0.855346	0.990161		NAGAB	0.0304259	0.840913	0.974761
LIPJ	0.887592	1		LYAM1	0.867937	0.996413		SAV1	0.888115	0.999915		QCR2	0.840912	0.968296		LN28B	0.0294656	0.839036	0.973975		MEG11	0.878573	0.991771		LYAM1	0.867937	0.996413		SAV1	0.888115	0.999915		URFB1	0.855346	0.990161		KRIT1	-0.0300548	0.842829	0.974761
OCLN	0.890307	1		NEUM	0.867937	0.996413		CHSTC	0.888115	0.999915		PON1	0.840912	0.968296		ZDHC5	-0.0292723	0.840077	0.973975		ABCAC	0.878578	0.991771		NEUM	0.867937	0.996413		CHSTC	0.888115	0.999915		PRS54	0.855346	0.990161		AT7L1	0.0299967	0.843129	0.974761
IGLL5.IGL1	0.890309	1		PTPRQ	0.867941	0.996413		C1RL	0.888115	0.999915		LCN1	0.840912	0.968296		ABCA1	0.0290308	0.84138	0.973975		LV327	0.878579	0.991771		PTPRQ	0.867941	0.996413		C1RL	0.888115	0.999915		CAPS2	0.855346	0.990161		F16A2	-0.0298693	0.843787	0.974761
ANT3	0.890312	1		LIPA3	0.867944	0.996413		GRM2B	0.906106	0.999915		SPTB2	0.840912	0.968296		CQ113	0.0288859	0.842161	0.973975		UBP29	0.878579	0.991771		LIPA3	0.867944	0.996413		GRM2B	0.906106	0.999915		WBP2	0.855346	0.990161		PARL	0.0298693	0.843787	0.974761
FA9	0.890313	1		CO6A3	0.867944	0.996413		PANX3	0.906829	0.999915		MYO7A	0.840912	0.968296		GHR	-0.0287893	0.842683	0.973975		HPTR	0.881315	0.991771		CO6A3	0.867944	0.996413		PANX3	0.906829	0.999915		PNM8B	0.855346	0.990161		EMIL2	-0.0296402	0.84497	0.974761
MRO2B	0.89304	1		IBP3	0.867944	0.996413		ZSC9	0.906856	0.999915		CC056	0.840912	0.968296		EMAL5	-0.0284995	0.844247	0.973975		TCO2	0.881315	0.991771		IBP3	0.867944	0.996413		ZSC9	0.906856	0.999915		UBN1	0.86955	0.999046		CXCL7	-0.0295601	0.845384	0.974761
PLXA2	0.89304	1		CO8A	0.867948	0.996413		AKA11	0.906856	0.999915		PARL	0.840912	0.968296		IGHM	0.0280647	0.846594	0.973975		IRX5	0.881319	0.991771		CO8A	0.867948	0.996413		AKA11	0.906856	0.999915		HV364	0.872212	0.999046		RAPH1	0.0294364	0.846023	0.974761
TPA	0.895765	1		MUC6	0.869205	0.996413		KVD11.KV311	0.908361	0.999915		NRX3B.NRX3A	0.840912	0.968296		SPRC	0.0279681	0.847116	0.973975		IGJ	0.884055	0.991771		MUC6	0.869205	0.996413		KVD11.KV311	0.908361	0.999915		UTS2	0.872212	0.999046		CAPS2	-0.0294364	0.846023	0.974761
ARL3	0.895767	1		STXB4	0.869205	0.996413		KVD20	0.908361	0.999915		TMOD4	0.840912	0.968296		SEZ6	-0.0276783	0.848681	0.973975		PROC	0.884057	0.991771		STXB4	0.869205	0.996413		KVD20	0.908361	0.999915		A1AG2	0.872212	0.999046		IL6RB	-0.0293746	0.846343	0.974761
AT5L2	0.895767	1		MORC1	0.869205	0.996413		BY55	0.908361	0.999915		PNM8B	0.840912	0.968296		SO1B1	-0.0276433	0.84887	0.973975		STXB4	0.884057	0.991771		MORC1	0.869205	0.996413		BY55	0.908361	0.999915		C4BPB	0.872212	0.999046		M3K4	-0.028831	0.849153	0.974761
TGO1	0.895767	1		JIP3	0.869205	0.996413		A1AT	0.908361	0.999915		ERBIN	0.847978	0.972109		RN213	0.0271301	0.851644	0.973975		SG2A1	0.88406	0.991771		JIP3	0.869205	0.996413		A1AT	0.908361	0.999915		NOS2	0.872212	0.999046		CB016	-0.028818	0.84922	0.974761
LYVE1	0.895768	1		SO1B1	0.869205	0.996413		A2MG	0.908361	0.999915		KSR2	0.857306	0.972109		LV469	-0.0269537	0.852598	0.973975		LRC63	0.886799	0.991771		SO1B1	0.869205	0.996413		A2MG	0.908361	0.999915		RORA	0.872212	0.999046		CO9	0.0286943	0.84986	0.974761
FINC	0.898491	1		MAP1B	0.876119	0.996413		GP1BA	0.908361	0.999915		HV373	0.859426	0.972109		CAN7	0.0269537	0.852598	0.973975		MFS10	0.886801	0.991771		MAP1B	0.876119	0.996413		GP1BA	0.908361	0.999915		ZFAN6	0.872212	0.999046		IGLC3	-0.0283851	0.851459	0.974761
GINM1	0.898492	1		TMCC1	0.876122	0.996413		TFPI1	0.908361	0.999915		TMCC1	0.859426	0.972109		KVD13/KV113	-0.0268088	0.853382	0.973975		APOH	0.889536	0.991771		TMCC1	0.876122	0.996413		TFPI1	0.908361	0.999915		YG045	0.872212	0.999046		BCLF1	0.0281996	0.852419	0.974761
MIPEP	0.898495	1		DDX17	0.876126	0.996413		CO6A3	0.908361	0.999915		TRFE	0.859426	0.972109		PCD15	0.0266639	0.854166	0.973975		PON1	0.889541	0.991771		DDX17	0.876126	0.996413		CO6A3	0.908361	0.999915		TM246	0.872212	0.999046		C102A	0.0276909	0.855053	0.974761
ZN410	0.901222	1		ITIH2	0.876129	0.996413		S10A7	0.908361	0.999915		PROC	0.859426	0.972109		PRDX2	0.0263258	0.855995	0.973975		LV301	0.889542	0.991771		ITIH2	0.876129	0.996413		S10A7	0.908361	0.999915		KSR2	0.887809	0.999434		AKAP4	0.0275812	0.855621	0.974761
VWDE	0.901223	1		GRDN	0.876132	0.996413		FAS	0.908361	0.999915		MUC18	0.859426	0.972109		ARHGC	0.0261809	0.85678	0.973975		EXO1	0.889542	0.991771		GRDN	0.876132	0.996413		FAS	0.908361	0.999915		STK3	0.887863	0.999434		CLM4	0.0275812	0.855621	0.974761
PRA27.PRA25.PRAM4.PRAM5.PRAM9.PRAM6	0.901223	1		RET	0.884258	0.996413		LUM	0.908361	0.999915		CAD13	0.859426	0.972109		IGHD/IGD	-0.0261326	0.857041	0.973975		RAB26	0.889544	0.991771		RET	0.884258	0.996413		LUM	0.908361	0.999915		ADCY6	0.889134	0.999434		DNHD1	0.0273957	0.856582	0.974761
ERBIN	0.903953	1		YAP1	0.884314	0.996413		ZNF92	0.908361	0.999915		DYH14	0.859426	0.972109		PHLD	0.0260843	0.857302	0.973975		SYAC	0.892278	0.991771		YAP1	0.884314	0.996413		ZNF92	0.908361	0.999915		AGRL1	0.889134	0.999434		XPO4	0.0273957	0.856582	0.974761
SH319	0.903954	1		LEO1	0.88432	0.996413		TDIF2	0.908361	0.999915		T10IP	0.859426	0.972109		RGF1A	-0.0260843	0.857302	0.973975		NOP58	0.892286	0.991771		LEO1	0.88432	0.996413		TDIF2	0.908361	0.999915		ANGT	0.889134	0.999434		PLTP	0.027272	0.857223	0.974761
S38A6	0.906685	1		K2C1	0.884327	0.996413		FREM2	0.908361	0.999915		LIPJ	0.859426	0.972109		FBX27	0.0259393	0.858087	0.973975		AFAM	0.892286	0.991771		K2C1	0.884327	0.996413		FREM2	0.908361	0.999915		PIGR	0.889134	0.999434		PWP2	0.0271483	0.857864	0.974761
NU205	0.906686	1		TNR6B	0.884327	0.996413		PCD23	0.908361	0.999915		D2HDH	0.859426	0.972109		BBOF1	0.0258427	0.85861	0.973975		PTPRJ	0.892287	0.991771		TNR6B	0.884327	0.996413		PCD23	0.908361	0.999915		HV108	0.889134	0.999434		CO7A1	0.0270968	0.85813	0.974761
HV348	0.909417	1		MCR	0.88433	0.996413		M4A14	0.908361	0.999915		CR3L1	0.859426	0.972109		OTOL1	0.0257461	0.859133	0.973975		HDAC5	0.892288	0.991771		MCR	0.88433	0.996413		M4A14	0.908361	0.999915		NAC1	0.889134	0.999434		S10A9	-0.0270865	0.858184	0.974761
MORC1	0.909418	1		SPTB2	0.88433	0.996413		MY15B	0.908361	0.999915		FA84A	0.859426	0.972109		LAMA4	-0.0257461	0.859133	0.973975		ACTN4.ACTN1.ACTN2	0.895032	0.991771		SPTB2	0.88433	0.996413		MY15B	0.908361	0.999915		BRCA2	0.889134	0.999434		SYCY2	-0.0262825	0.862352	0.977231
IRAK4	0.909418	1		ELMD2	0.885436	0.996413		SAMD8	0.908361	0.999915		ZDHC5	0.859426	0.972109		CPNE1	-0.0256012	0.859918	0.973975		MYEF2	0.895032	0.991771		ELMD2	0.885436	0.996413		SAMD8	0.908361	0.999915		P2RX3	0.889134	0.999434		PPIC	0.0261588	0.862994	0.977231
FANCJ	0.910802	1		TREF1	0.885436	0.996413		IKZF4	0.908361	0.999915		SRTD4	0.859426	0.972109		PGFRA	-0.0255529	0.86018	0.973975		UBA5	0.895034	0.991771		TREF1	0.885436	0.996413		IKZF4	0.908361	0.999915		FRY	0.889134	0.999434		CFA20	0.0254786	0.866524	0.977231
C1S	0.912149	1		BTD	0.892531	0.996413		NET4	0.908361	0.999915		NOP58	0.859426	0.972109		HS902	0.0251665	0.862274	0.97533		MY15B	0.895034	0.991771		BTD	0.892531	0.996413		NET4	0.908361	0.999915		RPRD2	0.889134	0.999434		IGHG2	-0.0254167	0.866845	0.977231
BAAT	0.912151	1		GPX3	0.892537	0.996413		PCLO	0.908361	0.999915		KV108	0.876217	0.979198		DYH10	-0.0248283	0.864107	0.975579		GTD2A	0.897779	0.991771		GPX3	0.892537	0.996413		PCLO	0.908361	0.999915		ASGL1	0.889134	0.999434		SRGN	-0.0253549	0.867166	0.977231
SETX	0.912151	1		NDUAD	0.892537	0.996413		RC3H2	0.917187	0.999915		HV320	0.878016	0.979198		NUMB	-0.0247318	0.864631	0.975579		GRDN	0.897781	0.991771		NDUAD	0.892537	0.996413		RC3H2	0.917187	0.999915		RP1L1	0.889134	0.999434		ICAM5	0.0253549	0.867166	0.977231
RIM3C.RIM3B.RIM3A	0.912152	1		PZP	0.89254	0.996413		DCAF5	0.927468	0.999915		VWF	0.878016	0.979198		ATRN	0.0245385	0.865678	0.975579		SYMPK	0.897781	0.991771		PZP	0.89254	0.996413		DCAF5	0.927468	0.999915		KMT2C	0.889134	0.999434		SPRL1	-0.0252312	0.867808	0.977231
POK10.PO113.POK8.POK7.POK25.POK6.POK11	0.912153	1		HSP72	0.900751	0.996413		EPHA2	0.927502	0.999915		C1S	0.878016	0.979198		KCNG4	-0.0243936	0.866464	0.975579		TMCC1	0.900523	0.991771		HSP72	0.900751	0.996413		EPHA2	0.927502	0.999915		PSPC1	0.889134	0.999434		RAVR2	-0.0252312	0.867808	0.977231
LST2	0.914885	1		CQ113	0.900759	0.996413		HV118	0.928665	0.999915		T2R20	0.878016	0.979198		TEX11	-0.024297	0.866989	0.975579		PS1C1	0.900528	0.991771		CQ113	0.900759	0.996413		HV118	0.928665	0.999915		K1468	0.889134	0.999434		KI13A	0.0251075	0.86845	0.977231
DOPO	0.914887	1		KV106	0.900762	0.996413		NACAM	0.928665	0.999915		DSG1	0.878016	0.979198		HSP7C	-0.0239106	0.869085	0.975579		NUMBL	0.900529	0.991771		KV106	0.900762	0.996413		NACAM	0.928665	0.999915		T53G3	0.889134	0.999434		KVD21	-0.0248285	0.8699	0.977737
FPGT	0.917623	1		HV366	0.901714	0.996413		HPTR	0.928665	0.999915		LIN41	0.878016	0.979198		JIP2	-0.0233792	0.87197	0.975579		KLH34	0.900529	0.991771		HV366	0.901714	0.996413		HPTR	0.928665	0.999915		X5NT3A	0.905019	0.999434		RTN4	0.0246747	0.870699	0.977737
S10A7	0.920359	1		CAC1G	0.908984	0.996413		KVD33.KV133	0.928665	0.999915		URFB1	0.878016	0.979198		DRC7	-0.0232343	0.872757	0.975579		IKZF1	0.903271	0.991771		CAC1G	0.908984	0.996413		KVD33.KV133	0.928665	0.999915		SG2A1	0.905026	0.999434		PCMD1	0.0242418	0.872949	0.979252
NFIC	0.920359	1		VWDE	0.908984	0.996413		LV147	0.928665	0.999915		YAF2	0.878016	0.979198		NEB1	0.0232343	0.872757	0.975579		NDUAD	0.903278	0.991771		VWDE	0.908984	0.996413		LV147	0.928665	0.999915		LV322	0.906106	0.999434		K2026	-0.0236234	0.876164	0.980294
YAF2	0.920359	1		CAND1	0.908989	0.996413		VWF	0.928665	0.999915		OGFD1	0.878016	0.979198		FIBB	0.022995	0.874057	0.975579		PDE1B	0.903279	0.991771		CAND1	0.908989	0.996413		VWF	0.928665	0.999915		CC187	0.906106	0.999434		ATX1	0.0267594	0.876886	0.980294
FAS	0.923089	1		CCDC8	0.908994	0.996413		MCR	0.928665	0.999915		IL1AP	0.878016	0.979198		NFIC	-0.022703	0.875644	0.975579		AACT	0.906011	0.991771		CCDC8	0.908994	0.996413		MCR	0.928665	0.999915		ZZEF1	0.906106	0.999434		APOA	0.0233141	0.877773	0.980294
DTL	0.923095	1		SRTD4	0.908994	0.996413		CO4B	0.928665	0.999915		KI13B	0.878016	0.979198		PNPT1	-0.0261818	0.876009	0.975579		CFAB	0.906023	0.991771		SRTD4	0.908994	0.996413		CO4B	0.928665	0.999915		HV307	0.906106	0.999434		CHD9	-0.0231905	0.878416	0.980294
PFD2	0.923095	1		FAS	0.917209	0.996413		PABP1	0.928665	0.999915		BCLF1	0.878016	0.979198		KI13B	-0.0225581	0.876431	0.975579		COEA1	0.906027	0.991771		FAS	0.917209	0.996413		PABP1	0.928665	0.999915		KAPCB	0.906106	0.999434		CO2A1	-0.022572	0.881635	0.980294
NIN	0.923097	1		CO7	0.91722	0.996413		ITIH2	0.928665	0.999915		LRCH3	0.878306	0.979198		FOG1	-0.0223648	0.877482	0.975579		LUM	0.906027	0.991771		CO7	0.91722	0.996413		ITIH2	0.928665	0.999915		QCR2	0.906106	0.999434		NCHL1	-0.0225102	0.881957	0.980294
PP6R3	0.923097	1		CADH1	0.917229	0.996413		KAPCB	0.928665	0.999915		RAB30	0.885679	0.980565		MUC16	-0.0221239	0.878792	0.975579		FA5	0.906028	0.991771		CADH1	0.917229	0.996413		KAPCB	0.928665	0.999915		PON1	0.906106	0.999434		ABCA1	-0.0223865	0.882601	0.980294
EFCB6	0.925834	1		CC129	0.917231	0.996413		P2RX3	0.928665	0.999915		MRC1	0.888441	0.980565		CL18A	0.022075	0.879057	0.975579		ICAM2	0.906029	0.991771		CC129	0.917231	0.996413		P2RX3	0.928665	0.999915		MASP1	0.906106	0.999434		MFRP	-0.022201	0.883567	0.980294
TREF1	0.925835	1		CF106	0.917231	0.996413		ATS20	0.928665	0.999915		HV551	0.896671	0.980565		CP071	0.0220267	0.87932	0.975579		ZN410	0.908778	0.991771		CF106	0.917231	0.996413		ATS20	0.928665	0.999915		NRAM2	0.906106	0.999434		ACTN4/ACTN1/ACTN2	-0.0220182	0.88452	0.980294
CAC1G	0.928573	1		SPRC	0.917236	0.996413		SPTB2	0.928665	0.999915		C2C2L	0.896671	0.980565		FIBG	0.0216403	0.881422	0.975579		MAML1	0.908779	0.991771		SPRC	0.917236	0.996413		SPTB2	0.928665	0.999915		MMRN1	0.906106	0.999434		SH3BG	-0.0220155	0.884534	0.980294
CYTC	0.928574	1		AT5L2	0.917236	0.996413		COGA1	0.928665	0.999915		LTN1	0.896671	0.980565		GPV	-0.0215437	0.881947	0.975579		M18BP	0.90878	0.991771		AT5L2	0.917236	0.996413		COGA1	0.928665	0.999915		AHSA2	0.906106	0.999434		PB1	-0.0213971	0.887756	0.980294
CETP	0.928575	1		SH321	0.918033	0.996413		ZFY26	0.928665	0.999915		AGRL1	0.896671	0.980565		RFC1	0.0213504	0.882999	0.975579		E41L2	0.90878	0.991771		SH321	0.918033	0.996413		ZFY26	0.928665	0.999915		SETX	0.906106	0.999434		NRX2B/NRX2A	-0.0213352	0.888078	0.980294
PDE1B	0.928575	1		TNC18	0.918033	0.996413		URFB1	0.928665	0.999915		KV116	0.896671	0.980565		TSAP1	-0.0210606	0.884576	0.975579		S2552.S2551	0.908781	0.991771		TNC18	0.918033	0.996413		URFB1	0.928665	0.999915		USP9X	0.906106	0.999434		GNA12	-0.0205931	0.891948	0.980294
SYAC	0.931308	1		C2TA	0.918033	0.996413		OTU7B	0.928665	0.999915		NRX2B.NRX2A	0.896671	0.980565		CENPE	0.0210123	0.884839	0.975579		SCAFB	0.911532	0.991771		C2TA	0.918033	0.996413		OTU7B	0.928665	0.999915		GINM1	0.906106	0.999434		RTF1	0.0205931	0.891948	0.980294
ZN608	0.931312	1		MUC16	0.918033	0.996413		ZFY16	0.928665	0.999915		SRPX	0.896671	0.980565		CLM4	-0.0209157	0.885365	0.975579		ZFAN6	0.911532	0.991771		MUC16	0.918033	0.996413		ZFY16	0.928665	0.999915		MYH4	0.906106	0.999434		ANT3	-0.0204695	0.892593	0.980294
NRK	0.931314	1		ZHX3	0.918033	0.996413		WDFY3	0.928665	0.999915		STK4	0.896671	0.980565		CO7A1	0.0208451	0.885749	0.975579		CC171	0.911532	0.991771		ZHX3	0.918033	0.996413		WDFY3	0.928665	0.999915		LRCH3	0.914142	0.999434		GSK3A	0.0204076	0.892916	0.980294
HV320	0.931315	1		HPT	0.925465	0.996413		PCMD1	0.928665	0.999915		SPRL1	0.896671	0.980565		ATX1	-0.0232855	0.88659	0.975579		NEB1	0.911533	0.991771		HPT	0.925465	0.996413		PCMD1	0.928665	0.999915		LV312	0.921103	0.999434		HDAC5	-0.0204076	0.892916	0.980294
SI1L2	0.936796	1		F16P1	0.925479	0.996413		PGRP2	0.928665	0.999915		KI26B	0.896671	0.980565		SRGN	-0.0205776	0.887206	0.975579		IMPG2	0.914282	0.991771		F16P1	0.925479	0.996413		PGRP2	0.928665	0.999915		FBLN2	0.922233	0.999434		KV401	0.0200366	0.894852	0.980294
STXB4	0.936796	1		SPDLY	0.925481	0.996413		ANGI	0.948102	0.999915		PP6R3	0.896671	0.980565		PTC1	0.0205776	0.887206	0.975579		URFB1	0.914287	0.991771		SPDLY	0.925481	0.996413		ANGI	0.948102	0.999915		KVD07	0.923121	0.999434		CAN7	-0.0200366	0.894852	0.980294
TENS3	0.936797	1		LV327	0.925483	0.996413		ACTN4.ACTN1.ACTN2	0.948156	0.999915		PIAS4	0.896671	0.980565		H4	-0.0205002	0.887628	0.975579		DPS1	0.917036	0.991771		LV327	0.925483	0.996413		ACTN4.ACTN1.ACTN2	0.948156	0.999915		LR10B	0.923121	0.999434		MOT1	0.0197892	0.896142	0.980294
VWF	0.936798	1		HV315	0.925485	0.996413		CEBPZ	0.948156	0.999915		NIN	0.896671	0.980565		CR3L1	-0.0203361	0.888522	0.975579		CND3	0.917039	0.991771		HV315	0.925485	0.996413		CEBPZ	0.948156	0.999915		LIRB5	0.923121	0.999434		PLSL	0.0195418	0.897434	0.980294
ANKY2	0.939539	1		PCYOX	0.925487	0.996413		HV315	0.949014	0.999915		H1X	0.896671	0.980565		S12A7	0.0199496	0.890627	0.976904		DBF4B	0.91704	0.991771		PCYOX	0.925487	0.996413		HV315	0.949014	0.999915		TMCC1	0.923121	0.999434		DOPO	0.01948	0.897757	0.980294
IGHG1.IGG1	0.941207	1		SMC4	0.933739	0.996413		GPR37	0.949014	0.999915		SCAFB	0.896671	0.980565		SMRD1	-0.0197081	0.891943	0.977361		PLXA1	0.917041	0.991771		SMC4	0.933739	0.996413		GPR37	0.949014	0.999915		LV301	0.923121	0.999434		F16P1	-0.01948	0.897757	0.980294
C1RL	0.942283	1		TOX3	0.933746	0.996413		HXC11	0.949014	0.999915		TM9S2	0.896671	0.980565		ZZEF1	-0.0194666	0.89326	0.977818		HVD82	0.917041	0.991771		TOX3	0.933746	0.996413		HXC11	0.949014	0.999915		CO8G	0.923121	0.999434		CLH2	0.0194187	0.898076	0.980294
S12A4	0.942283	1		TNR21	0.933746	0.996413		THRB	0.949014	0.999915		GGA2	0.896671	0.980565		CHD7	0.0183073	0.899583	0.983749		PRDX2	0.917042	0.991771		TNR21	0.933746	0.996413		THRB	0.949014	0.999915		PEPD	0.923121	0.999434		HV205	-0.0194181	0.89808	0.980294
LRC57	0.9436	1		FIBB	0.933746	0.996413		IGHG1.IGG1	0.949014	0.999915		SAE1	0.90455	0.988104		ERBIN	-0.0178242	0.902219	0.984496		NID1	0.919796	0.992738		FIBB	0.933746	0.996413		IGHG1.IGG1	0.949014	0.999915		GBRB1	0.923121	0.999434		MYO3A	0.018882	0.90088	0.980294
IKZF1	0.945023	1		PERM1	0.933746	0.996413		PROC	0.949014	0.999915		PLXA2	0.915382	0.988104		APOC3	0.0177276	0.902747	0.984496		SALL1	0.922552	0.992738		PERM1	0.933746	0.996413		PROC	0.949014	0.999915		MA1A1	0.923121	0.999434		CTRB1/CTRB2	0.0188616	0.900986	0.980294
H1X	0.945027	1		GTD2A	0.933746	0.996413		EF2	0.949014	0.999915		POK10.PO113.POK8.POK7.POK25.POK6.POK11	0.915382	0.988104		GGA2	-0.0175827	0.903538	0.984496		M3K4	0.922553	0.992738		GTD2A	0.933746	0.996413		EF2	0.949014	0.999915		MOT1	0.923121	0.999434		APOA4	0.0187997	0.901309	0.980294
CL18A	0.947771	1		SC5AB	0.933746	0.996413		PLSL	0.949014	0.999915		CBL	0.915382	0.988104		TENXA	-0.0173412	0.904857	0.984496		SELO	0.922554	0.992738		SC5AB	0.933746	0.996413		PLSL	0.949014	0.999915		B2MG	0.923121	0.999434		PRS8	0.0187379	0.901632	0.980294
YLPM1	0.947771	1		CD44	0.934385	0.996413		CUL7	0.949014	0.999915		PRDX2	0.915382	0.988104		KI20A	0.0172977	0.905094	0.984496		MIPEP	0.922554	0.992738		CD44	0.934385	0.996413		CUL7	0.949014	0.999915		COBL1	0.923121	0.999434		CC129	-0.0187379	0.901632	0.980294
IBP3	0.947772	1		OTU7B	0.934385	0.996413		CHD9	0.949014	0.999915		COBL1	0.915382	0.988104		FAS	-0.017148	0.905912	0.984496		S10A8	0.928071	0.993601		OTU7B	0.934385	0.996413		CHD9	0.949014	0.999915		SLIP	0.923121	0.999434		IRF8	-0.018676	0.901955	0.980294
GOGB1	0.947772	1		ITB5	0.941995	0.996413		SEZ6	0.949014	0.999915		UT14C	0.915382	0.988104		ATP7A	0.0168099	0.907759	0.984496		T2R20	0.928071	0.993601		ITB5	0.941995	0.996413		SEZ6	0.949014	0.999915		MAVS	0.923121	0.999434		EXTL2	0.0183669	0.903571	0.980294
A1AG2	0.950511	1		HEP2	0.942003	0.996413		KLH34	0.949014	0.999915		MPRIP	0.915382	0.988104		F120A	-0.0167616	0.908023	0.984496		HYOU1	0.930827	0.993601		HEP2	0.942003	0.996413		KLH34	0.949014	0.999915		NIN	0.923121	0.999434		HGFL	-0.018305	0.903894	0.980294
MAP1B	0.950515	1		SAMP	0.942009	0.996413		ICA1L	0.949014	0.999915		ZN782	0.915382	0.988104		K2C1	0.0166665	0.908542	0.984496		ITIH2	0.930827	0.993601		SAMP	0.942009	0.996413		ICA1L	0.949014	0.999915		RSF1	0.923121	0.999434		MYO9A	0.0181813	0.90454	0.980294
RET4	0.950516	1		HGFL	0.942012	0.996413		DBF4B	0.949014	0.999915		DYH10	0.915382	0.988104		PI16	0.0163268	0.910399	0.984496		LHX2	0.93083	0.993601		HGFL	0.942012	0.996413		DBF4B	0.949014	0.999915		GFI1	0.923121	0.999434		DTL	0.0178103	0.90648	0.981418
AMBP	0.950516	1		PLXA1	0.942012	0.996413		KCNG4	0.949014	0.999915		KLH34	0.915382	0.988104		PNM8B	0.0163268	0.910399	0.984496		CFAH	0.933587	0.993601		PLXA1	0.942012	0.996413		KCNG4	0.949014	0.999915		PP2BC	0.930835	0.999543		HSF5	0.0170682	0.91036	0.984554
BAZ2B	0.950517	1		ATS7	0.942012	0.996413		XAGE2	0.949014	0.999915		CNT3B	0.915382	0.988104		DTL	0.0159404	0.912511	0.984496		ACL6A	0.93359	0.993601		ATS7	0.942012	0.996413		XAGE2	0.949014	0.999915		HV374	0.940169	0.999543		MA1A1	-0.0166971	0.912301	0.984554
WDR87	0.953261	1		K2026	0.950279	0.996413		CND3	0.949014	0.999915		CND3	0.915382	0.988104		SAA1	0.0157955	0.913304	0.984496		HPT	0.936338	0.993601		K2026	0.950279	0.996413		CND3	0.949014	0.999915		CO3	0.940169	0.999543		CF251	-0.0163879	0.913919	0.984554
PIBF1	0.953262	1		PLMN	0.95028	0.996413		SI1L2	0.949014	0.999915		TAGL2.TAGL3	0.932137	0.988713		PTN3	-0.0155056	0.914888	0.984496		K1468	0.936349	0.993601		PLMN	0.95028	0.996413		SI1L2	0.949014	0.999915		S10A9	0.940169	0.999543		LV746	-0.0161406	0.915214	0.984554
PON3	0.953262	1		GON4L	0.95028	0.996413		SO3A1	0.949014	0.999915		TDR12	0.933161	0.988713		APOA1	0.015409	0.915417	0.984496		LRCH2	0.93635	0.993601		GON4L	0.95028	0.996413		SO3A1	0.949014	0.999915		SYAC	0.940169	0.999543		RHDF2	-0.0157077	0.91748	0.984554
FND3B	0.953263	1		FANCJ	0.95028	0.996413		OGDHL	0.949014	0.999915		KANL1	0.933161	0.988713		CBPB2	-0.0150709	0.917266	0.984496		APOC1	0.93911	0.993601		FANCJ	0.95028	0.996413		OGDHL	0.949014	0.999915		CAD13	0.940169	0.999543		IRAK4	0.0156458	0.917803	0.984554
ROCK2	0.953263	1		CFA20	0.95028	0.996413		STAP1	0.949014	0.999915		KVD11.KV311	0.934139	0.988713		HV373	-0.0149743	0.917795	0.984496		UBP34	0.939111	0.993601		CFA20	0.95028	0.996413		STAP1	0.949014	0.999915		LRP2	0.940169	0.999543		LRCH2	0.0155222	0.918451	0.984554
MMP9	0.956004	1		HV69D	0.950282	0.996413		S38A6	0.95834	0.999915		NRP1	0.934139	0.988713		KV116	-0.0148777	0.918323	0.984496		MUC19	0.939112	0.993601		HV69D	0.950282	0.996413		S38A6	0.95834	0.999915		MN1	0.940169	0.999543		NRAM2	0.0153985	0.919099	0.984554
TCP10	0.956009	1		PFD2	0.950282	0.996413		PFD2	0.958537	0.999915		LIRB5	0.934139	0.988713		HRG	0.0143947	0.920967	0.984496		CE290	0.939113	0.993601		PFD2	0.950282	0.996413		PFD2	0.958537	0.999915		LAMB3	0.940169	0.999543		UBE3B	-0.0153366	0.919422	0.984554
TNR21	0.95601	1		K1468	0.950283	0.996413		GBRAP.GBRL1	0.96888	0.999915		ATRN	0.934139	0.988713		STK4	0.0142014	0.922024	0.984496		CO6	0.941874	0.993601		K1468	0.950283	0.996413		GBRAP.GBRL1	0.96888	0.999915		GON4L	0.940169	0.999543		CAYP2	0.0150274	0.921042	0.984554
PTPRQ	0.958755	1		TCO2	0.950284	0.996413		EMIL2	0.96888	0.999915		CCNB2	0.934139	0.988713		CUL7	-0.0140082	0.923082	0.984496		IGLC3	0.941875	0.993601		TCO2	0.950284	0.996413		EMIL2	0.96888	0.999915		RHDF2	0.940169	0.999543		CENPE	0.0148419	0.922014	0.984554
ECM1	0.958756	1		PS1C1	0.950284	0.996413		ALDOB	0.968894	0.999915		PCNT	0.934139	0.988713		NXP20	0.0139599	0.923346	0.984496		CTRB1.CTRB2	0.941875	0.993601		PS1C1	0.950284	0.996413		ALDOB	0.968894	0.999915		WDR87	0.940169	0.999543		ABCA5	-0.0146564	0.922985	0.984554
HSP72	0.961502	1		HV404	0.950765	0.996413		TR10D	0.968894	0.999915		CFAB	0.934139	0.988713		ARI1B	0.013815	0.92414	0.984496		VRK2	0.941875	0.993601		HV404	0.950765	0.996413		TR10D	0.968894	0.999915		UBE3B	0.940169	0.999543		MBD5	-0.0145945	0.923309	0.984554
SAA4	0.961503	1		C1QB	0.950765	0.996413		SG2A1	0.968897	0.999915		A1BG	0.934139	0.988713		SZT2	-0.0137667	0.924404	0.984496		MCR	0.941876	0.993601		C1QB	0.950765	0.996413		SG2A1	0.968897	0.999915		MUC19	0.940169	0.999543		SC5AB	-0.0134814	0.929143	0.984554
EDRF1	0.961503	1		MUC19	0.950765	0.996413		KVD16	0.968897	0.999915		HV108	0.934139	0.988713		NDUB5	0.0135607	0.925532	0.984496		SRCA	0.947394	0.993601		MUC19	0.950765	0.996413		KVD16	0.968897	0.999915		SYNE1	0.940169	0.999543		PHLD	0.0134196	0.929467	0.984554
MEG11	0.964249	1		NSD1	0.950765	0.996413		LV322	0.969396	0.999915		NID1	0.934139	0.988713		MUC4	-0.0134769	0.925991	0.984496		NET4	0.947401	0.993601		NSD1	0.950765	0.996413		LV322	0.969396	0.999915		GIPC3	0.940169	0.999543		MUC19	-0.0134196	0.929467	0.984554
HDAC4	0.96425	1		UBQL4	0.950765	0.996413		N4BP1	0.969396	0.999915		MA1A1	0.934139	0.988713		LVX54	-0.0134644	0.92606	0.984496		C1QB	0.947402	0.993601		UBQL4	0.950765	0.996413		N4BP1	0.969396	0.999915		GTPB2	0.940169	0.999543		SHAN1	-0.0131103	0.931089	0.984554
SNX16	0.964251	1		DTL	0.950765	0.996413		LV144	0.969396	0.999915		MAGAA	0.934139	0.988713		COE3	0.0134286	0.926256	0.984496		ADCY6	0.947403	0.993601		DTL	0.950765	0.996413		LV144	0.969396	0.999915		PLXA1	0.940169	0.999543		ATS20	-0.012863	0.932386	0.984554
SHAN1	0.964251	1		C1QC	0.958555	0.996413		HV146	0.969396	0.999915		SMD1	0.934139	0.988713		CH031	0.0130666	0.928238	0.984496		MEI1	0.947403	0.993601		C1QC	0.958555	0.996413		HV146	0.969396	0.999915		HV5X1	0.94811	0.999543		GRM7	0.012863	0.932386	0.984554
NEK4	0.964251	1		RGRF1	0.95856	0.996413		HV307	0.969396	0.999915		APOF	0.934139	0.988713		PROZ	-0.0129938	0.928637	0.984496		ZDHC5	0.947403	0.993601		RGRF1	0.95856	0.996413		HV307	0.969396	0.999915		CRCM	0.956239	0.999543		MMRN1	0.0126774	0.933359	0.984554
PSD10	0.964251	1		APOC2	0.958561	0.996413		CHLE	0.969396	0.999915		UBP10	0.934139	0.988713		NPTX2	-0.0158498	0.929107	0.984496		VTNC	0.950164	0.993601		APOC2	0.958561	0.996413		CHLE	0.969396	0.999915		QSOX1	0.957244	0.999543		UB2G1	0.0126156	0.933683	0.984554
SG2A1	0.964252	1		ACTN4.ACTN1.ACTN2	0.958562	0.996413		CO8A	0.969396	0.999915		RA1L2	0.934139	0.988713		LEO1	0.0125108	0.931283	0.984496		LST2	0.950167	0.993601		ACTN4.ACTN1.ACTN2	0.958562	0.996413		CO8A	0.969396	0.999915		FA10	0.957244	0.999543		CAD13	0.0124919	0.934332	0.984554
LYAM1	0.966999	1		HABP2	0.966841	0.996413		HV108	0.969396	0.999915		RGL3	0.934139	0.988713		PHX2B	-0.0125108	0.931283	0.984496		KV229	0.950167	0.993601		HABP2	0.966841	0.996413		HV108	0.969396	0.999915		LV140	0.957244	0.999543		GINM1	0.0124301	0.934656	0.984554
HABP2	0.969748	1		KAIN	0.966843	0.996413		SEPP1	0.969396	0.999915		LV537	0.952931	0.992754		KAPCB	0.0123176	0.932342	0.984496		CO8B	0.952932	0.993601		KAIN	0.966843	0.996413		SEPP1	0.969396	0.999915		CTRB1.CTRB2	0.957244	0.999543		ANC2	0.0123384	0.935137	0.984554
HV372	0.969748	1		FREM1	0.966843	0.996413		GUAA	0.969396	0.999915		HV64D	0.952931	0.992754		C102A	0.0122374	0.932781	0.984496		CD14	0.952932	0.993601		FREM1	0.966843	0.996413		GUAA	0.969396	0.999915		ITIH1	0.957244	0.999543		FBLN2	-0.0123064	0.935305	0.984554
PRDX2	0.969749	1		YS043	0.966843	0.996413		UBP14	0.969396	0.999915		THRB	0.952931	0.992754		SPP24	-0.012221	0.932871	0.984496		ENTD1	0.952932	0.993601		YS043	0.966843	0.996413		UBP14	0.969396	0.999915		CPN2	0.957244	0.999543		PTPRJ	0.0119972	0.936927	0.984554
TMCC1	0.972496	1		BMP10	0.966844	0.996413		PDE1B	0.969396	0.999915		LV327	0.952931	0.992754		KV127	0.011593	0.936314	0.98717		HV309	0.952933	0.993601		BMP10	0.966844	0.996413		PDE1B	0.969396	0.999915		PPARG	0.957244	0.999543		TSSC4	-0.0119972	0.936927	0.984554
WDFY3	0.972497	1		SYCY2	0.966844	0.996413		HGFA	0.969396	0.999915		HV307	0.952931	0.992754		CTIP	0.01111	0.938962	0.989003		DCAF1	0.955699	0.995519		SYCY2	0.966844	0.996413		HGFA	0.969396	0.999915		UBP5	0.957244	0.999543		KVD08	-0.0119354	0.937252	0.984554
INT1	0.972497	1		SHAN1	0.966844	0.996413		TENXA	0.969396	0.999915		CO8G	0.952931	0.992754		PLXA1	0.0108201	0.940551	0.989318		ARHG2	0.958465	0.99639		SHAN1	0.966844	0.996413		TENXA	0.969396	0.999915		BST1	0.957244	0.999543		ARL3	-0.0118735	0.937576	0.984554
KVD20	0.972497	1		CCD27	0.967165	0.996413		MA7D1	0.969396	0.999915		SRGN	0.952931	0.992754		KVD07	0.0107235	0.941081	0.989318		TENS3	0.961231	0.99639		CCD27	0.967165	0.996413		MA7D1	0.969396	0.999915		SPP24	0.957244	0.999543		RSPH9	0.0116262	0.938874	0.984554
TM246	0.972497	1		PAR10	0.967165	0.996413		MAVS	0.969396	0.999915		NELFE	0.952931	0.992754		CSTN1	-0.010482	0.942406	0.989754		DSG1	0.961231	0.99639		PAR10	0.967165	0.996413		MAVS	0.969396	0.999915		FLNC	0.957244	0.999543		PER2	0.0115643	0.939199	0.984554
BCLF1	0.975246	1		D2HDH	0.967165	0.996413		MORC1	0.969396	0.999915		PTC1	0.952931	0.992754		CSCL2	-0.010243	0.943717	0.989789		CLH2	0.963997	0.99639		D2HDH	0.967165	0.996413		MORC1	0.969396	0.999915		FCN2	0.957244	0.999543		SYMPK	0.0115643	0.939199	0.984554
SC5AB	0.975247	1		TEKT4	0.967165	0.996413		ANR46	0.969396	0.999915		HABP2	0.952931	0.992754		P2RX3	0.0101439	0.944261	0.989789		SO3A1	0.963998	0.99639		TEKT4	0.967165	0.996413		ANR46	0.969396	0.999915		LIPJ	0.957244	0.999543		PAR10	-0.0114406	0.939848	0.984554
ANK3	0.975247	1		DUS16	0.967165	0.996413		TEX11	0.969396	0.999915		DOP1	0.952931	0.992754		KVD21	0.00954346	0.947555	0.989861		HV124	0.963998	0.99639		DUS16	0.967165	0.996413		TEX11	0.969396	0.999915		VRK2	0.957244	0.999543		PSPC1	-0.0113788	0.940172	0.984554
A2AP	0.977995	1		ZDHC5	0.967165	0.996413		JIP3	0.969396	0.999915		WDR87	0.952931	0.992754		PIBF1	-0.0095205	0.947681	0.989861		NELFE	0.966766	0.99639		ZDHC5	0.967165	0.996413		JIP3	0.969396	0.999915		OGFD1	0.957244	0.999543		INSR	-0.0111314	0.941471	0.984838
APOL1	0.977996	1		TSAP1	0.967165	0.996413		M3K4	0.989564	0.999915		DLGP2	0.952931	0.992754		HSP72	-0.00951593	0.947706	0.989861		C1QC	0.969533	0.99639		TSAP1	0.967165	0.996413		M3K4	0.989564	0.999915		CR3L1	0.957244	0.999543		LVX54	0.0109268	0.942545	0.984838
YS043	0.977996	1		LYVE1	0.967165	0.996413		MPP10	0.989796	0.999915		DCAF1	0.952931	0.992754		KV108	0.00946762	0.947971	0.989861		NIPBL	0.969534	0.99639		LYVE1	0.967165	0.996413		MPP10	0.989796	0.999915		CND3	0.957244	0.999543		NFAC4	-0.0106367	0.944068	0.984838
GBRG2	0.977996	1		MMP9	0.975125	0.996413		CAC1G	0.989796	0.999915		BACD2	0.971314	0.992754		HV551	0.00879136	0.951683	0.991709		UTS2	0.969534	0.99639		MMP9	0.975125	0.996413		CAC1G	0.989796	0.999915		COG6	0.973114	1		ENTD1	0.0106367	0.944068	0.984838
LV301	0.980746	1		AHDC1	0.975127	0.996413		NEBL	0.989796	0.999915		CUX2	0.971748	0.992754		LYSC	0.00864645	0.952479	0.991709		TNR21	0.969534	0.99639		AHDC1	0.975127	0.996413		NEBL	0.989796	0.999915		ICOSL	0.974039	1		CD44	0.0103893	0.945367	0.985248
SZT2	0.980746	1		MYO9A	0.975127	0.996413		LRIG2	0.989796	0.999915		FA12	0.971748	0.992754		MFRP	-0.00864645	0.952479	0.991709		HNRPD	0.972301	0.99639		MYO9A	0.975127	0.996413		LRIG2	0.989796	0.999915		VATH	0.974041	1		SH321	-0.0098946	0.947964	0.987009
RAI1	0.980746	1		EPHA2	0.975128	0.996413		C1R	0.989796	0.999915		IGHG4	0.971748	0.992754		HV124	0.00845323	0.953539	0.991864		ATS13	0.972302	0.99639		EPHA2	0.975128	0.996413		C1R	0.989796	0.999915		CERU	0.974339	1		KMT2D	-0.00921435	0.951538	0.989781
NRROS	0.980746	1		NCAM1	0.975129	0.996413		CFAB	0.989796	0.999915		IGHA1	0.971748	0.992754		INT1	0.0080668	0.955661	0.99312		LV144	0.972302	0.99639		NCAM1	0.975129	0.996413		CFAB	0.989796	0.999915		IGKC	0.974339	1		UBFL1	0.00871962	0.954137	0.990318
CC056	0.980746	1		G12	0.975129	0.996413		C1QA	0.989796	0.999915		HEMO	0.971748	0.992754		ITIH1	0.00734224	0.95964	0.993731		GP1BA	0.972303	0.99639		G12	0.975129	0.996413		C1QA	0.989796	0.999915		IGHM	0.974339	1		MCE1	0.00865777	0.954462	0.990318
TTC3	0.983495	1		F193A	0.97513	0.996413		A1AG1	0.989796	0.999915		APOA	0.971748	0.992754		MAML2	-0.00734224	0.95964	0.993731		FR1L5	0.972303	0.99639		F193A	0.97513	0.996413		A1AG1	0.989796	0.999915		APOA4	0.974339	1		LCN1	-0.00859593	0.954787	0.990318
TCO2	0.983496	1		NEK10	0.97513	0.996413		TRFE	0.989796	0.999915		NCAM1	0.971748	0.992754		MA1A1	0.00729393	0.959906	0.993731		HSP72	0.975071	0.99639		NEK10	0.97513	0.996413		TRFE	0.989796	0.999915		YLPM1	0.974339	1		SNX29	0.00828673	0.956411	0.990444
TITIN	0.986246	1		CNDP1	0.97513	0.996413		IPSP	0.989796	0.999915		PEDF	0.971748	0.992754		ZKSC3	0.00729393	0.959906	0.993731		TPA	0.975071	0.99639		CNDP1	0.97513	0.996413		IPSP	0.989796	0.999915		KNTC1	0.974339	1		NDUAD	0.00785384	0.958686	0.990444
TNR6B	0.986246	1		MINP1	0.97513	0.996413		S10A9	0.989796	0.999915		PPARG	0.971748	0.992754		AT7L3	-0.00710072	0.960967	0.993883		EDRF1	0.975071	0.99639		MINP1	0.97513	0.996413		S10A9	0.989796	0.999915		RHG05.RHG35	0.974339	1		NDUB5	-0.00779681	0.958986	0.990444
FREM2	0.986247	1		RET4	0.983416	0.996413		ZN888	0.989796	0.999915		STT3A	0.971748	0.992754		LAMB3	0.00613463	0.966274	0.995856		CNGB3	0.975071	0.99639		RET4	0.983416	0.996413		ZN888	0.989796	0.999915		FND3B	0.974339	1		LDHB	0.00754463	0.960312	0.990444
TAGL2.TAGL3	0.988016	1		KAPCB	0.983417	0.996413		PGFRA	0.989796	0.999915		HSP72	0.971748	0.992754		ALS	-0.00608633	0.96654	0.995856		HDAC4	0.980609	0.997282		KAPCB	0.983417	0.996413		PGFRA	0.989796	0.999915		OBSCN	0.974339	1		TENXA	0.00748279	0.960637	0.990444
NPAS2	0.988997	1		HYOU1	0.983417	0.996413		PTPRB	0.989796	0.999915		LYSC	0.971748	0.992754		DCD	-0.00608633	0.96654	0.995856		SPDLY	0.98061	0.997282		HYOU1	0.983417	0.996413		PTPRB	0.989796	0.999915		PI16	0.974339	1		MRO2B	-0.0074521	0.960798	0.990444
PRS54	0.988997	1		PRAM2	0.983418	0.996413		MUC18	0.989796	0.999915		ECM1	0.971748	0.992754		COL11	-0.00608633	0.96654	0.995856		DOK6	0.98061	0.997282		PRAM2	0.983418	0.996413		MUC18	0.989796	0.999915		MICA3	0.974339	1		PTPRG	-0.00735911	0.961287	0.990444
ARHG2	0.988997	1		SZT2	0.983418	0.996413		BTD	0.989796	0.999915		PAR10	0.971748	0.992754		ANGL4	-0.00555498	0.969459	0.996182		SC5AB	0.98061	0.997282		SZT2	0.983418	0.996413		BTD	0.989796	0.999915		ZN410	0.974339	1		XIRP2	-0.00609155	0.967951	0.994035
SPC25	0.988997	1		RAI1	0.983418	0.996413		EMAL5	0.989796	0.999915		RTKN2	0.971748	0.992754		APMAP	0.00555498	0.969459	0.996182		LV321	0.983379	0.997282		RAI1	0.983418	0.996413		EMAL5	0.989796	0.999915		MAML3	0.974339	1		HV5X1	0.00606044	0.968115	0.994035
RHG32	0.988997	1		KBTBB	0.983419	0.996413		DYH14	0.989796	0.999915		TEKT4	0.971748	0.992754		PABP1	-0.00545837	0.96999	0.996182		BIG3	0.986149	0.997282		KBTBB	0.983419	0.996413		DYH14	0.989796	0.999915		CC171	0.982677	1		PRA27/PRA25/PRAM4/PRAM5/PRAM9/PRAM6	0.00606044	0.968115	0.994035
CARL2	0.991748	1		LDHB	0.983419	0.996413		ABR	0.989796	0.999915		SPDLY	0.971748	0.992754		MEG11	-0.00536177	0.970521	0.996182		UBN1	0.986149	0.997282		LDHB	0.983419	0.996413		ABR	0.989796	0.999915		SO1B1	0.991333	1		ANKY2	0.00588127	0.969057	0.994035
MAML1	0.994498	1		DOPO	0.983419	0.996413		HYDIN	0.989796	0.999915		AKAP9	0.971748	0.992754		ATX7	-0.00473381	0.973972	0.997973		HS902	0.986149	0.997282		DOPO	0.983419	0.996413		HYDIN	0.989796	0.999915		LV861	0.991445	1		NXP20	-0.00538019	0.971692	0.994035
C2C2L	0.994498	1		UB2G1	0.983419	0.996413		LIPJ	0.989796	0.999915		STAR5	0.971748	0.992754		GLP3L	0.0046372	0.974503	0.997973		MA7D1	0.986149	0.997282		UB2G1	0.983419	0.996413		LIPJ	0.989796	0.999915		LV211	0.991445	1		GGPPS	-0.00531835	0.972017	0.994035
S10A9	0.994498	1		ZN746	0.983419	0.996413		ISM2	0.989796	0.999915		PCYOX	0.971748	0.992754		HV270	-0.00415416	0.977159	0.997973		GBRG2	0.986149	0.997282		ZN746	0.983419	0.996413		ISM2	0.989796	0.999915		IGHA1	0.991445	1		OTU7B	0.0052565	0.972342	0.994035
RNC	0.994498	1		PRG4	0.983419	0.996413		MPRIP	0.989796	0.999915		SHAN1	0.971748	0.992754		GRM7	0.00410586	0.977424	0.997973		MYO3A	0.986149	0.997282		PRG4	0.983419	0.996413		MPRIP	0.989796	0.999915		NID1	0.991445	1		TDIF2	-0.00482362	0.974619	0.994035
BRWD1	0.994498	1		NEB2	0.983419	0.996413		ZN782	0.989796	0.999915		CABIN	0.971748	0.992754		PRD14	0.00405755	0.97769	0.997973		BTD	0.988919	0.998189		NEB2	0.983419	0.996413		ZN782	0.989796	0.999915		SRPX	0.991445	1		FINC	0.00469993	0.97527	0.994035
LV545	0.997249	1		HV320	0.983579	0.996413		RAI1	0.989796	0.999915		CSCL2	0.980878	0.997002		PLSL	0.00371942	0.979548	0.997973		LTN1	0.988919	0.998189		HV320	0.983579	0.996413		RAI1	0.989796	0.999915		RA1L2	0.991445	1		SG2A1	-0.00466916	0.975432	0.994035
GP1BA	0.997249	1		BIP	0.983579	0.996413		MAML2	0.989796	0.999915		LV322	0.990581	0.997002		LV136	-0.00323638	0.982204	0.997973		AP3B1.AP3B2	0.991689	0.998189		BIP	0.983579	0.996413		MAML2	0.989796	0.999915		EFCB6	0.991445	1		ARAP2	0.00426705	0.977547	0.994035
ATRN	1	1		FA5	0.983579	0.996413		CF251	0.989796	0.999915		HV118	0.990581	0.997002		TM246	-0.00318808	0.982469	0.997973		FA12	0.991689	0.998189		FA5	0.983579	0.996413		CF251	0.989796	0.999915		PIAS4	0.991445	1		KV109	0.0042052	0.977873	0.994035
LCAT	1	1		PLSL	0.983579	0.996413		CB015	0.989796	0.999915		NACAM	0.990581	0.997002		COIA1	0.00289825	0.984063	0.997973		IL1AP	0.991689	0.998189		PLSL	0.983579	0.996413		CB015	0.989796	0.999915		ZKSC3	0.991445	1		KI13B	-0.00414336	0.978198	0.994035
IGLL1	1	1		S2552.S2551	0.983579	0.996413		LEO1	0.989796	0.999915		A1AT	0.990581	0.997002		CRCM	0.00289765	0.984066	0.997973		CSCL2	0.994459	0.999106		S2552.S2551	0.983579	0.996413		LEO1	0.989796	0.999915		CP250	0.991445	1		APOC2	0.00371047	0.980475	0.994035
UBP5	1	1		RSCA1	0.983579	0.996413		SYMPK	0.989796	0.999915		LV151	0.990581	0.997002		PB1	0.00284995	0.984329	0.997973		SO1B1	0.994459	0.999106		RSCA1	0.983579	0.996413		SYMPK	0.989796	0.999915		NRX3B.NRX3A	0.991445	1		VRK2	0.00358679	0.981126	0.994035
JIP2	1	1		DCAF5	0.983579	0.996413		CDC5L	0.989796	0.999915		A2GL	0.990581	0.997002		VIP2	-0.00265673	0.985391	0.997973		RIM3C.RIM3B.RIM3A	0.99723	1		DCAF5	0.983579	0.996413		CDC5L	0.989796	0.999915		SMC4	0.991445	1		HRG	-0.00352495	0.981451	0.994035
HNRPD	1	1		SLIK2	0.983579	0.996413		MFRP	0.989796	0.999915		CD44	0.990581	0.997002		STAG1	-0.00260843	0.985657	0.997973		GALC	1	1		SLIK2	0.983579	0.996413		MFRP	0.989796	0.999915		IRAK4	0.991445	1		COGA1	0.00352495	0.981451	0.994035
RTKN2	1	1		NEB1	0.983579	0.996413		COE3	0.989796	0.999915		TSC2	0.990581	0.997002		MPP10	0.00246357	0.986453	0.997973		PON3	1	1		NEB1	0.983579	0.996413		COE3	0.989796	0.999915		ZN219	0.991445	1		NRX3B/NRX3A	-0.00327759	0.982753	0.994035
MFRP	1	1		PER2	0.991709	0.999988		UBQL4	0.989796	0.999915		SLIP	0.990581	0.997002		FLIP1	0.00210961	0.988399	0.997973		VASN	1	1		PER2	0.991709	0.999988		UBQL4	0.989796	0.999915		SO3A1	0.991445	1		RIM3C/RIM3B/RIM3A	-0.00296838	0.98438	0.994035
K1468	1	1		CFAI	0.991709	0.999988		PS1C1	0.989796	0.999915		NRK	0.990581	0.997002		CO8A	0.00198047	0.989109	0.997973		PIBF1	1	1		CFAI	0.991709	0.999988		PS1C1	0.989796	0.999915		LV949	1	1		STK3	-0.00290654	0.984705	0.994035
CARL2	0.991749	0.999088		COBA2	0.991709	0.999988		PTC2	0.989796	0.999915		ZN410	0.990581	0.997002		KDM5B	0.00178725	0.990172	0.997973		PAR15	0.99108	0.999786		COBA2	0.991709	0.999988		PTC2	0.989796	0.999915		TNR21	1	1		PIBF1	-0.00262906	0.986165	0.994035
K1958	0.991749	0.999088		TP4AP.GPR98	0.991709	0.999988		NDUB5	1	1		RTF1	0.990581	0.997002		LYVE1	-0.00178725	0.990172	0.997973		DLGP2	0.99108	0.999786		TP4AP.GPR98	0.991709	0.999988		NDUB5	1	1		S10A8	1	1		TNC18	0.00259733	0.986332	0.994035
SPC25	0.991749	0.999088		CND3	0.991709	0.999988		TRI16	1	1		RSF1	0.990581	0.997002		KVD16	0.00169065	0.990703	0.997973		KV127	0.997027	0.999786		CND3	0.991709	0.999988		TRI16	1	1		CHLE	1	1		RGRF1	0.00253549	0.986657	0.994035
GINM1	0.991749	0.999088		KV240.KVD40	1	1		EGFR	1	1		IRAK4	0.990581	0.997002		WDR97	0.00149743	0.991765	0.997973		KV621	0.997027	0.999786		KV240.KVD40	1	1		EGFR	1	1		SRGN	1	1		APOF	0.00247365	0.986983	0.994035
TGO1	0.99725	0.999088		RHG32	1	1		SHBG	1	1		S12A4	0.990581	0.997002		AHNK	0.00135252	0.992562	0.997973		TRFL	0.997027	0.999786		RHG32	1	1		SHBG	1	1		HGFL	1	1		ALDOB	-0.00234997	0.987634	0.994035
MEG11	0.99725	0.999088		KV116	1	1		A4	1	1		KNG1	1	1		ZN512	0.00120761	0.993359	0.997973		QCR2	0.997027	0.999786		KV116	1	1		A4	1	1		TAGL2.TAGL3	1	1		HEP2	-0.00197892	0.989586	0.995079
ARHGA	0.99725	0.999088		CO8B	1	1		LCN1	1	1		KAPCB	1	1		LY75	-0.001111	0.993891	0.997973		GRM7	0.997027	0.999786		CO8B	1	1		LCN1	1	1		NIPBL	1	1		SF3B3	-0.00166971	0.991213	0.995794
C1S	0.99725	0.999088		CO1A2	1	1		ATS13	1	1		P2RX3	1	1		LAMP2	0.000966084	0.994687	0.997973		ZFYV1	0.997027	0.999786		CO1A2	1	1		ATS13	1	1		PB1	1	1		NCAM1	0.00136051	0.99284	0.996507
MUC5A	0.99725	0.999088		COEA1	1	1		LRCH3	1	1		ITIH3	1	1		LST2	0.000869475	0.995219	0.997973		CHST2	0.997027	0.999786		COEA1	1	1		LRCH3	1	1		RNC	1	1		TCO2	-0.00117498	0.993817	0.996567
UBP10	0.99725	0.999088		GOGB1	1	1		PCD15	1	1		TDG	1	1		HV349	-0.000676259	0.996281	0.998118		FBLN1	1	1		GOGB1	1	1		PCD15	1	1		SRTD4	1	1		COCA1	0.000742095	0.996095	0.997931
LCAT	1	1		CB015	1	1		GPTC1	1	1		SH319	1	1		STK3	0.000193217	0.998938	0.999203		NPTX2	1	1		CB015	1	1		GPTC1	1	1		MYEF2	1	1		PTC2	-0.000185524	0.999024	0.999675
PGFRA	1	1		CR3L1	1	1		SAE1	1	1		CX067	1	1		HV434	-0.000144913	0.999203	0.999203		DCP1B	1	1		CR3L1	1	1		SAE1	1	1		PCYOX	1	1		GOG8I/GOG8J/GOG8K/GOG8H	6.18e-05	0.999675	0.999675
