# Supplementary material for: Proteomic analysis of serum in a population‐based cohort did not reveal a biomarker for Modic changes
Source: JOR Spine. 2024 Jul 15;7(3):e1337. doi: 10.1002/jsp2.1337 (PMC11250394; doi:10.1002/jsp2.1337)
Supplement: Supplementary file 4 — Table S4: p‐values and correlation coefficients of all Mann–Whitney U‐tests and Spearman correlations comparing V‐plex results of MC1 and MC2 to noMC for all proteins above detection limit. [file JSP2-7-e1337-s004.xlsx]

## Sheet: Sheet1
Table S2 V-plex results of MC1 and MC2 compared to noMC of all 40 proteins above detection limit
A: Comparison of serum concentrations of the measured factors between MC1 and noMC, p-value and FDR adjusted p-value of the Mann-Whitney U-tests, ranked by p-value				B: Comparison of serum concentrations of the measured factors between MC1 and noMC in subjects with cLBP, p-value and FDR adjusted p-value of the Mann-Whitney U-tests, ranked by p-value				C: Comparison of serum concentrations of the measured factors between MC1 and noMC in subjects with low Pfirrmann score (low grade of disc degeneration), p-value and FDR adjusted p-value of the Mann-Whitney U-tests, ranked by p-value				C: Comparison of serum concentrations of the measured factors between MC1 and noMC in subjects with high Pfirrmann score (high grade of disc degeneration), p-value and FDR adjusted p-value of the Mann-Whitney U-tests, ranked by p-value				C: Correlation of serum concentrations of measured factors to MC1 load, correlation coefficiant, p-value and FDR-adjusted p-value of the Spearman correlation, ranked by p-value					D: Comparison of serum concentrations of the measured factors between MC2 and noMC, p-value and FDR adjusted p-value of the Mann-Whitney U-tests, ranked by p-value				E: Comparison of serum concentrations of the measured factors between MC2 and noMC in subjects with cLBP, p-value and FDR adjusted p-value of the Mann-Whitney U-tests, ranked by p-value				C: Comparison of serum concentrations of the measured factors between MC2 and noMC in subjects with low Pfirrmann score (low grade of disc degeneration), p-value and FDR adjusted p-value of the Mann-Whitney U-tests, ranked by p-value				C: Comparison of serum concentrations of the measured factors between MC2 and noMC in subjects with high Pfirrmann score (high grade of disc degeneration), p-value and FDR adjusted p-value of the Mann-Whitney U-tests, ranked by p-value					F: Correlation of serum concentrations of the measured factors to MC2 load, correlation coefficiant, p-value and FDR-adjusted p-value of the Spearman correlation, ranked by p-value
serum factors	p-value	FDR-adjusted p-value		serum factors	p-value	FDR-adjusted p-value		serum factors	p-value	FDR-adjusted p-value		serum factors	p-value	FDR-adjusted p-value		serum factors	ρ	p-value	FDR-adjusted p-value		serum factors	p-value	FDR-adjusted p-value		serum factors	p-value	FDR-adjusted p-value		serum factors	p-value	FDR-adjusted p-value		serum factors	p-value	FDR-adjusted p-value			serum factors	ρ	p-value	FDR-adjusted p-value
MCP-4	0.0137965	0.648438		IL-10	0.00514129	0.236499		MCP-4	0.016311	0.747491		CRIS3-HUMAN	0.000549898	0.597739		IL-12p70	-0.127953	0.0210373	0.930135		VEGF-D	0.0484321	0.739252		IL-10	0.00480757	0.221148		MCP-4	0.042131	0.876857		TNF-b	0.0448998	0.905668			IL-12p70	-0.106082	0.0608513	0.741179
IL-12p70	0.0522293	0.735435		TARC	0.0223683	0.342981		TARC	0.046951	0.747491		LBP-HUMAN	0.00184209	0.629365		MCP-4	-0.109067	0.0494699	0.930135		IL-12p70	0.0841106	0.739252		TARC	0.0429974	0.659294		TARC	0.0572872	0.876857		VEGF-D	0.0659683	0.905668			VEGF-D	0.103355	0.0678321	0.741179
IP10	0.115181	0.735435		IL-8	0.0551366	0.634071		ICAM-1	0.0487494	0.747491		ALS-HUMAN	0.00266264	0.629365		IP10	-0.10383	0.0615314	0.930135		VEGF	0.102468	0.739252		IL-8	0.0651444	0.749161		ICAM-1	0.091984	0.876857		VCAM-1	0.0714795	0.905668			MCP-4	-0.0959757	0.0900554	0.741179
VEGF-C	0.11655	0.735435		VEGF-C	0.0747094	0.656142		IL-4	0.0983422	0.935487		NICA-HUMAN	0.00306861	0.629365		IL-7	-0.0926865	0.0952992	0.930135		MCP-4	0.104473	0.739252		MIP-1b	0.0872474	0.770229		TNF-a	0.0933977	0.876857		ICAM-1	0.137529	0.905668			TNF-a	0.0902338	0.111101	0.741179
VEGF	0.119607	0.735435		MCP-4	0.101297	0.656142		VEGF2	0.138777	0.935487		DNHD1-HUMAN	0.00488794	0.629365		ICAM-1	0.0793681	0.153416	0.930135		MIP-1b	0.114426	0.739252		IL-12p70	0.100465	0.770229		VEGF2	0.0953105	0.876857		IL-16	0.185288	0.905668			GM-CSF	0.0861147	0.128447	0.741179
TARC	0.12244	0.735435		MIP-1b	0.101297	0.656142		TNF-a	0.147497	0.935487		XPO4-HUMAN	0.00488794	0.629365		VCAM-1	0.0780339	0.160468	0.930135		VEGF2	0.118275	0.739252		IL-31	0.176467	0.792689		VEGF	0.130372	0.925574		IL-15	0.191076	0.905668			IL-6	0.0782248	0.167427	0.741179
IL-7	0.13662	0.735435		IL-12p70	0.114112	0.656142		IL-13	0.165346	0.935487		ASXL2-HUMAN	0.00531147	0.629365		MIP-1a	-0.075659	0.173622	0.930135		IL-15	0.119674	0.739252		Eotaxin-3	0.180536	0.792689		IL-4	0.177899	0.925574		IL-8	0.207992	0.905668			MCP-1	0.073903	0.192223	0.741179
MIP-1b	0.146044	0.735435		IL-31	0.135948	0.694846		VEGF	0.166187	0.935487		THBG-HUMAN	0.00576661	0.629365		MDC	-0.0746765	0.179292	0.930135		TNF-a	0.139381	0.739252		VEGF-C	0.196432	0.792689		GM-CSF	0.22974	0.925574		IL-6	0.216841	0.905668			bFGF	-0.0706197	0.212784	0.741179
ICAM-1	0.156475	0.735435		IFN-y	0.278696	0.886735		IL-7	0.184331	0.935487		ASPG-HUMAN	0.00576661	0.629365		VEGF-C	-0.0716049	0.197901	0.930135		VCAM-1	0.156079	0.739252		MCP-4	0.205809	0.792689		IL-12-IL-23p40	0.246803	0.925574		MIP-1b	0.231302	0.905668			IL-15	0.0705559	0.213198	0.741179
VEGF2	0.193576	0.741926		ICAM-1	0.305175	0.886735		IL-12p70	0.234161	0.935487		GHR-HUMAN	0.00734124	0.629365		MIP-1b	-0.0617436	0.267055	0.932847		IL-6	0.157288	0.739252		VCAM-1	0.235857	0.792689		IL-13	0.259918	0.925574		VEGF2	0.252098	0.905668			VEGF-C	-0.0702666	0.215085	0.741179
MDC	0.20558	0.741926		Eotaxin-3	0.315485	0.886735		GM-CSF	0.249812	0.935487		CHD3-HUMAN.CHD5-HUMAN	0.0079429	0.629365		GM-CSF	0.0605458	0.276464	0.932847		GM-CSF	0.180936	0.77309		Flt-1	0.272697	0.792689		VCAM-1	0.27564	0.925574		IL-10	0.270394	0.905668			VEGF	-0.0678808	0.231107	0.741179
MIP-1a	0.207488	0.741926		IL-6	0.333967	0.886735		MIP-1b	0.264677	0.935487		IPSP-HUMAN	0.00858668	0.629365		TARC	-0.0600961	0.280053	0.932847		Eotaxin	0.264311	0.864451		MCP-1	0.313247	0.792689		IFN-y	0.319504	0.925574		VEGF	0.27568	0.905668			VCAM-1	0.0665702	0.240259	0.741179
VCAM-1	0.220999	0.741926		IL-7	0.354941	0.886735		PIGF	0.29301	0.935487		TFPI1-HUMAN	0.00927495	0.629365		IL-15	0.057439	0.301904	0.932847		ICAM-1	0.27301	0.864451		TNF-b	0.316806	0.792689		PIGF	0.320686	0.925574		CRP	0.286456	0.905668			VEGF2	-0.0624104	0.27098	0.741179
GM-CSF	0.286311	0.897109		IL-27	0.368536	0.886735		VEGF-C	0.343837	0.935487		HIPK3-HUMAN	0.0100102	0.629365		VEGF	-0.0557141	0.316678	0.932847		TARC	0.279267	0.864451		Eotaxin	0.326141	0.792689		MIP-1b	0.339983	0.925574		TNF-a	0.288017	0.905668			IP10	-0.061825	0.275509	0.741179
VEGF-D	0.362702	0.919448		VCAM-1	0.381624	0.886735		IP10	0.346168	0.935487		GPV-HUMAN	0.010795	0.629365		VEGF2	-0.0475137	0.393245	0.932847		VEGF-C	0.301376	0.864451		ICAM-1	0.334924	0.792689		VEGF-C	0.357465	0.925574		MCP-1	0.366103	0.905668			MDC	-0.0607905	0.283638	0.741179
IL-15	0.379122	0.919448		Flt-1	0.386186	0.886735		VCAM-1	0.447512	0.935487		LV39-HUMAN	0.011632	0.629365		VEGF-D	0.046063	0.407867	0.932847		MCP-1	0.33341	0.864451		IFN-y	0.348788	0.792689		IL-12p70	0.364119	0.925574		Eotaxin	0.371618	0.905668			MIP-1b	-0.0601219	0.288977	0.741179
IL-27	0.388802	0.919448		MCP-1	0.428714	0.886735		IL-16	0.506839	0.935487		BGH3-HUMAN	0.011632	0.629365		IL-6	0.0458974	0.409557	0.932847		IP10	0.360687	0.864451		IL-16	0.362603	0.792689		Tie-2	0.435754	0.925574		IFN-y	0.440713	0.905668			TARC	-0.0588126	0.299626	0.741179
bFGF	0.391407	0.919448		VEGF2	0.458503	0.886735		IL-17A	0.518589	0.935487		CC129-HUMAN	0.0134737	0.629365		IL-5	0.0387838	0.485957	0.932847		TNF-b	0.37994	0.864451		VEGF2	0.400559	0.792689		IL-7	0.454569	0.925574		SAA	0.445844	0.905668			SAA	0.0529736	0.35025	0.817869
IL-6	0.430718	0.920171		IP10	0.463577	0.886735		MIP-1a	0.521547	0.935487		HV205-HUMAN	0.0144843	0.629365		MIP-3a	0.0384419	0.489813	0.932847		IL-16	0.390301	0.864451		IL-6	0.413577	0.792689		IL-16	0.458975	0.925574		IL-21	0.455168	0.905668			TNF-b	0.0513289	0.365431	0.817869
TNF-a	0.450675	0.920944		bFGF	0.498057	0.886735		IL-8	0.536478	0.935487		LRIG2-HUMAN	0.0155587	0.629365		IL-31	0.0363202	0.514101	0.932847		IL-31	0.392014	0.864451		IL-27	0.447163	0.82278		IL-17A	0.532631	0.925574		IL-27	0.464586	0.905668			IL-7	-0.0479079	0.398294	0.849301
IL-31	0.506265	0.983483		GM-CSF	0.521216	0.886735		IL-10	0.557729	0.935487		COGA1-HUMAN	0.0155587	0.629365		IFN-y	-0.0356536	0.521859	0.932847		IL-7	0.424427	0.864451		bFGF	0.47675	0.839641		IL-1b	0.578781	0.925574		PIGF	0.469868	0.905668			Eotaxin	0.045256	0.424948	0.849301
IL-10	0.537456	0.983483		TNF-a	0.548828	0.886735		TNF-b	0.564244	0.935487		CBPB2-HUMAN	0.0167001	0.629365		TNF-a	0.0276467	0.619483	0.932847		IL-27	0.441422	0.864451		GM-CSF	0.517462	0.839641		IL-8	0.601659	0.925574		IL-31	0.475689	0.905668			PIGF	0.0420483	0.458534	0.849301
IL-8	0.581971	0.983483		VEGF	0.554399	0.886735		IL-27	0.566963	0.935487		NUMBL-HUMAN	0.0167001	0.629365		IL-27	-0.02653	0.633705	0.932847		MIP-1a	0.468536	0.876096		VEGF	0.529339	0.839641		IL-5	0.620085	0.925574		IL-12p70	0.488996	0.905668			MIP-1a	-0.0417977	0.46122	0.849301
SAA	0.652218	0.983483		SAA	0.617424	0.886735		Tie-2	0.591936	0.935487		HV146-HUMAN	0.0179116	0.629365		bFGF	-0.0261578	0.638477	0.932847		MDC	0.484649	0.876096		IL-7	0.570471	0.874722		Eotaxin	0.622097	0.925574		IL-1a	0.50034	0.905668			ICAM-1	0.0408254	0.471718	0.849301
Tie-2	0.653495	0.983483		Eotaxin	0.665119	0.886735		IFN-y	0.609391	0.935487		FA7-HUMAN	0.0179116	0.629365		Flt-1	-0.0251418	0.651576	0.932847		SAA	0.523123	0.89204		MDC	0.656962	0.964478		Flt-1	0.627252	0.925574		IL-23	0.544538	0.905668			IL-16	0.0393502	0.487896	0.849301
IL-22	0.656388	0.983483		MIP-3a	0.671181	0.886735		IL-5	0.615513	0.935487		IL6RB-HUMAN	0.0179116	0.629365		MCP-1	0.0227823	0.682404	0.932847		PIGF	0.534341	0.89204		MIP-1a	0.760403	0.964478		IL-6	0.662083	0.925574		IL-4	0.556217	0.905668			IL-27	-0.0372637	0.511275	0.858212
MCP-1	0.667618	0.983483		IL-5	0.69393	0.886735		IL-2	0.616538	0.935487		RN19A-HUMAN	0.0179116	0.629365		IL-10	-0.0209777	0.706349	0.932847		bFGF	0.572322	0.89204		Tie-2	0.802142	0.964478		IL-22	0.669109	0.925574		GM-CSF	0.585057	0.905668			IL-5	0.0286655	0.613405	0.930002
Eotaxin-3	0.743937	0.983483		PIGF	0.703498	0.886735		IL-21	0.62748	0.935487		PKHH1-HUMAN	0.0179116	0.629365		IL-12-IL-23p40	0.0209071	0.707291	0.932847		MIP-3a	0.585662	0.89204		IL-15	0.811373	0.964478		MCP-1	0.674455	0.925574		IL-7	0.614513	0.905668			MIP-3a	0.0255246	0.652824	0.955623
IFN-y	0.745726	0.983483		IL-16	0.7035	0.886735		bFGF	0.646608	0.935487		CHD9-HUMAN	0.0191968	0.629365		Tie-2	-0.0173534	0.755298	0.932847		IL-5	0.588367	0.89204		IL-22	0.821643	0.964478		MIP-3a	0.677983	0.925574		TARC	0.626688	0.905668			CRP	0.0241051	0.670969	0.955623
IL-16	0.762328	0.983483		Tie-2	0.74109	0.886735		MDC	0.653176	0.935487		HDAC7-HUMAN	0.0191968	0.629365		IL-16	-0.0165186	0.766721	0.932847		IL-8	0.674214	0.937381		IL-17A	0.825111	0.964478		IL-2	0.680763	0.925574		IP10	0.629135	0.905668			Flt-1	-0.0177643	0.754242	0.959772
IL-17A	0.779493	0.983483		TNF-b	0.743355	0.886735		IL-1a	0.659964	0.935487		MMP9-HUMAN	0.0201429	0.629365		Eotaxin-3	-0.014938	0.788486	0.932847		Flt-1	0.678105	0.937381		SAA	0.836316	0.964478		MIP-1a	0.681562	0.925574		IL-17A	0.638963	0.905668			IL-22	-0.0172719	0.760845	0.959772
Eotaxin	0.822862	0.983483		VEGF-D	0.751797	0.886735		IL-22	0.673006	0.935487		IGHG3-HUMAN	0.020559	0.629365		CRP	-0.0136623	0.806176	0.932847		IL-22	0.829555	0.990685		IP10	0.856973	0.964478		IL-15	0.694072	0.925574		IL-22	0.663653	0.905668			Tie-2	-0.0155353	0.784266	0.959772
PIGF	0.862598	0.983483		MDC	0.854733	0.963498		IL-12-IL-23p40	0.683056	0.935487		PSG2-HUMAN	0.020559	0.629365		PIGF	0.0131193	0.813736	0.932847		Eotaxin-3	0.845307	0.990685		IL-12-IL-23p40	0.884664	0.964478		IP10	0.695867	0.925574		MCP-4	0.676384	0.905668			IL-17A	0.0134013	0.813312	0.959772
CRP	0.924237	0.983483		IL-15	0.870428	0.963498		Flt-1	0.691447	0.935487		FOG1-HUMAN	0.020559	0.629365		IL-17A	-0.0118436	0.831563	0.932847		IL-12-IL-23p40	0.885293	0.990685		MIP-3a	0.898564	0.964478		SAA	0.713898	0.925574		Tie-2	0.719775	0.905668			IL-31	0.0102422	0.856774	0.959772
TNF-b	0.929013	0.983483		IL-12-IL-23p40	0.887498	0.963498		CRP	0.730523	0.948299		PRG4-HUMAN	0.020559	0.629365		Eotaxin	0.0116976	0.833608	0.932847		IL-10	0.933091	0.991509		TNF-a	0.912495	0.964478		MDC	0.724795	0.925574		Flt-1	0.730124	0.905668			IFN-y	0.00929303	0.869923	0.959772
IL-12-IL-23p40	0.937383	0.983483		CRP	0.900662	0.963498		MCP-1	0.754664	0.948299		KCJ18-HUMAN	0.0220017	0.629365		IL-22	-0.0072794	0.895991	0.93753		Tie-2	0.948145	0.991509		VEGF-D	0.919471	0.964478		bFGF	0.73941	0.925574		IL-1b	0.732635	0.905668			IL-10	-0.00870488	0.878089	0.959772
MIP-3a	0.951486	0.983483		MIP-1a	0.926686	0.968809		IL-1b	0.762762	0.948299		HVD82-HUMAN	0.0220017	0.629365		TNF-b	-0.00614765	0.91209	0.93753		IL-17A	0.975002	0.991509		PIGF	0.922544	0.964478		TNF-b	0.760768	0.925574		IL-12-IL-23p40	0.766722	0.905668			Eotaxin-3	-0.0048508	0.931882	0.984367
Flt-1	0.970787	0.983483		IL-17A	0.976644	0.979977		VEGF-D	0.803649	0.954142		TSSC4-HUMAN	0.0220017	0.629365		SAA	0.00576219	0.917582	0.93753		IFN-y	0.989622	0.991509		IL-5	0.961172	0.982466		IL-1a	0.764604	0.925574		IL-13	0.781401	0.905668			IL-8	0.00409476	0.942479	0.984367
IL-5	0.983483	0.983483		IL-22	0.979977	0.979977		IL-15	0.808946	0.954142		GNA11-HUMAN.GNAQ-HUMAN	0.0251435	0.648576		IL-8	0.00286208	0.959008	0.959008		CRP	0.991509	0.991509		CRP	0.982466	0.982466		IL-21	0.807035	0.951888		VEGF-C	0.797182	0.905668			IL-12-IL-23p40	-0.00234833	0.966993	0.988015
								IL-17A2	0.88566	0.975737		EP300-HUMAN	0.0251435	0.648576															IL-10	0.844088	0.970701		IL-2	0.804169	0.905668
								Eotaxin-3	0.903775	0.975737		HYOU1-HUMAN	0.0251435	0.648576															Eotaxin-3	0.870773	0.976965		Eotaxin-3	0.831988	0.905668
								Eotaxin	0.907391	0.975737		TFR1-HUMAN	0.02685	0.648576															VEGF-D	0.97482	1		MIP-1a	0.833334	0.905668
								MIP-3a	0.939994	0.975737		KLKB1-HUMAN	0.02685	0.648576															IL-31	0.986137	1		MDC	0.844119	0.905668
								IL-6	0.950892	0.975737		CSMD3-HUMAN	0.02685	0.648576															CRP	0.998063	1		IL-5	0.849139	0.905668
								SAA	0.954526	0.975737		CF251-HUMAN	0.02685	0.648576															IL-17A2	1	1		bFGF	0.867129	0.905668
								IL-31	1	1		KV127-HUMAN	0.0286521	0.651217															IL-27	1	1		MIP-3a	0.947742	0.968345
								IL-23	NA	NA		IBP3-HUMAN	0.0286521	0.651217															IL-23	NA	NA		IL-17A2	0.969323	0.969323
												FINC-HUMAN	0.0305539	0.651217
												A1AG1-HUMAN	0.0305539	0.651217
												ADA2-HUMAN	0.0305539	0.651217
												FETUB-HUMAN	0.0305539	0.651217
												LAMB1-HUMAN	0.0319696	0.655406
												F199X-HUMAN	0.0325593	0.655406
												ICAM5-HUMAN	0.0325593	0.655406
												NCHL1-HUMAN	0.0368978	0.683179
												DPS1-HUMAN	0.0370649	0.683179
												N4BP1-HUMAN	0.0392394	0.683179
												HBB-HUMAN	0.0392394	0.683179
												VASN-HUMAN	0.0392394	0.683179
												SELO-HUMAN	0.0392394	0.683179
												APOC3-HUMAN	0.0417017	0.683179
												CB015-HUMAN	0.0417017	0.683179
												PLF4-HUMAN	0.0442891	0.683179
												SLIK2-HUMAN	0.0442891	0.683179
												PACN2-HUMAN	0.0442891	0.683179
												CFAI-HUMAN	0.0470062	0.683179
												ENTD1-HUMAN	0.0470062	0.683179
												DDX17-HUMAN	0.0470062	0.683179
												NDUAD-HUMAN	0.0470062	0.683179
												KVD29-HUMAN	0.0498574	0.683179
												ZN292-HUMAN	0.0498574	0.683179
												FIBA-HUMAN	0.0498574	0.683179
												EDRF1-HUMAN	0.0498574	0.683179
												CAN12-HUMAN	0.0498574	0.683179
												ELMD2-HUMAN	0.0498574	0.683179
												PCSK9-HUMAN	0.0498574	0.683179
												KDM4C-HUMAN	0.0498574	0.683179
												KMT2D-HUMAN	0.0528474	0.683179
												AMPN-HUMAN	0.0528474	0.683179
												FOXA1-HUMAN	0.0528474	0.683179
												CNBD1-HUMAN	0.0528474	0.683179
												EXO1-HUMAN	0.0528474	0.683179
												NOE1-HUMAN	0.0537168	0.683179
												UBFL1-HUMAN	0.0559808	0.683179
												PZP-HUMAN	0.0559808	0.683179
												DCD-HUMAN	0.0559808	0.683179
												GRDN-HUMAN	0.0559808	0.683179
												STAG2-HUMAN	0.0559808	0.683179
												PIBF1-HUMAN	0.0565649	0.683179
												C102A-HUMAN	0.0565649	0.683179
												CAH1-HUMAN	0.0592623	0.698495
												KVD33-HUMAN.KV133-HUMAN	0.0592623	0.698495
												PTGDS-HUMAN	0.0626965	0.698495
												SPB1-HUMAN	0.0626965	0.698495
												ICA1L-HUMAN	0.0626965	0.698495
												IKZF4-HUMAN	0.0626965	0.698495
												ZPI-HUMAN	0.0626965	0.698495
												EFCB7-HUMAN	0.0662883	0.698495
												VLDLR-HUMAN	0.0662883	0.698495
												HS902-HUMAN	0.0662883	0.698495
												GOGB1-HUMAN	0.0662883	0.698495
												DRC7-HUMAN	0.0662883	0.698495
												GGH-HUMAN	0.0662883	0.698495
												HV428-HUMAN	0.0700423	0.698495
												INSR-HUMAN	0.0700423	0.698495
												RFC1-HUMAN	0.0700423	0.698495
												ISM2-HUMAN	0.0700423	0.698495
												CLM4-HUMAN	0.0700423	0.698495
												CAND1-HUMAN	0.0700423	0.698495
												MASP2-HUMAN	0.0739633	0.714056
												GELS-HUMAN	0.0739633	0.714056
												CLD18-HUMAN	0.0739633	0.714056
												CH031-HUMAN	0.0742302	0.714056
												CETP-HUMAN	0.0780561	0.727587
												CCD27-HUMAN	0.0780561	0.727587
												ARHGC-HUMAN	0.0780561	0.727587
												RET-HUMAN	0.0783144	0.727587
												IBP2-HUMAN	0.0802481	0.733505
												FYB1-HUMAN	0.0823254	0.733505
												VNN2-HUMAN	0.0823254	0.733505
												PABP1-HUMAN	0.0823254	0.733505
												SNX13-HUMAN	0.0823254	0.733505
												CEBPZ-HUMAN	0.0862144	0.742719
												KVD08-HUMAN	0.0867759	0.742719
												GALC-HUMAN	0.0867759	0.742719
												PAFA-HUMAN	0.0867759	0.742719
												FHR4-HUMAN	0.0867759	0.742719
												MBL2-HUMAN	0.0914124	0.747107
												LAMP2-HUMAN	0.0914124	0.747107
												GPX3-HUMAN	0.0914124	0.747107
												F220A-HUMAN	0.0914124	0.747107
												CBARP-HUMAN	0.0914124	0.747107
												COL10-HUMAN	0.0914124	0.747107
												IGHG1-HUMAN.IGG1-HUMAN	0.0962395	0.752607
												APOD-HUMAN	0.0962395	0.752607
												LYAM1-HUMAN	0.0962395	0.752607
												NEUM-HUMAN	0.0962395	0.752607
												LG3BP-HUMAN	0.0962395	0.752607
												SNX29-HUMAN	0.0962395	0.752607
												CC88B-HUMAN	0.101262	0.761779
												IC1-HUMAN	0.101262	0.761779
												PROZ-HUMAN	0.101262	0.761779
												KAIN-HUMAN	0.101262	0.761779
												SYCY2-HUMAN	0.101262	0.761779
												PSME3-HUMAN	0.10266	0.761779
												FANCJ-HUMAN	0.105415	0.761779
												IGJ-HUMAN	0.106484	0.761779
												CO4B-HUMAN	0.106484	0.761779
												DYST-HUMAN	0.106484	0.761779
												BD1L1-HUMAN	0.106484	0.761779
												S31A1-HUMAN.S31A6-HUMAN.S31A3-HUMAN.S31A7-HUMAN	0.111911	0.761779
												GALE-HUMAN	0.115047	0.761779
												KVD16-HUMAN	0.117547	0.761779
												KV401-HUMAN	0.117547	0.761779
												RL13A-HUMAN	0.117547	0.761779
												TTC3-HUMAN	0.117547	0.761779
												MICA3-HUMAN	0.117547	0.761779
												KI20A-HUMAN	0.118724	0.761779
												SASH1-HUMAN	0.123396	0.761779
												RET4-HUMAN	0.123396	0.761779
												PROS-HUMAN	0.123396	0.761779
												EVC-HUMAN	0.123396	0.761779
												ZN219-HUMAN	0.123396	0.761779
												PRS8-HUMAN	0.125131	0.761779
												CMYA5-HUMAN	0.128079	0.761779
												RIMB1-HUMAN	0.129462	0.761779
												TTHY-HUMAN	0.129462	0.761779
												APOB-HUMAN	0.129462	0.761779
												SHBG-HUMAN	0.129462	0.761779
												YAP1-HUMAN	0.129462	0.761779
												PLTP-HUMAN	0.129462	0.761779
												AKP13-HUMAN	0.129462	0.761779
												ADIPO-HUMAN	0.129462	0.761779
												LEO1-HUMAN	0.129462	0.761779
												XAGE2-HUMAN	0.129462	0.761779
												F120A-HUMAN	0.129462	0.761779
												GRM2B-HUMAN	0.131387	0.761779
												RHG21-HUMAN	0.134196	0.761779
												KV240-HUMAN.KVD40-HUMAN	0.13575	0.761779
												APOE-HUMAN	0.13575	0.761779
												CO1A2-HUMAN	0.13575	0.761779
												ITB5-HUMAN	0.13575	0.761779
												IRX5-HUMAN	0.13575	0.761779
												PHLD-HUMAN	0.13575	0.761779
												BAAT-HUMAN	0.13575	0.761779
												RAPH1-HUMAN	0.13575	0.761779
												YI025-HUMAN	0.13575	0.761779
												SPSB2-HUMAN	0.13575	0.761779
												CF106-HUMAN	0.13575	0.761779
												H4-HUMAN	0.136458	0.761779
												ACTN4-HUMAN.ACTN1-HUMAN.ACTN2-HUMAN	0.140537	0.761779
												APOC2-HUMAN	0.142264	0.761779
												CO8B-HUMAN	0.142264	0.761779
												HSP7C-HUMAN	0.142264	0.761779
												MFS10-HUMAN	0.142264	0.761779
												AKAP4-HUMAN	0.142264	0.761779
												CJ076-HUMAN	0.142264	0.761779
												AT5L2-HUMAN	0.142264	0.761779
												CNDP1-HUMAN	0.142264	0.761779
												PFD2-HUMAN	0.142264	0.761779
												PS1C1-HUMAN	0.142264	0.761779
												OGDHL-HUMAN	0.142264	0.761779
												S12A7-HUMAN	0.142264	0.761779
												ICAM2-HUMAN	0.147106	0.771295
												KV228-HUMAN.KVD28-HUMAN	0.149008	0.771295
												CQ113-HUMAN	0.149008	0.771295
												CSPG2-HUMAN	0.149008	0.771295
												TEP1-HUMAN	0.149008	0.771295
												GTPB2-HUMAN	0.149008	0.771295
												TNR6B-HUMAN	0.149008	0.771295
												PLMN-HUMAN	0.155986	0.784953
												CFAH-HUMAN	0.155986	0.784953
												MED1-HUMAN	0.155986	0.784953
												MINP1-HUMAN	0.155986	0.784953
												AT11B-HUMAN	0.155986	0.784953
												SNX14-HUMAN	0.155986	0.784953
												F206A-HUMAN	0.160687	0.784953
												GDPD5-HUMAN	0.160944	0.784953
												EGFR-HUMAN	0.163201	0.784953
												APOA2-HUMAN	0.163201	0.784953
												GBB3-HUMAN	0.163201	0.784953
												SRCA-HUMAN	0.163201	0.784953
												NUDC2-HUMAN	0.163201	0.784953
												CELF1-HUMAN	0.163201	0.784953
												AT7L1-HUMAN	0.163201	0.784953
												PTC2-HUMAN	0.163201	0.784953
												ALDOB-HUMAN	0.168222	0.799586
												X5NT3A-HUMAN	0.168222	0.799586
												KV106-HUMAN	0.170657	0.799586
												FCN3-HUMAN	0.170657	0.799586
												KIF1A-HUMAN	0.170657	0.799586
												CARM1-HUMAN	0.170657	0.799586
												TRDC-HUMAN	0.178357	0.805988
												IGHD-HUMAN.IGD-HUMAN	0.178357	0.805988
												LDHB-HUMAN	0.178357	0.805988
												COEA1-HUMAN	0.178357	0.805988
												HAUS6-HUMAN	0.178357	0.805988
												LRFN5-HUMAN	0.182619	0.805988
												ALG12-HUMAN	0.182933	0.805988
												EPHA2-HUMAN	0.183448	0.805988
												PCX2-HUMAN	0.186305	0.805988
												CO2A1-HUMAN	0.186305	0.805988
												FCG3A-HUMAN	0.186305	0.805988
												CBPN-HUMAN	0.186305	0.805988
												MY15B-HUMAN	0.186305	0.805988
												APMAP-HUMAN	0.186305	0.805988
												FIBB-HUMAN	0.187427	0.805988
												SO1B1-HUMAN	0.190947	0.805988
												XIRP2-HUMAN	0.191469	0.805988
												VIP2-HUMAN	0.194504	0.805988
												APOA1-HUMAN	0.194504	0.805988
												S10A9-HUMAN	0.194504	0.805988
												K2026-HUMAN	0.194504	0.805988
												OBSCN-HUMAN	0.194504	0.805988
												GGNB1-HUMAN	0.194504	0.805988
												CC174-HUMAN	0.194504	0.805988
												PRAG1-HUMAN	0.194504	0.805988
												KVD21-HUMAN	0.198895	0.805988
												HV311-HUMAN	0.199849	0.805988
												NTM2B-HUMAN.NTM2D-HUMAN.NTM2A-HUMAN	0.201166	0.805988
												ZSC9-HUMAN	0.201427	0.805988
												LV312-HUMAN	0.20183	0.805988
												IF140-HUMAN	0.202876	0.805988
												KJ01-HUMAN	0.202956	0.805988
												SAA4-HUMAN	0.202956	0.805988
												UBR3-HUMAN	0.202956	0.805988
												XIRP1-HUMAN	0.202956	0.805988
												CORA1-HUMAN	0.202956	0.805988
												ALPK3-HUMAN	0.202956	0.805988
												NPAS1-HUMAN	0.202956	0.805988
												GLP3L-HUMAN	0.202956	0.805988
												MYO5B-HUMAN	0.202956	0.805988
												MYO3A-HUMAN	0.207	0.805988
												RC3H2-HUMAN	0.20828	0.805988
												HV309-HUMAN	0.211664	0.805988
												VTDB-HUMAN	0.211664	0.805988
												HEP2-HUMAN	0.211664	0.805988
												GBRB1-HUMAN	0.211664	0.805988
												HV102-HUMAN	0.211664	0.805988
												LHX2-HUMAN	0.211664	0.805988
												PCD23-HUMAN	0.211664	0.805988
												HMCN2-HUMAN	0.211664	0.805988
												CTIP-HUMAN	0.211664	0.805988
												CCDC8-HUMAN	0.211664	0.805988
												LV310-HUMAN	0.220631	0.805988
												KVD15-HUMAN	0.220631	0.805988
												FCG3B-HUMAN	0.220631	0.805988
												UTS2-HUMAN	0.220631	0.805988
												HPTR-HUMAN	0.220631	0.805988
												LV743-HUMAN	0.220631	0.805988
												CENPE-HUMAN	0.220631	0.805988
												ATP7A-HUMAN	0.220631	0.805988
												AHNK-HUMAN	0.220631	0.805988
												TITIN-HUMAN	0.220631	0.805988
												IMPG2-HUMAN	0.220631	0.805988
												PCLO-HUMAN	0.220631	0.805988
												NKRF-HUMAN	0.221572	0.805988
												SH321-HUMAN	0.229858	0.805988
												KV139-HUMAN.KVD39-HUMAN	0.229858	0.805988
												C1QB-HUMAN	0.229858	0.805988
												CXCL7-HUMAN	0.229858	0.805988
												APOC4-HUMAN	0.229858	0.805988
												HBA-HUMAN	0.229858	0.805988
												UBP31-HUMAN	0.229858	0.805988
												OR8H1-HUMAN	0.229858	0.805988
												NEB2-HUMAN	0.229858	0.805988
												TM246-HUMAN	0.229858	0.805988
												TBL1R-HUMAN	0.229858	0.805988
												NET4-HUMAN	0.229858	0.805988
												SNTG1-HUMAN	0.229858	0.805988
												KV109-HUMAN	0.239349	0.808801
												GPR37-HUMAN	0.239349	0.808801
												ULK1-HUMAN	0.239349	0.808801
												HV323-HUMAN	0.239349	0.808801
												APOC1-HUMAN	0.239349	0.808801
												GSK3A-HUMAN	0.239349	0.808801
												NEK10-HUMAN	0.239349	0.808801
												STAG1-HUMAN	0.239349	0.808801
												PSPC1-HUMAN	0.239349	0.808801
												COCA1-HUMAN	0.239349	0.808801
												EP15R-HUMAN	0.239349	0.808801
												FPGT-HUMAN	0.240334	0.808801
												CENPV-HUMAN	0.240334	0.808801
												TOX3-HUMAN	0.249104	0.816433
												TNC18-HUMAN	0.249104	0.816433
												CD14-HUMAN	0.249104	0.816433
												CO7-HUMAN	0.249104	0.816433
												CCD73-HUMAN	0.249104	0.816433
												CP071-HUMAN	0.249104	0.816433
												CARD9-HUMAN	0.249104	0.816433
												MAP1B-HUMAN	0.253587	0.816433
												NRROS-HUMAN	0.254997	0.816433
												LAMB4-HUMAN	0.259125	0.816433
												CTDS2-HUMAN	0.259125	0.816433
												TIMP1-HUMAN	0.259125	0.816433
												CRP-HUMAN	0.259125	0.816433
												CLUS-HUMAN	0.259125	0.816433
												HGFA-HUMAN	0.259125	0.816433
												JIP2-HUMAN	0.259125	0.816433
												LRCH2-HUMAN	0.259125	0.816433
												M18BP-HUMAN	0.259125	0.816433
												ASGL1-HUMAN	0.259125	0.816433
												DCP1B-HUMAN	0.259125	0.816433
												BBOF1-HUMAN	0.259125	0.816433
												BAZ2A-HUMAN	0.259125	0.816433
												HV404-HUMAN	0.269414	0.822621
												KRIT1-HUMAN	0.269414	0.822621
												IGHG2-HUMAN	0.269414	0.822621
												ACRO-HUMAN	0.269414	0.822621
												ZA2G-HUMAN	0.269414	0.822621
												HELZ-HUMAN	0.269414	0.822621
												UBP14-HUMAN	0.269414	0.822621
												IRF8-HUMAN	0.269414	0.822621
												LN28B-HUMAN	0.269414	0.822621
												MUC4-HUMAN	0.269414	0.822621
												OSBL7-HUMAN	0.269414	0.822621
												EMIL2-HUMAN	0.275355	0.825318
												APOL1-HUMAN	0.279971	0.825318
												C1R-HUMAN	0.279971	0.825318
												HPT-HUMAN	0.279971	0.825318
												DOPO-HUMAN	0.279971	0.825318
												MUC5A-HUMAN	0.279971	0.825318
												ITIH4-HUMAN	0.279971	0.825318
												RAI1-HUMAN	0.279971	0.825318
												MAML2-HUMAN	0.279971	0.825318
												NU205-HUMAN	0.279971	0.825318
												ICOSL-HUMAN	0.286241	0.825318
												CFA99-HUMAN	0.290797	0.825318
												ECEL1-HUMAN	0.290797	0.825318
												ANT3-HUMAN	0.290797	0.825318
												BIP-HUMAN	0.290797	0.825318
												NOP2-HUMAN	0.290797	0.825318
												ZBED6-HUMAN	0.290797	0.825318
												CB016-HUMAN	0.290797	0.825318
												RETST-HUMAN	0.290797	0.825318
												AHSA2-HUMAN	0.290797	0.825318
												CAPS2-HUMAN	0.290797	0.825318
												DBF4B-HUMAN	0.290797	0.825318
												FBX27-HUMAN	0.290797	0.825318
												COL11-HUMAN	0.290797	0.825318
												FZD8-HUMAN	0.290797	0.825318
												CE042-HUMAN	0.290797	0.825318
												BAZ2B-HUMAN	0.290797	0.825318
												LVX54-HUMAN	0.296887	0.832888
												KV112-HUMAN.KVD12-HUMAN	0.301893	0.832888
												IMA7-HUMAN	0.301893	0.832888
												APOM-HUMAN	0.301893	0.832888
												C1QC-HUMAN	0.301893	0.832888
												SMBT2-HUMAN	0.301893	0.832888
												RHDF2-HUMAN	0.301893	0.832888
												NBEA-HUMAN	0.301893	0.832888
												R3HD4-HUMAN	0.301893	0.832888
												RSPH9-HUMAN	0.301893	0.832888
												KDM5B-HUMAN	0.301893	0.832888
												IKZF1-HUMAN	0.305771	0.841451
												PP2BC-HUMAN	0.308378	0.846481
												CL18A-HUMAN	0.313259	0.847045
												MEG11-HUMAN	0.313259	0.847045
												CSTN1-HUMAN	0.313259	0.847045
												EFCB6-HUMAN	0.313259	0.847045
												KI13A-HUMAN	0.313259	0.847045
												SALL1-HUMAN	0.313259	0.847045
												KAD9-HUMAN	0.320011	0.848941
												TRI16-HUMAN	0.324894	0.848941
												ACL6A-HUMAN	0.324894	0.848941
												LV211-HUMAN	0.324894	0.848941
												CBG-HUMAN	0.324894	0.848941
												CADH5-HUMAN	0.324894	0.848941
												GRM7-HUMAN	0.324894	0.848941
												IRF4-HUMAN	0.324894	0.848941
												RYR3-HUMAN	0.324894	0.848941
												HABP4-HUMAN	0.324894	0.848941
												TP4AP-HUMAN.GPR98-HUMAN	0.324894	0.848941
												SHRM3-HUMAN	0.324894	0.848941
												HIPL1-HUMAN	0.324894	0.848941
												NED4L-HUMAN	0.324894	0.848941
												REPS2-HUMAN	0.331576	0.859389
												FREM1-HUMAN	0.331774	0.859389
												PRDX3-HUMAN	0.332604	0.859389
												HV601-HUMAN	0.336798	0.859389
												ENPL-HUMAN	0.336798	0.859389
												PDE1B-HUMAN	0.336798	0.859389
												PRS54-HUMAN	0.336798	0.859389
												SHIP1-HUMAN	0.336798	0.859389
												SMRD1-HUMAN	0.336798	0.859389
												PRD14-HUMAN	0.336798	0.859389
												PRAM2-HUMAN	0.348971	0.865772
												CO6-HUMAN	0.348971	0.865772
												CPN2-HUMAN	0.348971	0.865772
												NRAM2-HUMAN	0.348971	0.865772
												STX4-HUMAN	0.348971	0.865772
												FLNC-HUMAN	0.348971	0.865772
												FREM2-HUMAN	0.348971	0.865772
												PXDC2-HUMAN	0.348971	0.865772
												USP9X-HUMAN	0.348971	0.865772
												AKA11-HUMAN	0.355825	0.865772
												HXC11-HUMAN	0.356206	0.865772
												LRC63-HUMAN	0.361411	0.865772
												TF3C1-HUMAN	0.361411	0.865772
												SPP24-HUMAN	0.361411	0.865772
												SF3B3-HUMAN	0.361411	0.865772
												FCN2-HUMAN	0.361411	0.865772
												AN13D-HUMAN	0.361411	0.865772
												MORC1-HUMAN	0.361411	0.865772
												F16A2-HUMAN	0.361411	0.865772
												ABCA5-HUMAN	0.361411	0.865772
												RSCA1-HUMAN	0.361411	0.865772
												LST2-HUMAN	0.361411	0.865772
												CHSTC-HUMAN	0.361411	0.865772
												ZFAT-HUMAN	0.361411	0.865772
												NEB1-HUMAN	0.361411	0.865772
												RAB26-HUMAN	0.361411	0.865772
												CAN7-HUMAN	0.361411	0.865772
												ARHGA-HUMAN	0.374118	0.865772
												CFAD-HUMAN	0.374118	0.865772
												KV320-HUMAN	0.374118	0.865772
												MYOD1-HUMAN	0.374118	0.865772
												RBP2-HUMAN	0.374118	0.865772
												PLCB3-HUMAN	0.374118	0.865772
												NCOA6-HUMAN	0.374118	0.865772
												HSF5-HUMAN	0.374118	0.865772
												PERM1-HUMAN	0.374118	0.865772
												DOK6-HUMAN	0.374118	0.865772
												RGF1A-HUMAN	0.374118	0.865772
												UBQL4-HUMAN	0.374118	0.865772
												MYEF2-HUMAN	0.375292	0.865772
												CO7A1-HUMAN	0.376192	0.865772
												FLIP1-HUMAN	0.386339	0.865772
												HV374-HUMAN	0.387089	0.865772
												CASQ2-HUMAN	0.387089	0.865772
												HXA3-HUMAN.HXB3-HUMAN.HXD3-HUMAN	0.387089	0.865772
												SAMP-HUMAN	0.387089	0.865772
												FETA-HUMAN	0.387089	0.865772
												COBA2-HUMAN	0.387089	0.865772
												AKT2-HUMAN	0.387089	0.865772
												AFAM-HUMAN	0.387089	0.865772
												HCFC1-HUMAN	0.387089	0.865772
												RGRF1-HUMAN	0.387089	0.865772
												DYHC1-HUMAN	0.387089	0.865772
												ABRX2-HUMAN	0.387089	0.865772
												UBP34-HUMAN	0.387089	0.865772
												ANR46-HUMAN	0.387089	0.865772
												SAV1-HUMAN	0.387089	0.865772
												CSR2B-HUMAN	0.387089	0.865772
												GLOD4-HUMAN	0.387089	0.865772
												ZMIZ1-HUMAN	0.387089	0.865772
												RHG17-HUMAN	0.394921	0.87855
												S10A8-HUMAN	0.400322	0.87855
												PARP1-HUMAN	0.400322	0.87855
												EF2-HUMAN	0.400322	0.87855
												WDFY3-HUMAN	0.400322	0.87855
												SYNE1-HUMAN	0.400322	0.87855
												RTN4-HUMAN	0.400322	0.87855
												SI1L2-HUMAN	0.400322	0.87855
												LIPE-HUMAN	0.400322	0.87855
												KV229-HUMAN	0.413816	0.87855
												IGLL5-HUMAN.IGL1-HUMAN	0.413816	0.87855
												AP3B1-HUMAN.AP3B2-HUMAN	0.413816	0.87855
												PFD6-HUMAN	0.413816	0.87855
												SC24A-HUMAN	0.413816	0.87855
												TSP1-HUMAN	0.413816	0.87855
												DPOLA-HUMAN	0.413816	0.87855
												PTPRB-HUMAN	0.413816	0.87855
												S10A7-HUMAN	0.413816	0.87855
												BRS3-HUMAN	0.413816	0.87855
												NUMB-HUMAN	0.413816	0.87855
												KIF5A-HUMAN	0.413816	0.87855
												HNRPD-HUMAN	0.413816	0.87855
												NSD1-HUMAN	0.413816	0.87855
												MFRP-HUMAN	0.413816	0.87855
												YTDC2-HUMAN	0.413816	0.87855
												FCGBP-HUMAN	0.413816	0.87855
												CEP89-HUMAN	0.421724	0.887226
												LV136-HUMAN	0.427567	0.887226
												NFIC-HUMAN	0.427567	0.887226
												CTRB1-HUMAN.CTRB2-HUMAN	0.427567	0.887226
												FAS-HUMAN	0.427567	0.887226
												LV321-HUMAN	0.427567	0.887226
												OCLN-HUMAN	0.427567	0.887226
												RPRD2-HUMAN	0.427567	0.887226
												ZFY26-HUMAN	0.427567	0.887226
												MUC6-HUMAN	0.427567	0.887226
												ISL2-HUMAN	0.427567	0.887226
												ANKY2-HUMAN	0.435468	0.887226
												CRCM-HUMAN	0.437848	0.887226
												HV158-HUMAN	0.440699	0.887226
												HV364-HUMAN	0.441572	0.887226
												HRG-HUMAN	0.441572	0.887226
												SAA1-HUMAN	0.441572	0.887226
												MN1-HUMAN	0.441572	0.887226
												PON3-HUMAN	0.441572	0.887226
												MGAL-HUMAN	0.441572	0.887226
												PAR15-HUMAN	0.441572	0.887226
												TAF1L-HUMAN	0.441572	0.887226
												KI3L3-HUMAN	0.441572	0.887226
												ARAP2-HUMAN	0.441572	0.887226
												TREF1-HUMAN	0.441572	0.887226
												DUS16-HUMAN	0.441572	0.887226
												CNGB3-HUMAN	0.441572	0.887226
												HAOX2-HUMAN	0.441572	0.887226
												ATS7-HUMAN	0.441572	0.887226
												AHDC1-HUMAN	0.443099	0.888652
												FRPD4-HUMAN	0.450142	0.900885
												RN213-HUMAN	0.454768	0.900885
												HV349-HUMAN	0.455829	0.900885
												KVD07-HUMAN	0.455829	0.900885
												RIM3C-HUMAN.RIM3B-HUMAN.RIM3A-HUMAN	0.455829	0.900885
												IF4G3-HUMAN	0.455829	0.900885
												RNC-HUMAN	0.455829	0.900885
												T53G3-HUMAN	0.455829	0.900885
												GBRAP-HUMAN.GBRL1-HUMAN	0.464768	0.901455
												TGO1-HUMAN	0.464768	0.901455
												SLIT3-HUMAN	0.470334	0.901455
												LIPA3-HUMAN	0.470334	0.901455
												FETUA-HUMAN	0.470334	0.901455
												LCAT-HUMAN	0.470334	0.901455
												NEK4-HUMAN	0.470334	0.901455
												NCOA1-HUMAN	0.470334	0.901455
												VWDE-HUMAN	0.470334	0.901455
												GWL-HUMAN	0.470334	0.901455
												CP250-HUMAN	0.470334	0.901455
												HDAC5-HUMAN	0.470334	0.901455
												K0232-HUMAN	0.472222	0.901455
												DCAF5-HUMAN	0.479602	0.901455
												HV103-HUMAN	0.485083	0.901455
												PRRT4-HUMAN	0.485083	0.901455
												ADCY6-HUMAN	0.485083	0.901455
												CUBN-HUMAN	0.485083	0.901455
												PGFRA-HUMAN	0.485083	0.901455
												GBRG2-HUMAN	0.485083	0.901455
												KNTC1-HUMAN	0.485083	0.901455
												LRIT3-HUMAN	0.485083	0.901455
												FRY-HUMAN	0.485083	0.901455
												RPTN-HUMAN	0.485083	0.901455
												AGRA3-HUMAN	0.485083	0.901455
												SNF8-HUMAN	0.485083	0.901455
												TTYH1-HUMAN	0.485083	0.901455
												UBP29-HUMAN	0.485083	0.901455
												MYH4-HUMAN	0.485083	0.901455
												MIPEP-HUMAN	0.494621	0.901455
												CC187-HUMAN	0.500071	0.901455
												KVD13-HUMAN.KV113-HUMAN	0.500071	0.901455
												SNPH-HUMAN	0.500071	0.901455
												TLR2-HUMAN	0.500071	0.901455
												LV301-HUMAN	0.500071	0.901455
												A4-HUMAN	0.500071	0.901455
												CO8A-HUMAN	0.500071	0.901455
												CO4A-HUMAN	0.500071	0.901455
												NOS2-HUMAN	0.500071	0.901455
												B2MG-HUMAN	0.500071	0.901455
												PWP2-HUMAN	0.500071	0.901455
												SEZ6-HUMAN	0.500071	0.901455
												SZT2-HUMAN	0.500071	0.901455
												OTU7B-HUMAN	0.500071	0.901455
												UBE3B-HUMAN	0.500071	0.901455
												MAVS-HUMAN	0.500071	0.901455
												MUC19-HUMAN	0.500071	0.901455
												NXP20-HUMAN	0.500071	0.901455
												COG1-HUMAN	0.500071	0.901455
												SMRC1-HUMAN	0.500071	0.901455
												ZN512-HUMAN	0.500071	0.901455
												PCMD1-HUMAN	0.500071	0.901455
												ZHX3-HUMAN	0.500071	0.901455
												NFAC4-HUMAN	0.509919	0.901973
												MUC16-HUMAN	0.509919	0.901973
												KV224-HUMAN	0.515294	0.901973
												WDR97-HUMAN	0.515294	0.901973
												T200C-HUMAN	0.515294	0.901973
												ZZEF1-HUMAN	0.515294	0.901973
												ADCY3-HUMAN	0.515294	0.901973
												AACT-HUMAN	0.515294	0.901973
												CO9-HUMAN	0.515294	0.901973
												GP1BA-HUMAN	0.515294	0.901973
												RL35-HUMAN	0.515294	0.901973
												ATS20-HUMAN	0.515294	0.901973
												PP1B-HUMAN	0.515294	0.901973
												CUL7-HUMAN	0.515294	0.901973
												S2552-HUMAN.S2551-HUMAN	0.515294	0.901973
												ARHG2-HUMAN	0.515294	0.901973
												CAYP2-HUMAN	0.515294	0.901973
												COE3-HUMAN	0.515294	0.901973
												NIPBL-HUMAN	0.525333	0.907111
												LV949-HUMAN	0.530748	0.907111
												QSOX1-HUMAN	0.530748	0.907111
												HV434-HUMAN	0.530748	0.907111
												ZN888-HUMAN	0.530748	0.907111
												CO6A3-HUMAN	0.530748	0.907111
												RORA-HUMAN	0.530748	0.907111
												ASMT-HUMAN	0.530748	0.907111
												RFWD3-HUMAN	0.530748	0.907111
												GTD2A-HUMAN	0.530748	0.907111
												TICN2-HUMAN	0.530748	0.907111
												LRIG1-HUMAN	0.530748	0.907111
												TEX15-HUMAN	0.530748	0.907111
												RBSK-HUMAN	0.530748	0.907111
												OTOF-HUMAN	0.530748	0.907111
												TGFR1-HUMAN	0.541143	0.910948
												FR1L5-HUMAN	0.546426	0.910948
												TIF1A-HUMAN	0.546426	0.910948
												LY75-HUMAN	0.546426	0.910948
												TRFL-HUMAN	0.546426	0.910948
												SEPP1-HUMAN	0.546426	0.910948
												DUS28-HUMAN	0.546426	0.910948
												F162B-HUMAN	0.546426	0.910948
												YG045-HUMAN	0.546426	0.910948
												KCNG4-HUMAN	0.546426	0.910948
												ZBT10-HUMAN	0.546426	0.910948
												DOCK7-HUMAN	0.546426	0.910948
												ZFYV1-HUMAN	0.546426	0.910948
												C1RL-HUMAN	0.546426	0.910948
												CHD7-HUMAN	0.546426	0.910948
												PTPRQ-HUMAN	0.546426	0.910948
												T200B-HUMAN	0.556598	0.910948
												VATH-HUMAN	0.557152	0.910948
												RHG32-HUMAN	0.562324	0.910948
												TNR21-HUMAN	0.562324	0.910948
												ABCA1-HUMAN	0.562324	0.910948
												FA10-HUMAN	0.562324	0.910948
												HDAC4-HUMAN	0.562324	0.910948
												MORC3-HUMAN	0.562324	0.910948
												AT7L3-HUMAN	0.562324	0.910948
												FND3B-HUMAN	0.562324	0.910948
												F223A-HUMAN	0.562324	0.910948
												INT1-HUMAN	0.562324	0.910948
												NPAS2-HUMAN	0.562324	0.910948
												SMC4-HUMAN	0.562324	0.910948
												DTL-HUMAN	0.562324	0.910948
												DAXX-HUMAN	0.562324	0.910948
												JIP3-HUMAN	0.562324	0.910948
												EIF3L-HUMAN	0.562324	0.910948
												AFDDT-HUMAN	0.562324	0.910948
												KCAB3-HUMAN	0.578435	0.915718
												BMP10-HUMAN	0.578435	0.915718
												C1QA-HUMAN	0.578435	0.915718
												A1AG2-HUMAN	0.578435	0.915718
												NAC1-HUMAN	0.578435	0.915718
												COIA1-HUMAN	0.578435	0.915718
												ACTA-HUMAN.ACTH-HUMAN.ACTC-HUMAN.ACTS-HUMAN	0.578435	0.915718
												FOXC1-HUMAN	0.578435	0.915718
												PUM1-HUMAN	0.578435	0.915718
												UBE3C-HUMAN	0.578435	0.915718
												NALP8-HUMAN	0.578435	0.915718
												IFT81-HUMAN	0.578435	0.915718
												GFI1-HUMAN	0.578435	0.915718
												NAA10-HUMAN	0.58872	0.915718
												S38A6-HUMAN	0.589459	0.915718
												ANGL4-HUMAN	0.589782	0.915718
												LV469-HUMAN	0.594754	0.915718
												LV545-HUMAN	0.594754	0.915718
												HV226-HUMAN	0.594754	0.915718
												PER2-HUMAN	0.594754	0.915718
												E41L2-HUMAN	0.594754	0.915718
												TETN-HUMAN	0.594754	0.915718
												APOA4-HUMAN	0.594754	0.915718
												F16P1-HUMAN	0.594754	0.915718
												C2TA-HUMAN	0.594754	0.915718
												EMAL5-HUMAN	0.594754	0.915718
												MMRN1-HUMAN	0.594754	0.915718
												BIG3-HUMAN	0.594754	0.915718
												TEX11-HUMAN	0.594754	0.915718
												K1958-HUMAN	0.594754	0.915718
												SEM6D-HUMAN	0.594754	0.915718
												GIPC3-HUMAN	0.594754	0.915718
												SYMPK-HUMAN	0.594754	0.915718
												TSAP1-HUMAN	0.594754	0.915718
												EXTL2-HUMAN	0.594754	0.915718
												BRWD1-HUMAN	0.606338	0.919023
												PNPT1-HUMAN	0.607389	0.919023
												LV861-HUMAN	0.611273	0.919023
												KBTBB-HUMAN	0.611273	0.919023
												CO3A1-HUMAN	0.611273	0.919023
												SPRC-HUMAN	0.611273	0.919023
												PLSL-HUMAN	0.611273	0.919023
												PPIC-HUMAN	0.611273	0.919023
												LRP2-HUMAN	0.611273	0.919023
												BST1-HUMAN	0.611273	0.919023
												LAMA4-HUMAN	0.611273	0.919023
												PKN2-HUMAN	0.611273	0.919023
												ZFAN6-HUMAN	0.611273	0.919023
												ATS13-HUMAN	0.611273	0.919023
												VPS50-HUMAN	0.611273	0.919023
												FANCF-HUMAN	0.611273	0.919023
												ZN608-HUMAN	0.611273	0.919023
												ANGI-HUMAN	0.623239	0.922462
												MPP10-HUMAN	0.623266	0.922462
												LV746-HUMAN	0.627987	0.922462
												LR10B-HUMAN	0.627987	0.922462
												CDRT1-HUMAN	0.627987	0.922462
												BY55-HUMAN	0.627987	0.922462
												CO3-HUMAN	0.627987	0.922462
												CO2-HUMAN	0.627987	0.922462
												IGLC3-HUMAN	0.627987	0.922462
												HGFL-HUMAN	0.627987	0.922462
												CLH2-HUMAN	0.627987	0.922462
												SNX16-HUMAN	0.627987	0.922462
												HYDIN-HUMAN	0.627987	0.922462
												TENS3-HUMAN	0.627987	0.922462
												KNL1-HUMAN	0.627987	0.922462
												MAML3-HUMAN	0.627987	0.922462
												PHX2B-HUMAN	0.627987	0.922462
												HV5X1-HUMAN	0.631764	0.926247
												HV372-HUMAN	0.644888	0.926247
												S22AK-HUMAN	0.644888	0.926247
												F13A-HUMAN	0.644888	0.926247
												CYTC-HUMAN	0.644888	0.926247
												IGLL1-HUMAN	0.644888	0.926247
												BST2-HUMAN	0.644888	0.926247
												ANK3-HUMAN	0.644888	0.926247
												ABR-HUMAN	0.644888	0.926247
												RHG05-HUMAN.RHG35-HUMAN	0.644888	0.926247
												KDM7A-HUMAN	0.644888	0.926247
												SETX-HUMAN	0.644888	0.926247
												ABCAC-HUMAN	0.644888	0.926247
												ARI1B-HUMAN	0.644888	0.926247
												CPNE1-HUMAN	0.644888	0.926247
												STAP1-HUMAN	0.644888	0.926247
												TENR-HUMAN	0.64505	0.926247
												KVD20-HUMAN	0.66197	0.941834
												HV270-HUMAN	0.66197	0.941834
												BRCA2-HUMAN	0.66197	0.941834
												TPTE-HUMAN	0.66197	0.941834
												ROCK1-HUMAN	0.66197	0.941834
												MY18B-HUMAN	0.66197	0.941834
												SO3A1-HUMAN	0.66197	0.941834
												WDR5-HUMAN.WDR5B-HUMAN	0.665962	0.945347
												TR10D-HUMAN	0.674897	0.945347
												CAC1H-HUMAN	0.674944	0.945347
												HV124-HUMAN	0.679224	0.945347
												TPA-HUMAN	0.679224	0.945347
												LV319-HUMAN	0.679224	0.945347
												HV348-HUMAN	0.679224	0.945347
												IGKC-HUMAN	0.679224	0.945347
												FA11-HUMAN	0.679224	0.945347
												GUAA-HUMAN	0.679224	0.945347
												ZNF92-HUMAN	0.679224	0.945347
												TMM94-HUMAN	0.679224	0.945347
												STXB4-HUMAN	0.679224	0.945347
												KMT2C-HUMAN	0.679224	0.945347
												ZKSC3-HUMAN	0.679224	0.945347
												SPC25-HUMAN	0.679224	0.945347
												KDIS-HUMAN	0.679224	0.945347
												MRO2B-HUMAN	0.692542	0.945621
												STK3-HUMAN	0.692564	0.945621
												ZEB2-HUMAN	0.696642	0.945621
												CO5-HUMAN	0.696642	0.945621
												APOH-HUMAN	0.696642	0.945621
												PTPRG-HUMAN	0.696642	0.945621
												PTN3-HUMAN	0.696642	0.945621
												UBP5-HUMAN	0.696642	0.945621
												TCP10-HUMAN	0.696642	0.945621
												GANAB-HUMAN	0.696642	0.945621
												CCD96-HUMAN	0.696642	0.945621
												CARL2-HUMAN	0.696642	0.945621
												ZFY16-HUMAN	0.696642	0.945621
												RP1L1-HUMAN	0.696642	0.945621
												MAML1-HUMAN	0.696642	0.945621
												HESX1-HUMAN	0.696642	0.945621
												LYVE1-HUMAN	0.696642	0.945621
												ASXL3-HUMAN	0.709485	0.945621
												KVD30-HUMAN.KV230-HUMAN	0.714218	0.945621
												PRA27-HUMAN.PRA25-HUMAN.PRAM4-HUMAN.PRAM5-HUMAN.PRAM9-HUMAN.PRAM6-HUMAN	0.714218	0.945621
												MYO9A-HUMAN	0.714218	0.945621
												ROCK2-HUMAN	0.714218	0.945621
												RAB36-HUMAN	0.714218	0.945621
												LV144-HUMAN	0.714218	0.945621
												LV208-HUMAN	0.714218	0.945621
												F13B-HUMAN	0.714218	0.945621
												NAGAB-HUMAN	0.714218	0.945621
												BRD2-HUMAN.BRD3-HUMAN	0.714218	0.945621
												ARL3-HUMAN	0.714218	0.945621
												MASP1-HUMAN	0.714218	0.945621
												SYAC-HUMAN	0.714218	0.945621
												MOT1-HUMAN	0.714218	0.945621
												LAMB3-HUMAN	0.714218	0.945621
												CEA16-HUMAN	0.714218	0.945621
												GON4L-HUMAN	0.714218	0.945621
												GPC6A-HUMAN	0.714218	0.945621
												PI16-HUMAN	0.714218	0.945621
												GPTC1-HUMAN	0.714218	0.945621
												CRAC1-HUMAN	0.714218	0.945621
												GINM1-HUMAN	0.714218	0.945621
												HEAT6-HUMAN	0.718138	0.949567
												COG6-HUMAN	0.718945	0.949567
												SG2A1-HUMAN	0.728251	0.951699
												HV366-HUMAN	0.731941	0.951699
												MCE1-HUMAN	0.731941	0.951699
												IGHM-HUMAN	0.731941	0.951699
												TCO2-HUMAN	0.731941	0.951699
												FBLN1-HUMAN	0.731941	0.951699
												LUM-HUMAN	0.731941	0.951699
												PTPRJ-HUMAN	0.731941	0.951699
												MEI1-HUMAN	0.731941	0.951699
												PB1-HUMAN	0.731941	0.951699
												LRC28-HUMAN	0.731941	0.951699
												EXOC2-HUMAN	0.731941	0.951699
												PGRP2-HUMAN	0.731941	0.951699
												UBA5-HUMAN	0.737269	0.952147
												UCKL1-HUMAN	0.737269	0.952147
												NDUB5-HUMAN	0.745979	0.952147
												LRC57-HUMAN	0.746791	0.952147
												HV69D-HUMAN	0.749805	0.952147
												KV621-HUMAN	0.749805	0.952147
												STRCL-HUMAN	0.749805	0.952147
												FOXO3-HUMAN	0.749805	0.952147
												VPS4B-HUMAN.VPS4A-HUMAN	0.749805	0.952147
												PIGR-HUMAN	0.749805	0.952147
												MCR-HUMAN	0.749805	0.952147
												A2AP-HUMAN	0.749805	0.952147
												CADH1-HUMAN	0.749805	0.952147
												ITIH1-HUMAN	0.749805	0.952147
												BTD-HUMAN	0.749805	0.952147
												UB2G1-HUMAN	0.749805	0.952147
												TCOF-HUMAN	0.749805	0.952147
												ZN318-HUMAN	0.749805	0.952147
												WBP2-HUMAN	0.749805	0.952147
												PLXA1-HUMAN	0.749805	0.952147
												PANX3-HUMAN	0.755359	0.957227
												ATX1-HUMAN	0.755567	0.957227
												M4A14-HUMAN	0.764519	0.959309
												ATX7-HUMAN	0.7678	0.959309
												ZN217-HUMAN	0.7678	0.959309
												PSD10-HUMAN	0.7678	0.959309
												GGPPS-HUMAN	0.7678	0.959309
												CERU-HUMAN	0.7678	0.959309
												GEN-HUMAN	0.7678	0.959309
												MA7D1-HUMAN	0.7678	0.959309
												TDIF2-HUMAN	0.7678	0.959309
												ZFHX4-HUMAN	0.7678	0.959309
												VRK2-HUMAN	0.7678	0.959309
												MMRN2-HUMAN	0.7678	0.959309
												MMP8-HUMAN	0.771703	0.959879
												SND1-HUMAN	0.772766	0.959879
												RN19B-HUMAN	0.773643	0.959879
												UBN1-HUMAN	0.780894	0.959879
												TLXNB-HUMAN	0.782832	0.959879
												K2C1-HUMAN	0.782881	0.959879
												HV315-HUMAN	0.785918	0.959879
												OTOL1-HUMAN	0.785918	0.959879
												C4BPA-HUMAN	0.785918	0.959879
												CHLE-HUMAN	0.785918	0.959879
												NU214-HUMAN	0.785918	0.959879
												SH3BG-HUMAN	0.785918	0.959879
												F193A-HUMAN	0.785918	0.959879
												GNA12-HUMAN	0.785918	0.959879
												TENXA-HUMAN	0.785918	0.959879
												TM1L2-HUMAN	0.785918	0.959879
												OTU6B-HUMAN	0.785918	0.959879
												SAMD8-HUMAN	0.785918	0.959879
												PCD15-HUMAN	0.785918	0.959879
												ANKR2-HUMAN	0.785918	0.959879
												ANC2-HUMAN	0.791244	0.963736
												CC171-HUMAN	0.791923	0.963736
												ARHG3-HUMAN	0.801332	0.963736
												FBLN2-HUMAN	0.801347	0.963736
												UD19-HUMAN	0.804148	0.963736
												NEBL-HUMAN	0.804148	0.963736
												LV140-HUMAN	0.804148	0.963736
												AMBP-HUMAN	0.804148	0.963736
												FREM3-HUMAN	0.804148	0.963736
												PEPD-HUMAN	0.804148	0.963736
												C4BPB-HUMAN	0.804148	0.963736
												YS043-HUMAN	0.804148	0.963736
												SC5AB-HUMAN	0.804148	0.963736
												RAVR2-HUMAN	0.804148	0.963736
												K1468-HUMAN	0.804148	0.963736
												MBD5-HUMAN	0.804148	0.963736
												CHST2-HUMAN	0.804148	0.963736
												SYTL1-HUMAN	0.819676	0.967574
												ESYT2-HUMAN	0.822483	0.967574
												PLXB2-HUMAN	0.822483	0.967574
												NMD3B-HUMAN	0.822483	0.967574
												FA9-HUMAN	0.822483	0.967574
												ANGT-HUMAN	0.822483	0.967574
												A2MG-HUMAN	0.822483	0.967574
												VTNC-HUMAN	0.822483	0.967574
												FA5-HUMAN	0.822483	0.967574
												ITIH2-HUMAN	0.822483	0.967574
												YLPM1-HUMAN	0.822483	0.967574
												DYN2-HUMAN	0.822483	0.967574
												ZN746-HUMAN	0.822483	0.967574
												NUFP2-HUMAN	0.822483	0.967574
												CDC5L-HUMAN	0.822483	0.967574
												KCJ15-HUMAN	0.822483	0.967574
												CFA20-HUMAN	0.822483	0.967574
												VGFR3-HUMAN	0.834523	0.968296
												NPTX2-HUMAN	0.835553	0.968296
												M3K4-HUMAN	0.838118	0.968296
												SPEM3-HUMAN	0.840912	0.968296
												GOG8I-HUMAN.GOG8J-HUMAN.GOG8K-HUMAN.GOG8H-HUMAN	0.840912	0.968296
												CE290-HUMAN	0.840912	0.968296
												CAC1G-HUMAN	0.840912	0.968296
												LV147-HUMAN	0.840912	0.968296
												LV657-HUMAN	0.840912	0.968296
												FIBG-HUMAN	0.840912	0.968296
												QCR2-HUMAN	0.840912	0.968296
												PON1-HUMAN	0.840912	0.968296
												LCN1-HUMAN	0.840912	0.968296
												SPTB2-HUMAN	0.840912	0.968296
												MYO7A-HUMAN	0.840912	0.968296
												CC056-HUMAN	0.840912	0.968296
												PARL-HUMAN	0.840912	0.968296
												NRX3B-HUMAN.NRX3A-HUMAN	0.840912	0.968296
												TMOD4-HUMAN	0.840912	0.968296
												PNM8B-HUMAN	0.840912	0.968296
												ERBIN-HUMAN	0.847978	0.972109
												KSR2-HUMAN	0.857306	0.972109
												HV373-HUMAN	0.859426	0.972109
												TMCC1-HUMAN	0.859426	0.972109
												TRFE-HUMAN	0.859426	0.972109
												PROC-HUMAN	0.859426	0.972109
												MUC18-HUMAN	0.859426	0.972109
												CAD13-HUMAN	0.859426	0.972109
												DYH14-HUMAN	0.859426	0.972109
												T10IP-HUMAN	0.859426	0.972109
												LIPJ-HUMAN	0.859426	0.972109
												D2HDH-HUMAN	0.859426	0.972109
												CR3L1-HUMAN	0.859426	0.972109
												FA84A-HUMAN	0.859426	0.972109
												ZDHC5-HUMAN	0.859426	0.972109
												SRTD4-HUMAN	0.859426	0.972109
												NOP58-HUMAN	0.859426	0.972109
												KV108-HUMAN	0.876217	0.979198
												HV320-HUMAN	0.878016	0.979198
												VWF-HUMAN	0.878016	0.979198
												C1S-HUMAN	0.878016	0.979198
												T2R20-HUMAN	0.878016	0.979198
												DSG1-HUMAN	0.878016	0.979198
												LIN41-HUMAN	0.878016	0.979198
												URFB1-HUMAN	0.878016	0.979198
												YAF2-HUMAN	0.878016	0.979198
												OGFD1-HUMAN	0.878016	0.979198
												IL1AP-HUMAN	0.878016	0.979198
												KI13B-HUMAN	0.878016	0.979198
												BCLF1-HUMAN	0.878016	0.979198
												LRCH3-HUMAN	0.878306	0.979198
												RAB30-HUMAN	0.885679	0.980565
												MRC1-HUMAN	0.888441	0.980565
												HV551-HUMAN	0.896671	0.980565
												C2C2L-HUMAN	0.896671	0.980565
												LTN1-HUMAN	0.896671	0.980565
												AGRL1-HUMAN	0.896671	0.980565
												KV116-HUMAN	0.896671	0.980565
												NRX2B-HUMAN.NRX2A-HUMAN	0.896671	0.980565
												SRPX-HUMAN	0.896671	0.980565
												STK4-HUMAN	0.896671	0.980565
												SPRL1-HUMAN	0.896671	0.980565
												KI26B-HUMAN	0.896671	0.980565
												PP6R3-HUMAN	0.896671	0.980565
												PIAS4-HUMAN	0.896671	0.980565
												NIN-HUMAN	0.896671	0.980565
												H1X-HUMAN	0.896671	0.980565
												SCAFB-HUMAN	0.896671	0.980565
												TM9S2-HUMAN	0.896671	0.980565
												GGA2-HUMAN	0.896671	0.980565
												SAE1-HUMAN	0.90455	0.988104
												PLXA2-HUMAN	0.915382	0.988104
												POK10-HUMAN.PO113-HUMAN.POK8-HUMAN.POK7-HUMAN.POK25-HUMAN.POK6-HUMAN.POK11-HUMAN	0.915382	0.988104
												CBL-HUMAN	0.915382	0.988104
												PRDX2-HUMAN	0.915382	0.988104
												COBL1-HUMAN	0.915382	0.988104
												UT14C-HUMAN	0.915382	0.988104
												MPRIP-HUMAN	0.915382	0.988104
												ZN782-HUMAN	0.915382	0.988104
												DYH10-HUMAN	0.915382	0.988104
												KLH34-HUMAN	0.915382	0.988104
												CNT3B-HUMAN	0.915382	0.988104
												CND3-HUMAN	0.915382	0.988104
												TAGL2-HUMAN.TAGL3-HUMAN	0.932137	0.988713
												TDR12-HUMAN	0.933161	0.988713
												KANL1-HUMAN	0.933161	0.988713
												KVD11-HUMAN.KV311-HUMAN	0.934139	0.988713
												NRP1-HUMAN	0.934139	0.988713
												LIRB5-HUMAN	0.934139	0.988713
												ATRN-HUMAN	0.934139	0.988713
												CCNB2-HUMAN	0.934139	0.988713
												PCNT-HUMAN	0.934139	0.988713
												CFAB-HUMAN	0.934139	0.988713
												A1BG-HUMAN	0.934139	0.988713
												HV108-HUMAN	0.934139	0.988713
												NID1-HUMAN	0.934139	0.988713
												MA1A1-HUMAN	0.934139	0.988713
												MAGAA-HUMAN	0.934139	0.988713
												SMD1-HUMAN	0.934139	0.988713
												APOF-HUMAN	0.934139	0.988713
												UBP10-HUMAN	0.934139	0.988713
												RA1L2-HUMAN	0.934139	0.988713
												RGL3-HUMAN	0.934139	0.988713
												LV537-HUMAN	0.952931	0.992754
												HV64D-HUMAN	0.952931	0.992754
												THRB-HUMAN	0.952931	0.992754
												LV327-HUMAN	0.952931	0.992754
												HV307-HUMAN	0.952931	0.992754
												CO8G-HUMAN	0.952931	0.992754
												SRGN-HUMAN	0.952931	0.992754
												NELFE-HUMAN	0.952931	0.992754
												PTC1-HUMAN	0.952931	0.992754
												HABP2-HUMAN	0.952931	0.992754
												DOP1-HUMAN	0.952931	0.992754
												WDR87-HUMAN	0.952931	0.992754
												DLGP2-HUMAN	0.952931	0.992754
												DCAF1-HUMAN	0.952931	0.992754
												BACD2-HUMAN	0.971314	0.992754
												CUX2-HUMAN	0.971748	0.992754
												FA12-HUMAN	0.971748	0.992754
												IGHG4-HUMAN	0.971748	0.992754
												IGHA1-HUMAN	0.971748	0.992754
												HEMO-HUMAN	0.971748	0.992754
												APOA-HUMAN	0.971748	0.992754
												NCAM1-HUMAN	0.971748	0.992754
												PEDF-HUMAN	0.971748	0.992754
												PPARG-HUMAN	0.971748	0.992754
												STT3A-HUMAN	0.971748	0.992754
												HSP72-HUMAN	0.971748	0.992754
												LYSC-HUMAN	0.971748	0.992754
												ECM1-HUMAN	0.971748	0.992754
												PAR10-HUMAN	0.971748	0.992754
												RTKN2-HUMAN	0.971748	0.992754
												TEKT4-HUMAN	0.971748	0.992754
												SPDLY-HUMAN	0.971748	0.992754
												AKAP9-HUMAN	0.971748	0.992754
												STAR5-HUMAN	0.971748	0.992754
												PCYOX-HUMAN	0.971748	0.992754
												SHAN1-HUMAN	0.971748	0.992754
												CABIN-HUMAN	0.971748	0.992754
												CSCL2-HUMAN	0.980878	0.997002
												LV322-HUMAN	0.990581	0.997002
												HV118-HUMAN	0.990581	0.997002
												NACAM-HUMAN	0.990581	0.997002
												A1AT-HUMAN	0.990581	0.997002
												LV151-HUMAN	0.990581	0.997002
												A2GL-HUMAN	0.990581	0.997002
												CD44-HUMAN	0.990581	0.997002
												TSC2-HUMAN	0.990581	0.997002
												SLIP-HUMAN	0.990581	0.997002
												NRK-HUMAN	0.990581	0.997002
												ZN410-HUMAN	0.990581	0.997002
												RTF1-HUMAN	0.990581	0.997002
												RSF1-HUMAN	0.990581	0.997002
												IRAK4-HUMAN	0.990581	0.997002
												S12A4-HUMAN	0.990581	0.997002
												KNG1-HUMAN	1	1
												KAPCB-HUMAN	1	1
												P2RX3-HUMAN	1	1
												ITIH3-HUMAN	1	1
												TDG-HUMAN	1	1
												SH319-HUMAN	1	1
												CX067-HUMAN	1	1
